# Supplementary material for: Closing Kok’s cycle of nature’s water oxidation catalysis
Source: Nat Commun. 2024 Jul 16;15:5982. doi: 10.1038/s41467-024-50210-6 (PMC11252165; doi:10.1038/s41467-024-50210-6)
Supplement: Supplementary file 5 — Source Data [file 41467_2024_50210_MOESM5_ESM.zip]

Archive with 22 entries (22 files):
- 451188_3_data_set_9188487_sf1tkk.xlsx
- 451188_3_related_ms_9188442_sf1svf/Fig. 1_1.cdxml
- 451188_3_related_ms_9188442_sf1svf/Fig. 1_2.cdxml
- 451188_3_related_ms_9188442_sf1svf/Fig. 1_3.cdxml
- 451188_3_related_ms_9188442_sf1svf/Fig. 3_1.cdxml
- 451188_3_related_ms_9188442_sf1svf/Fig. 3_2.cdxml
- 451188_3_related_ms_9188442_sf1svf/Fig. 3_3.cdxml
- 451188_3_related_ms_9188442_sf1svf/Fig. 6_1.cdxml
- 451188_3_related_ms_9188442_sf1svf/Fig. 6_10.cdxml
- 451188_3_related_ms_9188442_sf1svf/Fig. 6_11.cdxml
- 451188_3_related_ms_9188442_sf1svf/Fig. 6_12.cdxml
- 451188_3_related_ms_9188442_sf1svf/Fig. 6_13.cdxml
- 451188_3_related_ms_9188442_sf1svf/Fig. 6_14.cdxml
- 451188_3_related_ms_9188442_sf1svf/Fig. 6_15.cdxml
- 451188_3_related_ms_9188442_sf1svf/Fig. 6_2.cdxml
- 451188_3_related_ms_9188442_sf1svf/Fig. 6_3.cdxml
- 451188_3_related_ms_9188442_sf1svf/Fig. 6_4.cdxml
- 451188_3_related_ms_9188442_sf1svf/Fig. 6_5.cdxml
- 451188_3_related_ms_9188442_sf1svf/Fig. 6_6.cdxml
- 451188_3_related_ms_9188442_sf1svf/Fig. 6_7.cdxml
- 451188_3_related_ms_9188442_sf1svf/Fig. 6_8.cdxml
- 451188_3_related_ms_9188442_sf1svf/Fig. 6_9.cdxml
