# Supplementary material for: Closing Kok’s cycle of nature’s water oxidation catalysis
Source: Nat Commun. 2024 Jul 16;15:5982. doi: 10.1038/s41467-024-50210-6 (PMC11252165; doi:10.1038/s41467-024-50210-6)
Supplement: Supplementary file 5 — Source Data [file 41467_2024_50210_MOESM5_ESM.zip › 451188_3_data_set_9188487_sf1tkk.xlsx]

## Sheet: Fig. 3a
Variations of the key interatomic distances with time evolution along the simulation trajectories for the octet/αααβ spin state.
MD step	d(Mn1-W3) (Å)	d(Mn3-W3) (Å)	d(Ca-W5) (Å)	d(Mn4-W7) (Å)	d[W2-H(W3)](Å)	d(Mn1-Mn4) (Å)
1	4.8946	4.9169	5.1149	3.7631	2.7541	5.3833
2	4.8973	4.919	5.1159	3.771	2.7684	5.384
3	4.9005	4.9211	5.1171	3.7788	2.7883	5.3848
4	4.9043	4.9232	5.1183	3.7866	2.8146	5.3857
5	4.908	4.9252	5.1199	3.7942	2.8436	5.3865
6	4.9122	4.9274	5.1222	3.8015	2.8714	5.3873
7	4.916	4.9295	5.1249	3.8087	2.8958	5.3883
8	4.9195	4.9313	5.1277	3.8159	2.9129	5.3893
9	4.9228	4.9332	5.1309	3.8227	2.9248	5.3903
10	4.9262	4.9355	5.1339	3.829	2.9335	5.3913
11	4.9298	4.9383	5.1372	3.835	2.9419	5.3923
12	4.9338	4.9414	5.1404	3.8407	2.9525	5.393
13	4.9381	4.9446	5.1433	3.8463	2.9651	5.3935
14	4.9429	4.9481	5.1462	3.8516	2.978	5.3939
15	4.948	4.9515	5.149	3.8567	2.9883	5.3942
16	4.9525	4.9545	5.1517	3.8618	2.9941	5.3943
17	4.9563	4.9575	5.1543	3.8664	2.994	5.3941
18	4.9592	4.9599	5.1567	3.8704	2.9883	5.394
19	4.9618	4.9624	5.159	3.8741	2.9784	5.3938
20	4.9649	4.9654	5.1615	3.8776	2.9681	5.3936
21	4.9682	4.9687	5.164	3.8809	2.958	5.3933
22	4.9719	4.9722	5.166	3.8837	2.9489	5.393
23	4.9756	4.9756	5.1679	3.8864	2.9372	5.3928
24	4.9792	4.9786	5.1697	3.8887	2.9229	5.3925
25	4.9822	4.9812	5.1715	3.8909	2.9025	5.3921
26	4.9843	4.983	5.1731	3.8932	2.8745	5.3915
27	4.9858	4.9845	5.1749	3.8952	2.8405	5.3909
28	4.9869	4.9857	5.1769	3.8973	2.8032	5.3902
29	4.9883	4.9872	5.1789	3.8994	2.766	5.3896
30	4.9901	4.9891	5.1812	3.9013	2.7321	5.3891
31	4.9922	4.9911	5.1832	3.9034	2.7027	5.3886
32	4.9943	4.9927	5.1855	3.9051	2.6787	5.3882
33	4.9962	4.9939	5.1875	3.9065	2.6558	5.3876
34	4.998	4.9949	5.1897	3.9075	2.6298	5.3869
35	4.999	4.9951	5.1919	3.9083	2.5979	5.3859
36	4.9995	4.995	5.1945	3.9088	2.5609	5.3847
37	4.9997	4.9945	5.197	3.909	2.523	5.3834
38	4.9997	4.994	5.1999	3.9088	2.4891	5.382
39	4.9995	4.9931	5.2024	3.9082	2.4676	5.3805
40	4.9992	4.9917	5.2048	3.9072	2.4563	5.3789
41	4.9987	4.99	5.2075	3.9062	2.4523	5.3772
42	4.9981	4.9879	5.2104	3.9055	2.452	5.3753
43	4.9973	4.9854	5.2131	3.9046	2.4482	5.3734
44	4.9961	4.9824	5.216	3.9034	2.4358	5.3714
45	4.9948	4.9794	5.219	3.9019	2.4151	5.3693
46	4.9933	4.9761	5.222	3.9002	2.3947	5.3674
47	4.9917	4.9727	5.2254	3.8983	2.3792	5.3654
48	4.9901	4.9694	5.2289	3.8965	2.3736	5.3634
49	4.9887	4.966	5.2324	3.8947	2.3772	5.3613
50	4.9869	4.9625	5.2362	3.8928	2.3852	5.3589
51	4.9844	4.9584	5.2402	3.8909	2.3929	5.3565
52	4.9815	4.9541	5.2442	3.889	2.3934	5.3542
53	4.9783	4.9495	5.2484	3.8871	2.385	5.3517
54	4.9745	4.9446	5.253	3.8851	2.3715	5.3491
55	4.9708	4.9394	5.2583	3.8831	2.3576	5.3465
56	4.9668	4.9337	5.2641	3.8811	2.3503	5.3437
57	4.9626	4.9277	5.27	3.879	2.352	5.341
58	4.9577	4.9215	5.2757	3.8767	2.362	5.3382
59	4.9527	4.9156	5.2816	3.8744	2.3766	5.3351
60	4.9469	4.9095	5.2878	3.8725	2.3904	5.3318
61	4.9409	4.9035	5.2938	3.8709	2.3996	5.3285
62	4.9347	4.8973	5.2999	3.8695	2.4021	5.3253
63	4.9285	4.8911	5.3056	3.8678	2.4025	5.3219
64	4.9222	4.8846	5.3111	3.866	2.4075	5.3186
65	4.9158	4.878	5.3167	3.8638	2.4194	5.3152
66	4.9094	4.8717	5.3223	3.8614	2.4379	5.3116
67	4.9035	4.8663	5.3276	3.8587	2.4624	5.3082
68	4.8977	4.8614	5.3327	3.8563	2.4895	5.3047
69	4.892	4.857	5.338	3.8541	2.5159	5.3012
70	4.8865	4.8535	5.3432	3.8517	2.5388	5.2976
71	4.8811	4.8503	5.3483	3.8496	2.5566	5.2941
72	4.8758	4.8471	5.3534	3.8477	2.5723	5.2908
73	4.8705	4.8436	5.3588	3.8454	2.588	5.2872
74	4.8657	4.84	5.364	3.8432	2.6043	5.2836
75	4.8615	4.8368	5.3687	3.8412	2.6221	5.2801
76	4.8578	4.8341	5.3729	3.8394	2.64	5.2766
77	4.8544	4.8322	5.3773	3.8379	2.6565	5.273
78	4.8512	4.8306	5.3817	3.8367	2.6695	5.2694
79	4.8474	4.8294	5.386	3.8356	2.678	5.2656
80	4.8433	4.8281	5.3904	3.8343	2.6819	5.2619
81	4.8389	4.8266	5.3943	3.8328	2.6809	5.2582
82	4.8342	4.8249	5.3978	3.8312	2.6771	5.2543
83	4.8303	4.823	5.4014	3.8296	2.6723	5.2505
84	4.8268	4.8213	5.4051	3.8281	2.6671	5.2468
85	4.8236	4.8199	5.4086	3.827	2.66	5.2431
86	4.8209	4.8186	5.4117	3.8263	2.6508	5.2396
87	4.8184	4.8177	5.4149	3.8258	2.6376	5.236
88	4.8163	4.8173	5.4182	3.8257	2.6198	5.2325
89	4.8137	4.8168	5.4213	3.8262	2.5975	5.2293
90	4.8107	4.8157	5.4244	3.8272	2.5731	5.2261
91	4.8081	4.8142	5.4275	3.8281	2.5498	5.2232
92	4.8061	4.8125	5.4307	3.8289	2.529	5.2205
93	4.8044	4.8104	5.4341	3.8301	2.5121	5.2178
94	4.8025	4.8083	5.4372	3.8317	2.4978	5.215
95	4.8005	4.8067	5.4403	3.834	2.4847	5.2124
96	4.7981	4.8055	5.4437	3.8369	2.4695	5.2099
97	4.7955	4.8046	5.4471	3.84	2.4506	5.2077
98	4.7927	4.8035	5.4504	3.843	2.4306	5.2057
99	4.7903	4.8024	5.454	3.8459	2.4145	5.2037
100	4.7882	4.8008	5.4579	3.8483	2.4046	5.2021
101	4.7864	4.7988	5.4615	3.851	2.4003	5.2007
102	4.7848	4.7967	5.465	3.8534	2.4004	5.1994
103	4.7834	4.795	5.4685	3.8561	2.4002	5.1984
104	4.782	4.7936	5.4718	3.8591	2.3958	5.1977
105	4.7807	4.7929	5.4749	3.8626	2.3848	5.1974
106	4.7795	4.7929	5.4778	3.8665	2.3704	5.1973
107	4.7787	4.7936	5.4807	3.8706	2.3552	5.1975
108	4.7784	4.7944	5.4835	3.8751	2.343	5.1979
109	4.7789	4.7951	5.486	3.8798	2.3373	5.1988
110	4.7799	4.7957	5.4884	3.8847	2.3371	5.1998
111	4.7813	4.7961	5.4905	3.8898	2.339	5.2011
112	4.7834	4.7966	5.4923	3.8955	2.339	5.2026
113	4.7855	4.7976	5.4938	3.9015	2.3314	5.2044
114	4.7876	4.7992	5.4949	3.908	2.3178	5.2063
115	4.7898	4.8015	5.496	3.9144	2.3001	5.2084
116	4.792	4.8041	5.4973	3.9208	2.2847	5.2107
117	4.7945	4.8069	5.4986	3.9271	2.275	5.2133
118	4.7976	4.8096	5.4996	3.933	2.2704	5.216
119	4.8008	4.8125	5.5	3.9385	2.2701	5.2186
120	4.8046	4.8152	5.5002	3.9441	2.2701	5.2213
121	4.8079	4.8179	5.4996	3.9496	2.2661	5.2239
122	4.8115	4.8212	5.4987	3.9551	2.2552	5.2266
123	4.8155	4.8253	5.4978	3.9604	2.2404	5.2295
124	4.8196	4.8296	5.4968	3.9656	2.2248	5.2323
125	4.8236	4.834	5.4954	3.9709	2.2128	5.2353
126	4.8276	4.8382	5.4936	3.9759	2.2064	5.2382
127	4.8315	4.8421	5.492	3.9808	2.2083	5.2412
128	4.835	4.8453	5.49	3.985	2.2148	5.2444
129	4.8383	4.8478	5.4877	3.9888	2.2215	5.248
130	4.8417	4.8505	5.486	3.9924	2.2232	5.2519
131	4.8451	4.8531	5.4844	3.9954	2.219	5.2557
132	4.8483	4.8558	5.4832	3.9985	2.2108	5.2595
133	4.851	4.8584	5.4824	4.0014	2.2027	5.2632
134	4.8535	4.8609	5.4817	4.0043	2.1985	5.267
135	4.8559	4.8631	5.4811	4.007	2.198	5.2708
136	4.858	4.8651	5.4808	4.009	2.2019	5.2744
137	4.86	4.8666	5.481	4.0105	2.2083	5.2778
138	4.8618	4.8681	5.4814	4.0114	2.2144	5.2809
139	4.8632	4.8699	5.4822	4.012	2.2154	5.2837
140	4.8649	4.8719	5.4833	4.0124	2.2096	5.2864
141	4.866	4.8738	5.4849	4.0132	2.1977	5.2885
142	4.867	4.8755	5.487	4.0139	2.1848	5.2903
143	4.8677	4.8772	5.4897	4.0145	2.1751	5.2919
144	4.868	4.8782	5.4927	4.0154	2.1708	5.2932
145	4.8682	4.8792	5.4965	4.016	2.1712	5.2943
146	4.8682	4.8798	5.5003	4.0166	2.1726	5.2951
147	4.8678	4.88	5.5044	4.017	2.1709	5.2956
148	4.8673	4.88	5.5089	4.0174	2.1631	5.296
149	4.8669	4.88	5.5136	4.0176	2.1502	5.2959
150	4.8663	4.8799	5.5186	4.0182	2.1347	5.2954
151	4.8658	4.8796	5.5237	4.0191	2.121	5.2945
152	4.8651	4.879	5.5284	4.0197	2.1139	5.2934
153	4.8644	4.8784	5.5337	4.0205	2.1129	5.2921
154	4.8636	4.8774	5.5389	4.021	2.1165	5.2905
155	4.8627	4.876	5.5437	4.0213	2.1217	5.2888
156	4.8616	4.8743	5.5482	4.0216	2.1252	5.287
157	4.8604	4.8723	5.5525	4.0215	2.1236	5.2852
158	4.8589	4.8697	5.5564	4.0213	2.1161	5.2835
159	4.8571	4.8671	5.5601	4.0212	2.1063	5.2814
160	4.8553	4.8643	5.5636	4.0214	2.0988	5.2792
161	4.8533	4.8616	5.567	4.0219	2.0974	5.2769
162	4.8515	4.859	5.5706	4.0224	2.1009	5.2748
163	4.8495	4.8564	5.5742	4.0229	2.1081	5.2726
164	4.8477	4.8542	5.5773	4.0234	2.1139	5.2702
165	4.8459	4.8521	5.5801	4.0237	2.1134	5.2677
166	4.8441	4.85	5.5822	4.0236	2.1053	5.2654
167	4.842	4.8478	5.584	4.0235	2.0919	5.263
168	4.8398	4.8456	5.5854	4.0237	2.0764	5.2606
169	4.8375	4.8431	5.5864	4.0242	2.0633	5.2583
170	4.8351	4.8407	5.5875	4.0254	2.0557	5.256
171	4.8326	4.8383	5.5883	4.0268	2.053	5.2536
172	4.8303	4.8363	5.5887	4.0288	2.0527	5.2513
173	4.8283	4.8349	5.5893	4.0307	2.0501	5.2489
174	4.8268	4.8339	5.5896	4.0324	2.0431	5.2467
175	4.8253	4.8329	5.5897	4.0338	2.0305	5.2444
176	4.8238	4.8317	5.5895	4.0351	2.0168	5.2425
177	4.8221	4.8303	5.5894	4.0366	2.0044	5.2407
178	4.8202	4.8286	5.5894	4.038	1.9962	5.2391
179	4.8183	4.8268	5.5893	4.04	1.9929	5.2376
180	4.8163	4.8246	5.5897	4.0424	1.9941	5.236
181	4.8143	4.8221	5.5899	4.0452	1.9971	5.2345
182	4.8127	4.8198	5.5903	4.0483	1.9987	5.2332
183	4.8109	4.8176	5.5909	4.052	1.9976	5.2319
184	4.8092	4.8157	5.5914	4.0559	1.993	5.2305
185	4.807	4.8138	5.5922	4.0594	1.9867	5.229
186	4.8044	4.8112	5.5935	4.0633	1.9811	5.2275
187	4.8014	4.8083	5.5956	4.0671	1.9775	5.2261
188	4.7981	4.8051	5.5981	4.0711	1.9779	5.2248
189	4.7948	4.8015	5.6009	4.0756	1.9804	5.2238
190	4.7912	4.7978	5.6035	4.0803	1.9835	5.2231
191	4.7874	4.7941	5.6057	4.085	1.9846	5.2225
192	4.7834	4.7909	5.6081	4.0893	1.9823	5.2222
193	4.7792	4.7879	5.6104	4.0933	1.9779	5.2219
194	4.7748	4.7845	5.6128	4.0966	1.97	5.2221
195	4.7702	4.7811	5.6152	4.0997	1.962	5.2225
196	4.7653	4.7774	5.6176	4.1028	1.9556	5.223
197	4.7599	4.7728	5.62	4.1063	1.9528	5.2236
198	4.7544	4.7682	5.6228	4.1101	1.954	5.2244
199	4.7495	4.7641	5.6258	4.1142	1.9567	5.2259
200	4.7448	4.7605	5.6288	4.1186	1.9607	5.2277
201	4.7404	4.7574	5.6318	4.1229	1.9629	5.23
202	4.736	4.7545	5.6343	4.1271	1.9632	5.2327
203	4.7316	4.7516	5.6368	4.1309	1.9637	5.2356
204	4.7273	4.7485	5.6393	4.1348	1.9636	5.2388
205	4.723	4.7456	5.6415	4.1384	1.9641	5.2421
206	4.7188	4.7424	5.6441	4.1419	1.9665	5.2457
207	4.7148	4.7392	5.6468	4.1457	1.9683	5.2497
208	4.7113	4.7365	5.6498	4.1498	1.9703	5.254
209	4.7083	4.7348	5.6529	4.1543	1.9699	5.2587
210	4.7057	4.7338	5.6561	4.1584	1.9663	5.2635
211	4.7037	4.7336	5.6589	4.162	1.959	5.2682
212	4.7019	4.7336	5.6615	4.1646	1.9486	5.2729
213	4.7001	4.7336	5.6641	4.1665	1.9364	5.2773
214	4.6985	4.7332	5.6666	4.1673	1.9267	5.282
215	4.6969	4.7324	5.6693	4.1677	1.9198	5.2866
216	4.6952	4.7315	5.672	4.1679	1.9157	5.291
217	4.6942	4.731	5.6748	4.1683	1.9139	5.2952
218	4.6937	4.7311	5.6776	4.1684	1.912	5.2996
219	4.6937	4.7317	5.6801	4.1692	1.9078	5.304
220	4.6942	4.7328	5.6825	4.1697	1.9016	5.3082
221	4.695	4.7341	5.6844	4.1699	1.8948	5.3126
222	4.6961	4.735	5.6862	4.1694	1.8876	5.3169
223	4.6975	4.7357	5.688	4.1683	1.8821	5.3212
224	4.6992	4.736	5.6897	4.167	1.8799	5.3253
225	4.7009	4.7361	5.6916	4.1654	1.8808	5.3293
226	4.7031	4.7363	5.6933	4.164	1.8827	5.3336
227	4.7057	4.7369	5.6944	4.1625	1.8837	5.3375
228	4.7085	4.7385	5.6954	4.1611	1.8826	5.3414
229	4.7114	4.7402	5.6964	4.1598	1.8797	5.3452
230	4.7141	4.7418	5.6974	4.1581	1.8768	5.3489
231	4.7165	4.7432	5.6983	4.1562	1.8731	5.3522
232	4.7189	4.7442	5.6989	4.1538	1.8694	5.3554
233	4.7208	4.7439	5.6993	4.1511	1.8679	5.3583
234	4.7223	4.7429	5.6994	4.1485	1.868	5.3612
235	4.7234	4.7413	5.6996	4.1457	1.87	5.364
236	4.7239	4.7395	5.6998	4.143	1.8713	5.3666
237	4.7239	4.7379	5.7003	4.1406	1.8716	5.369
238	4.7235	4.7366	5.7007	4.1383	1.8713	5.3712
239	4.7223	4.7352	5.7007	4.136	1.8698	5.3733
240	4.7208	4.7336	5.7009	4.1336	1.8668	5.3752
241	4.7192	4.7317	5.7012	4.1308	1.8632	5.3769
242	4.7173	4.729	5.7016	4.1282	1.8597	5.3785
243	4.7151	4.7255	5.7021	4.1255	1.86	5.38
244	4.7126	4.7218	5.7022	4.1227	1.8644	5.3814
245	4.7102	4.7182	5.702	4.1197	1.872	5.3827
246	4.708	4.7149	5.7014	4.1165	1.8796	5.3837
247	4.7057	4.7124	5.7004	4.1134	1.8864	5.3848
248	4.7036	4.7104	5.6997	4.1102	1.8892	5.3858
249	4.7015	4.7085	5.6989	4.1072	1.8874	5.3866
250	4.6996	4.7065	5.6979	4.1042	1.883	5.3876
251	4.6975	4.704	5.6964	4.1007	1.8789	5.3887
252	4.6958	4.7012	5.6952	4.0971	1.876	5.3898
253	4.6942	4.6981	5.6942	4.0933	1.8764	5.391
254	4.6928	4.6952	5.6934	4.0895	1.8786	5.392
255	4.6915	4.6927	5.6928	4.0855	1.8842	5.3929
256	4.6901	4.6905	5.6918	4.0818	1.8905	5.3938
257	4.689	4.6886	5.6908	4.0778	1.895	5.3946
258	4.688	4.6867	5.69	4.0737	1.8983	5.3956
259	4.687	4.6845	5.6894	4.0698	1.899	5.3967
260	4.6859	4.6816	5.6884	4.0662	1.8982	5.3978
261	4.6852	4.6785	5.6873	4.0627	1.8986	5.3987
262	4.6848	4.675	5.6861	4.0591	1.9019	5.3996
263	4.6847	4.6717	5.6845	4.0555	1.9081	5.4005
264	4.6854	4.6694	5.6826	4.0515	1.9171	5.4015
265	4.6863	4.6677	5.6806	4.0472	1.9286	5.4024
266	4.6872	4.6665	5.6783	4.0428	1.9419	5.4034
267	4.6885	4.6659	5.6761	4.0384	1.9522	5.4045
268	4.6904	4.6655	5.6739	4.0341	1.9592	5.406
269	4.6925	4.6646	5.6714	4.0299	1.9619	5.4079
270	4.6947	4.6633	5.6687	4.026	1.963	5.41
271	4.6966	4.6616	5.6661	4.0222	1.9648	5.4127
272	4.6988	4.6598	5.6634	4.0186	1.97	5.4153
273	4.7013	4.6584	5.6611	4.0152	1.9768	5.4182
274	4.7039	4.6573	5.6588	4.0122	1.9845	5.4214
275	4.7067	4.6565	5.6568	4.0093	1.9928	5.4246
276	4.7095	4.6562	5.6545	4.0063	2.001	5.4277
277	4.7123	4.656	5.6526	4.0032	2.0079	5.4309
278	4.715	4.6557	5.6507	4.0006	2.0134	5.4341
279	4.7177	4.6552	5.6489	3.9982	2.0185	5.4373
280	4.7201	4.6536	5.6473	3.9965	2.0253	5.4406
281	4.722	4.6513	5.6453	3.9951	2.0304	5.4438
282	4.7234	4.6486	5.6432	3.9936	2.0353	5.4467
283	4.724	4.6456	5.6408	3.9921	2.0391	5.4497
284	4.7246	4.643	5.6384	3.9904	2.0418	5.4525
285	4.7252	4.6412	5.6353	3.9886	2.0405	5.4553
286	4.7256	4.6395	5.6321	3.9866	2.0367	5.458
287	4.7257	4.6377	5.6288	3.9852	2.03	5.4608
288	4.7252	4.6353	5.6257	3.9846	2.0222	5.4632
289	4.7244	4.6324	5.6228	3.984	2.0158	5.4656
290	4.723	4.6287	5.6198	3.9842	2.0129	5.4678
291	4.7217	4.6244	5.6165	3.9848	2.015	5.4702
292	4.7205	4.6203	5.6134	3.9856	2.0221	5.4723
293	4.7194	4.6168	5.6103	3.9864	2.0312	5.4744
294	4.7186	4.6143	5.6074	3.9869	2.0407	5.476
295	4.7178	4.612	5.6046	3.9872	2.0486	5.4773
296	4.7169	4.6102	5.602	3.9875	2.0563	5.4784
297	4.716	4.6084	5.5993	3.9879	2.0658	5.4794
298	4.7149	4.6059	5.5968	3.9887	2.0793	5.4803
299	4.7136	4.6023	5.5947	3.9896	2.0962	5.4808
300	4.7121	4.5979	5.5923	3.9905	2.1169	5.4811
301	4.7105	4.5933	5.5901	3.9913	2.1417	5.4817
302	4.709	4.589	5.5881	3.9917	2.1676	5.4823
303	4.7078	4.5855	5.5862	3.9917	2.1909	5.4829
304	4.7069	4.583	5.5842	3.9911	2.2108	5.4834
305	4.7064	4.5814	5.5821	3.9902	2.2276	5.484
306	4.7061	4.5805	5.5799	3.9891	2.2423	5.4845
307	4.7063	4.58	5.5776	3.9879	2.2576	5.4851
308	4.7066	4.5795	5.5755	3.9868	2.2744	5.4855
309	4.7067	4.5787	5.5739	3.9859	2.2935	5.4857
310	4.7067	4.5778	5.5719	3.9851	2.3145	5.4858
311	4.7068	4.5765	5.5698	3.9845	2.3357	5.4861
312	4.7069	4.5757	5.568	3.9833	2.3555	5.4865
313	4.707	4.5755	5.566	3.9817	2.3708	5.4869
314	4.7073	4.5758	5.5639	3.9799	2.3832	5.4874
315	4.7073	4.5763	5.5616	3.9779	2.3965	5.4879
316	4.7075	4.577	5.5591	3.9758	2.4137	5.4886
317	4.7084	4.5778	5.5561	3.9739	2.4365	5.4896
318	4.7093	4.5777	5.5529	3.9719	2.4612	5.4909
319	4.7103	4.5772	5.5492	3.9698	2.4868	5.4922
320	4.711	4.5756	5.5456	3.9678	2.5099	5.4937
321	4.7121	4.5741	5.5416	3.9657	2.5304	5.4953
322	4.713	4.5728	5.5371	3.9632	2.5475	5.4968
323	4.7142	4.5723	5.5319	3.9603	2.564	5.4984
324	4.7155	4.5723	5.5263	3.957	2.5796	5.5
325	4.7173	4.5728	5.5208	3.9532	2.596	5.5018
326	4.7193	4.5737	5.5154	3.9493	2.6113	5.5039
327	4.7215	4.5743	5.5096	3.9454	2.6258	5.5062
328	4.7234	4.5742	5.5036	3.9415	2.6392	5.5087
329	4.7249	4.5732	5.498	3.9378	2.6468	5.5115
330	4.7261	4.5718	5.4922	3.9342	2.6498	5.5141
331	4.7272	4.5702	5.4861	3.9307	2.6481	5.5169
332	4.7283	4.5688	5.48	3.9263	2.6442	5.5195
333	4.7299	4.5679	5.4739	3.9218	2.6406	5.5221
334	4.7318	4.5673	5.4678	3.9169	2.638	5.5245
335	4.734	4.5671	5.4618	3.9118	2.6351	5.5269
336	4.7365	4.567	5.4559	3.9067	2.6313	5.5293
337	4.7389	4.5668	5.4501	3.9015	2.6254	5.5318
338	4.7411	4.5661	5.4438	3.8961	2.6158	5.5343
339	4.7425	4.5646	5.4374	3.8905	2.602	5.5369
340	4.7431	4.563	5.4312	3.8848	2.585	5.5393
341	4.7435	4.5613	5.4247	3.8789	2.5683	5.5415
342	4.7439	4.5598	5.4185	3.8727	2.5541	5.5435
343	4.7443	4.5589	5.4122	3.8663	2.544	5.5454
344	4.7445	4.5583	5.4055	3.8595	2.5396	5.5473
345	4.7447	4.5579	5.3988	3.8526	2.5388	5.5491
346	4.7448	4.558	5.3923	3.8455	2.5395	5.551
347	4.7446	4.5578	5.3851	3.8384	2.537	5.5529
348	4.744	4.5572	5.378	3.8311	2.5305	5.5547
349	4.7429	4.5561	5.3708	3.8239	2.5198	5.5563
350	4.7416	4.5546	5.3631	3.8164	2.5105	5.5579
351	4.7403	4.5533	5.3553	3.8093	2.5053	5.5593
352	4.7391	4.5526	5.3476	3.8021	2.5053	5.5606
353	4.738	4.5526	5.3394	3.7951	2.5115	5.562
354	4.7369	4.5534	5.3314	3.7883	2.5204	5.5634
355	4.7357	4.5547	5.3235	3.7818	2.5298	5.5648
356	4.734	4.556	5.3159	3.7754	2.5343	5.5662
357	4.7321	4.5574	5.3084	3.7688	2.5329	5.5677
358	4.7301	4.5585	5.301	3.7618	2.5305	5.5691
359	4.7282	4.5591	5.2938	3.7544	2.5298	5.5704
360	4.7264	4.5598	5.2867	3.7469	2.5344	5.5716
361	4.7248	4.5605	5.28	3.74	2.5458	5.5727
362	4.7233	4.5619	5.2735	3.7333	2.5624	5.5737
363	4.7226	4.564	5.2671	3.7272	2.5811	5.5747
364	4.7219	4.5668	5.261	3.7217	2.598	5.5754
365	4.7214	4.5705	5.2556	3.7163	2.6099	5.5761
366	4.7207	4.5745	5.2505	3.7111	2.6183	5.5766
367	4.7202	4.5787	5.246	3.7059	2.6248	5.5767
368	4.7196	4.5826	5.2416	3.7002	2.6311	5.5766
369	4.7191	4.5854	5.2376	3.6946	2.6392	5.5763
370	4.7189	4.5877	5.2338	3.6888	2.6497	5.5759
371	4.7189	4.5898	5.2302	3.6834	2.6603	5.5754
372	4.7192	4.5923	5.2268	3.6785	2.6696	5.5747
373	4.7197	4.5953	5.2235	3.6742	2.6734	5.574
374	4.7202	4.5993	5.2203	3.6703	2.6719	5.573
375	4.7209	4.6037	5.2175	3.6662	2.6654	5.5719
376	4.7214	4.6082	5.2146	3.6622	2.6579	5.5704
377	4.7222	4.6124	5.2122	3.658	2.6515	5.569
378	4.7229	4.6164	5.2103	3.6537	2.6492	5.5674
379	4.7237	4.6196	5.2087	3.649	2.6492	5.5656
380	4.7244	4.6221	5.2068	3.6443	2.652	5.5636
381	4.7244	4.624	5.2047	3.6397	2.6557	5.5615
382	4.7242	4.6262	5.2027	3.6357	2.6569	5.5592
383	4.7236	4.6287	5.2006	3.632	2.657	5.5572
384	4.7228	4.6313	5.1983	3.6285	2.6565	5.555
385	4.7216	4.6337	5.1961	3.6253	2.6574	5.5531
386	4.7205	4.6363	5.1937	3.6223	2.6629	5.5511
387	4.7191	4.6386	5.1911	3.6193	2.6717	5.5487
388	4.7176	4.6405	5.1887	3.6165	2.6848	5.5461
389	4.716	4.6417	5.1865	3.6139	2.6992	5.5431
390	4.7142	4.6425	5.1842	3.6117	2.7122	5.5402
391	4.7124	4.6434	5.1813	3.6098	2.7236	5.537
392	4.7108	4.645	5.1782	3.6083	2.7339	5.5337
393	4.7096	4.647	5.1749	3.6073	2.7444	5.5303
394	4.7087	4.6493	5.1715	3.6066	2.7592	5.5267
395	4.7081	4.6522	5.168	3.6058	2.7769	5.5228
396	4.7077	4.655	5.1645	3.6042	2.7975	5.5187
397	4.7071	4.6578	5.1613	3.602	2.817	5.5146
398	4.7065	4.6599	5.1585	3.5994	2.8359	5.5105
399	4.7053	4.6614	5.156	3.5965	2.8546	5.5062
400	4.7038	4.6627	5.1536	3.5936	2.8729	5.5018
401	4.7022	4.6638	5.1515	3.5913	2.8906	5.4972
402	4.7007	4.6651	5.1494	3.5898	2.9091	5.4924
403	4.6993	4.667	5.1474	3.5887	2.9285	5.4877
404	4.698	4.6695	5.1455	3.5876	2.9481	5.4831
405	4.6969	4.6729	5.1436	3.5869	2.9679	5.4785
406	4.6959	4.6767	5.1416	3.5862	2.9871	5.4738
407	4.6946	4.6805	5.1399	3.5852	3.0043	5.469
408	4.693	4.6841	5.1384	3.584	3.02	5.4641
409	4.6913	4.6879	5.1364	3.5828	3.0331	5.4593
410	4.6897	4.6918	5.1344	3.5815	3.0436	5.4544
411	4.688	4.6959	5.1324	3.5806	3.0506	5.4495
412	4.686	4.6999	5.1298	3.58	3.0547	5.4446
413	4.6841	4.7045	5.1271	3.5795	3.0557	5.4397
414	4.6823	4.7093	5.1243	3.5788	3.0542	5.435
415	4.6803	4.7139	5.1216	3.5778	3.0499	5.4305
416	4.678	4.7183	5.1187	3.5764	3.0437	5.4261
417	4.6756	4.7224	5.1159	3.5744	3.0358	5.4221
418	4.6732	4.7262	5.1136	3.572	3.0259	5.4184
419	4.671	4.7295	5.1112	3.5698	3.0148	5.4149
420	4.6691	4.733	5.109	3.5677	3.0043	5.4118
421	4.6674	4.7367	5.1068	3.5656	2.9937	5.4089
422	4.6657	4.7407	5.1045	3.5641	2.9844	5.4063
423	4.6643	4.7455	5.1017	3.5629	2.9742	5.404
424	4.6631	4.7506	5.099	3.5625	2.9631	5.402
425	4.6617	4.7556	5.0965	3.5622	2.9511	5.4003
426	4.6607	4.7609	5.094	3.5619	2.9379	5.3989
427	4.6599	4.7656	5.0917	3.5617	2.9247	5.3981
428	4.6594	4.7699	5.0895	3.5617	2.9108	5.3975
429	4.6594	4.774	5.0873	3.5618	2.8985	5.3973
430	4.6598	4.7781	5.0849	3.562	2.8872	5.3974
431	4.6606	4.7822	5.0823	3.5624	2.8772	5.3979
432	4.6619	4.7868	5.0794	3.5635	2.8665	5.3985
433	4.6636	4.7919	5.0763	3.5648	2.8558	5.3995
434	4.6656	4.7973	5.0738	3.5662	2.8457	5.4008
435	4.6679	4.8029	5.0718	3.5677	2.8377	5.4023
436	4.6703	4.8081	5.0698	3.5692	2.8308	5.4042
437	4.6729	4.8124	5.068	3.5705	2.8266	5.4063
438	4.6755	4.8159	5.0665	3.5718	2.8241	5.4085
439	4.6784	4.819	5.0654	3.5732	2.8247	5.4112
440	4.6817	4.822	5.0646	3.5751	2.8287	5.4141
441	4.6853	4.8255	5.0636	3.578	2.834	5.4172
442	4.6888	4.829	5.0624	3.5807	2.8392	5.4205
443	4.6924	4.8329	5.0612	3.5837	2.8434	5.4238
444	4.6962	4.8375	5.0595	3.5868	2.8477	5.4271
445	4.6999	4.8424	5.0577	3.5899	2.8508	5.4304
446	4.7038	4.8477	5.0559	3.5926	2.856	5.4336
447	4.7075	4.8526	5.0538	3.5954	2.8624	5.4365
448	4.7113	4.8575	5.0513	3.5976	2.8714	5.4391
449	4.7151	4.8621	5.048	3.5996	2.8815	5.4415
450	4.7187	4.8668	5.0442	3.6019	2.892	5.4437
451	4.7221	4.8718	5.0399	3.6042	2.9003	5.4456
452	4.7248	4.8769	5.0358	3.6068	2.9048	5.4473
453	4.7271	4.8822	5.0315	3.6095	2.9081	5.4487
454	4.729	4.8874	5.027	3.6119	2.9123	5.4501
455	4.7311	4.8925	5.0225	3.6142	2.9189	5.4513
456	4.733	4.8969	5.0182	3.6166	2.9288	5.4527
457	4.7349	4.9004	5.014	3.6192	2.9426	5.4538
458	4.7365	4.9031	5.0098	3.6223	2.9579	5.4547
459	4.738	4.9053	5.0057	3.6257	2.9734	5.4552
460	4.7394	4.9073	5.0016	3.6292	2.9863	5.4556
461	4.741	4.9096	4.9977	3.633	2.9961	5.4559
462	4.7429	4.913	4.994	3.6365	3.0038	5.4561
463	4.7449	4.9167	4.9906	3.6395	3.0088	5.4562
464	4.7475	4.9207	4.9879	3.6422	3.0123	5.4562
465	4.7503	4.9241	4.9852	3.6446	3.0148	5.4563
466	4.7533	4.9273	4.9828	3.6466	3.0182	5.4563
467	4.7565	4.9298	4.9805	3.6488	3.0226	5.4564
468	4.7602	4.9322	4.9783	3.651	3.0268	5.4567
469	4.7639	4.9346	4.9762	3.6535	3.03	5.4571
470	4.7679	4.9371	4.9741	3.6565	3.0317	5.4576
471	4.7718	4.94	4.9722	3.659	3.0315	5.458
472	4.7754	4.9432	4.9708	3.6611	3.0319	5.4584
473	4.7786	4.9464	4.9695	3.6628	3.0328	5.4585
474	4.7819	4.9499	4.9686	3.6636	3.0356	5.459
475	4.785	4.9531	4.9682	3.6635	3.0419	5.4593
476	4.7878	4.9559	4.9678	3.6634	3.0514	5.4595
477	4.7905	4.9588	4.9675	3.6632	3.0631	5.4594
478	4.7932	4.9616	4.967	3.6636	3.0759	5.4592
479	4.7957	4.9645	4.9674	3.6644	3.0878	5.459
480	4.7982	4.9676	4.9683	3.6652	3.0976	5.459
481	4.8006	4.9709	4.9699	3.6658	3.1039	5.459
482	4.8032	4.9748	4.9719	3.6658	3.109	5.4591
483	4.8064	4.9791	4.9742	3.6647	3.1127	5.4592
484	4.8101	4.9836	4.9764	3.663	3.1179	5.4594
485	4.814	4.9881	4.9788	3.6612	3.1241	5.4596
486	4.818	4.9924	4.9814	3.6598	3.1322	5.4598
487	4.8222	4.9967	4.9841	3.6591	3.1418	5.46
488	4.8265	5.0012	4.9865	3.6586	3.1492	5.4603
489	4.8307	5.006	4.989	3.6577	3.1532	5.4604
490	4.8349	5.0112	4.9914	3.6569	3.1539	5.4605
491	4.839	5.0167	4.994	3.6555	3.1522	5.4607
492	4.8431	5.0224	4.9962	3.6535	3.1494	5.4609
493	4.8475	5.0283	4.9981	3.6511	3.1481	5.461
494	4.8518	5.0341	5	3.6483	3.1477	5.4611
495	4.8564	5.04	5.0019	3.6458	3.1488	5.4608
496	4.8608	5.0458	5.0036	3.6439	3.1516	5.4602
497	4.865	5.0516	5.0051	3.6427	3.154	5.4594
498	4.869	5.0576	5.0068	3.6419	3.1536	5.4585
499	4.8728	5.0636	5.0079	3.641	3.1503	5.4577
500	4.8765	5.0696	5.0088	3.6398	3.143	5.4568
501	4.8801	5.0756	5.0097	3.6383	3.134	5.4561
502	4.8836	5.0813	5.0106	3.6364	3.1256	5.4552
503	4.8876	5.0872	5.0115	3.6339	3.1194	5.4546
504	4.8919	5.0928	5.0123	3.6315	3.117	5.4541
505	4.8965	5.0983	5.0131	3.6295	3.1171	5.4537
506	4.9011	5.1034	5.0134	3.6281	3.1188	5.4533
507	4.9055	5.1082	5.0131	3.6273	3.1191	5.4528
508	4.9097	5.1128	5.0124	3.6263	3.1171	5.4522
509	4.9136	5.1173	5.0117	3.6247	3.1132	5.4517
510	4.9173	5.1218	5.011	3.6227	3.1092	5.4512
511	4.9208	5.1259	5.0104	3.6203	3.107	5.451
512	4.9241	5.1296	5.0096	3.6174	3.1082	5.4508
513	4.9276	5.1329	5.0086	3.6145	3.1138	5.4508
514	4.9309	5.1356	5.0072	3.6113	3.1231	5.4507
515	4.9338	5.1378	5.0058	3.6088	3.1346	5.4506
516	4.9366	5.1397	5.0042	3.6064	3.1465	5.4507
517	4.939	5.1415	5.0025	3.6047	3.158	5.4507
518	4.9413	5.1433	5.0012	3.603	3.1653	5.4508
519	4.9437	5.145	5.0003	3.601	3.1686	5.4513
520	4.9461	5.1467	4.9994	3.5983	3.17	5.4518
521	4.9488	5.1483	4.9984	3.595	3.171	5.4526
522	4.9515	5.1499	4.9976	3.5911	3.1738	5.4533
523	4.9539	5.1509	4.997	3.5872	3.1779	5.4542
524	4.9566	5.1516	4.9964	3.5834	3.1838	5.4554
525	4.9592	5.1519	4.9959	3.5798	3.1923	5.4569
526	4.9616	5.1522	4.9952	3.5767	3.2013	5.4584
527	4.9636	5.152	4.9946	3.5741	3.2079	5.4598
528	4.9657	5.1518	4.994	3.5718	3.2108	5.4613
529	4.9675	5.1516	4.9935	3.5696	3.2101	5.4626
530	4.9691	5.1512	4.9927	3.5677	3.2092	5.4636
531	4.9706	5.1508	4.9917	3.5655	3.2071	5.4648
532	4.9718	5.1499	4.9905	3.5634	3.2054	5.466
533	4.9727	5.1489	4.9894	3.5612	3.2052	5.4668
534	4.9731	5.1475	4.9884	3.5588	3.2062	5.4678
535	4.9731	5.146	4.9879	3.5564	3.2067	5.4687
536	4.9731	5.1444	4.9874	3.5544	3.2056	5.4697
537	4.9731	5.1426	4.9873	3.5531	3.1984	5.4708
538	4.9733	5.1414	4.9871	3.5523	3.1862	5.4718
539	4.9733	5.1401	4.987	3.5518	3.1704	5.4727
540	4.973	5.1384	4.9872	3.5512	3.1532	5.4735
541	4.9723	5.1366	4.9878	3.5505	3.1369	5.4739
542	4.9717	5.1344	4.9887	3.5495	3.1218	5.4746
543	4.9705	5.1318	4.9895	3.5485	3.1075	5.475
544	4.969	5.1289	4.9901	3.5479	3.095	5.4752
545	4.9673	5.1258	4.9906	3.548	3.0814	5.4753
546	4.9654	5.1226	4.9914	3.5485	3.0663	5.475
547	4.9627	5.119	4.9922	3.5491	3.049	5.4746
548	4.9598	5.1147	4.9934	3.5499	3.0302	5.4741
549	4.9566	5.11	4.9949	3.5507	3.0108	5.4736
550	4.9533	5.105	4.9964	3.5514	2.9927	5.4732
551	4.9498	5.0996	4.9978	3.5517	2.9783	5.4726
552	4.9463	5.0939	4.9993	3.5515	2.9688	5.4718
553	4.9425	5.0876	5.001	3.5512	2.9637	5.4708
554	4.939	5.0816	5.0027	3.5514	2.9611	5.4695
555	4.9356	5.0756	5.0046	3.5524	2.9592	5.4684
556	4.932	5.0693	5.0064	3.5545	2.9546	5.467
557	4.9288	5.063	5.0087	3.5567	2.9467	5.4656
558	4.9261	5.0568	5.0111	3.5587	2.9365	5.4643
559	4.9237	5.0505	5.014	3.5606	2.926	5.463
560	4.9214	5.0441	5.0173	3.5619	2.9186	5.4618
561	4.9192	5.0377	5.0207	3.5627	2.9148	5.4607
562	4.9171	5.0309	5.0244	3.5634	2.9149	5.4597
563	4.9151	5.0242	5.0285	3.5636	2.918	5.4587
564	4.9136	5.0179	5.0328	3.5637	2.9205	5.4577
565	4.9123	5.0114	5.0371	3.5639	2.9215	5.4567
566	4.9113	5.0046	5.0414	3.5644	2.9203	5.4561
567	4.9104	4.9972	5.0454	3.5648	2.9181	5.4555
568	4.91	4.9896	5.0492	3.5649	2.9155	5.4549
569	4.9095	4.9818	5.053	3.5648	2.9128	5.454
570	4.9092	4.9737	5.0568	3.564	2.9117	5.4536
571	4.9091	4.9658	5.0605	3.5627	2.9128	5.4533
572	4.9095	4.9581	5.0643	3.561	2.9141	5.4532
573	4.9101	4.9505	5.0678	3.5596	2.9121	5.4532
574	4.9107	4.9428	5.0714	3.5584	2.9053	5.4531
575	4.9116	4.9351	5.0751	3.5575	2.8937	5.4533
576	4.9127	4.9271	5.079	3.557	2.8768	5.4538
577	4.9139	4.9191	5.0825	3.5564	2.8568	5.4544
578	4.9154	4.9114	5.0866	3.5561	2.8355	5.4552
579	4.9169	4.9038	5.0905	3.5553	2.8154	5.4564
580	4.9183	4.896	5.0941	3.554	2.7977	5.458
581	4.9193	4.8881	5.0979	3.5522	2.7809	5.4597
582	4.92	4.8797	5.1015	3.5502	2.7662	5.4614
583	4.9203	4.8711	5.1047	3.548	2.7515	5.4634
584	4.9206	4.8624	5.1076	3.5458	2.7354	5.4653
585	4.9207	4.8533	5.1109	3.544	2.7169	5.4673
586	4.9204	4.8442	5.1145	3.5421	2.6988	5.4692
587	4.9199	4.8352	5.1183	3.5401	2.6824	5.4711
588	4.9194	4.8263	5.1217	3.5375	2.67	5.4733
589	4.9184	4.8173	5.1254	3.5348	2.6626	5.4754
590	4.9172	4.8088	5.1288	3.5317	2.657	5.4776
591	4.9158	4.8007	5.1323	3.5285	2.653	5.4798
592	4.9138	4.7928	5.1354	3.5251	2.648	5.4817
593	4.9115	4.7852	5.1381	3.5214	2.6413	5.4836
594	4.9094	4.778	5.1405	3.518	2.631	5.4854
595	4.907	4.7713	5.1426	3.515	2.6198	5.4869
596	4.9051	4.765	5.1448	3.512	2.6097	5.4885
597	4.9034	4.7595	5.147	3.5089	2.6015	5.49
598	4.9017	4.7546	5.1492	3.5057	2.5966	5.4915
599	4.9001	4.7505	5.1513	3.5023	2.5959	5.4929
600	4.8987	4.7469	5.1533	3.4985	2.5981	5.4944
601	4.8976	4.7434	5.1548	3.4951	2.6022	5.4956
602	4.8965	4.7396	5.156	3.4916	2.6068	5.4968
603	4.8954	4.7357	5.1568	3.4883	2.6095	5.4979
604	4.894	4.7315	5.1573	3.4854	2.6095	5.4988
605	4.8927	4.7275	5.1578	3.4831	2.6092	5.4994
606	4.8912	4.7238	5.1578	3.4811	2.6102	5.4998
607	4.8897	4.7207	5.1578	3.4793	2.6129	5.4999
608	4.8889	4.7183	5.1575	3.4774	2.6178	5.4998
609	4.8885	4.7166	5.1572	3.4753	2.6256	5.4996
610	4.8882	4.7149	5.157	3.4733	2.6327	5.4994
611	4.8883	4.7135	5.1568	3.4709	2.6378	5.4992
612	4.8886	4.7121	5.1566	3.4689	2.6413	5.499
613	4.8889	4.711	5.1572	3.4676	2.6406	5.4989
614	4.8891	4.71	5.1578	3.4667	2.6367	5.4989
615	4.8892	4.7091	5.1582	3.4663	2.6309	5.4989
616	4.889	4.7085	5.1588	3.4667	2.6245	5.4986
617	4.8889	4.7086	5.1588	3.4677	2.621	5.4982
618	4.889	4.7088	5.1589	3.4692	2.6196	5.4976
619	4.889	4.7093	5.1589	3.4712	2.6213	5.4965
620	4.8888	4.7098	5.1591	3.4739	2.6224	5.4951
621	4.8882	4.7097	5.1597	3.477	2.6223	5.4936
622	4.8871	4.7091	5.1604	3.4803	2.6196	5.4918
623	4.886	4.7082	5.1607	3.4838	2.616	5.4897
624	4.8847	4.707	5.1609	3.4877	2.6119	5.4875
625	4.8835	4.7061	5.1606	3.4922	2.6095	5.485
626	4.882	4.7053	5.1598	3.4972	2.611	5.4824
627	4.8805	4.7049	5.1591	3.5019	2.6175	5.4797
628	4.8789	4.7045	5.1585	3.5062	2.6277	5.4766
629	4.8771	4.704	5.1586	3.5104	2.6394	5.4734
630	4.8752	4.7038	5.1589	3.5143	2.6493	5.4698
631	4.8732	4.7035	5.1592	3.5178	2.6566	5.4661
632	4.8706	4.7032	5.1599	3.5213	2.6612	5.4621
633	4.8677	4.7028	5.1609	3.5247	2.6659	5.4584
634	4.8652	4.7026	5.1615	3.5283	2.6728	5.455
635	4.8632	4.703	5.1616	3.5323	2.6838	5.4516
636	4.8618	4.7038	5.1615	3.5368	2.6991	5.4482
637	4.861	4.7052	5.1614	3.5412	2.7173	5.4449
638	4.8607	4.7072	5.161	3.5456	2.736	5.4417
639	4.8607	4.7095	5.1603	3.5504	2.7539	5.4386
640	4.8604	4.7117	5.1595	3.5555	2.7684	5.4357
641	4.8599	4.7136	5.1583	3.5608	2.78	5.4325
642	4.8592	4.7152	5.1571	3.5662	2.7909	5.4296
643	4.8589	4.7172	5.1555	3.5715	2.8014	5.4268
644	4.8588	4.7197	5.1539	3.5766	2.814	5.424
645	4.8593	4.7228	5.1522	3.5814	2.8281	5.4211
646	4.8601	4.7266	5.1502	3.5864	2.8427	5.4182
647	4.8613	4.731	5.1481	3.5911	2.8565	5.4151
648	4.8624	4.7358	5.1459	3.5954	2.8679	5.412
649	4.8625	4.7405	5.1437	3.5994	2.8774	5.4086
650	4.8622	4.7449	5.1414	3.6026	2.8861	5.4055
651	4.8612	4.7489	5.1391	3.6052	2.8946	5.4024
652	4.8598	4.7525	5.1367	3.6074	2.9027	5.3994
653	4.8586	4.7558	5.1345	3.6097	2.9101	5.3962
654	4.8581	4.7592	5.1319	3.6122	2.9169	5.3936
655	4.8581	4.7629	5.1291	3.6146	2.9246	5.3912
656	4.8584	4.7669	5.1265	3.6173	2.9317	5.3889
657	4.8585	4.7708	5.1242	3.6198	2.9377	5.387
658	4.8582	4.7752	5.1221	3.6221	2.9404	5.3855
659	4.8578	4.7798	5.1202	3.6237	2.9413	5.3844
660	4.857	4.7838	5.1187	3.6251	2.9408	5.3837
661	4.8563	4.7869	5.1172	3.6266	2.9409	5.3829
662	4.8561	4.7898	5.1157	3.6278	2.9421	5.3823
663	4.856	4.7921	5.1147	3.6293	2.9456	5.382
664	4.856	4.7942	5.1138	3.6304	2.9506	5.3817
665	4.8556	4.7958	5.1134	3.6312	2.9563	5.3817
666	4.8551	4.7976	5.1131	3.6318	2.9611	5.3817
667	4.8543	4.7995	5.1132	3.632	2.9642	5.3817
668	4.8531	4.8014	5.1136	3.6318	2.9633	5.3818
669	4.8513	4.8034	5.114	3.6316	2.9604	5.3821
670	4.8496	4.8053	5.1143	3.6315	2.9563	5.3825
671	4.8482	4.8073	5.1148	3.6315	2.95	5.383
672	4.8471	4.8089	5.1155	3.6319	2.9436	5.3836
673	4.8468	4.8103	5.1165	3.6322	2.9372	5.3845
674	4.8473	4.8118	5.1177	3.6328	2.9306	5.3856
675	4.8478	4.8133	5.1194	3.6336	2.9229	5.3869
676	4.8485	4.8149	5.1214	3.6345	2.9134	5.3884
677	4.8483	4.8171	5.1237	3.6355	2.9004	5.3897
678	4.8481	4.82	5.126	3.6366	2.8845	5.3912
679	4.8476	4.823	5.1286	3.6379	2.8663	5.3929
680	4.8473	4.826	5.131	3.6391	2.8475	5.3945
681	4.8477	4.8287	5.1334	3.6405	2.8301	5.3966
682	4.8487	4.8308	5.136	3.642	2.8148	5.3989
683	4.8496	4.8319	5.1388	3.6436	2.802	5.4014
684	4.8506	4.8328	5.1413	3.6451	2.7892	5.4038
685	4.8516	4.8338	5.1435	3.6464	2.7731	5.4066
686	4.8522	4.8349	5.1455	3.6476	2.75	5.4094
687	4.8523	4.8364	5.1475	3.6482	2.72	5.4123
688	4.8524	4.8387	5.1493	3.6489	2.6885	5.4151
689	4.8529	4.8414	5.1505	3.6499	2.6595	5.4182
690	4.8544	4.8447	5.1516	3.6514	2.6359	5.4213
691	4.8562	4.848	5.1524	3.6535	2.6189	5.4244
692	4.8582	4.8508	5.1529	3.6558	2.6066	5.4275
693	4.8602	4.853	5.1531	3.6584	2.5943	5.4304
694	4.8618	4.855	5.1535	3.6612	2.5773	5.4331
695	4.8634	4.8575	5.1541	3.6638	2.5552	5.4358
696	4.8651	4.8605	5.1544	3.666	2.5273	5.4386
697	4.8668	4.8639	5.1548	3.6681	2.4999	5.4413
698	4.8686	4.8683	5.1551	3.6702	2.4802	5.4438
699	4.8704	4.8728	5.1553	3.6723	2.4715	5.4461
700	4.8724	4.8773	5.1556	3.6744	2.4711	5.4485
701	4.8745	4.8814	5.1559	3.6766	2.4757	5.451
702	4.8766	4.8853	5.1563	3.6786	2.48	5.4536
703	4.8788	4.8889	5.1569	3.6804	2.4791	5.456
704	4.8806	4.8926	5.1576	3.6819	2.4697	5.4581
705	4.882	4.8964	5.1586	3.6827	2.455	5.4602
706	4.883	4.9003	5.1596	3.6832	2.4418	5.4618
707	4.8835	4.9041	5.1609	3.6836	2.4356	5.4629
708	4.8837	4.908	5.1623	3.6842	2.4389	5.4636
709	4.8836	4.9114	5.1639	3.6848	2.4498	5.4642
710	4.8828	4.9146	5.1657	3.6857	2.4645	5.4645
711	4.8813	4.9171	5.1672	3.6872	2.4757	5.4641
712	4.8792	4.919	5.1686	3.6891	2.4792	5.4633
713	4.8766	4.9205	5.1697	3.6911	2.4759	5.462
714	4.8734	4.9219	5.1706	3.6937	2.4703	5.4605
715	4.8695	4.9232	5.1713	3.6966	2.4698	5.4584
716	4.8659	4.9247	5.1721	3.6996	2.4779	5.4561
717	4.8623	4.9266	5.1728	3.7028	2.4957	5.4536
718	4.8587	4.9287	5.1733	3.7061	2.5212	5.4509
719	4.8549	4.9308	5.1735	3.7096	2.5497	5.4478
720	4.8507	4.9326	5.1736	3.7136	2.5752	5.4443
721	4.8465	4.9342	5.1734	3.7178	2.5949	5.4406
722	4.8425	4.9354	5.1729	3.7217	2.6092	5.4367
723	4.8385	4.9363	5.1724	3.7254	2.6203	5.4327
724	4.8352	4.9374	5.1717	3.7285	2.6323	5.4288
725	4.8327	4.939	5.1708	3.7316	2.6477	5.4247
726	4.831	4.9413	5.1699	3.7345	2.6675	5.4202
727	4.8299	4.9448	5.1691	3.7375	2.6895	5.4154
728	4.8293	4.9488	5.1683	3.7409	2.7116	5.4104
729	4.8287	4.953	5.1672	3.7449	2.7301	5.4054
730	4.8277	4.9568	5.1658	3.7497	2.7426	5.4003
731	4.826	4.96	5.164	3.7547	2.7506	5.3952
732	4.8238	4.9622	5.1621	3.7605	2.7559	5.3898
733	4.8216	4.9638	5.1597	3.7664	2.7609	5.3846
734	4.8194	4.9652	5.1569	3.7725	2.7695	5.3792
735	4.8173	4.9667	5.1537	3.7784	2.7821	5.3738
736	4.815	4.9682	5.1503	3.7847	2.7976	5.3682
737	4.813	4.9699	5.147	3.7914	2.8153	5.3626
738	4.8106	4.972	5.1436	3.7984	2.8311	5.3568
739	4.8081	4.9745	5.1403	3.8055	2.8427	5.3509
740	4.8054	4.9768	5.1365	3.8126	2.848	5.3451
741	4.8025	4.9785	5.1319	3.8196	2.8478	5.3392
742	4.7998	4.9795	5.1271	3.8262	2.8455	5.3335
743	4.7976	4.9803	5.1222	3.832	2.8444	5.328
744	4.7955	4.9811	5.1171	3.8374	2.8461	5.3227
745	4.7941	4.9823	5.1124	3.8424	2.8528	5.3172
746	4.7927	4.9839	5.1079	3.8474	2.8634	5.3118
747	4.7917	4.9861	5.1034	3.8523	2.8759	5.3066
748	4.791	4.9891	5.099	3.8576	2.8848	5.3016
749	4.7897	4.9918	5.0945	3.8629	2.8906	5.2968
750	4.7884	4.9941	5.0896	3.8684	2.8921	5.2924
751	4.7869	4.9956	5.0844	3.8736	2.8929	5.2882
752	4.7856	4.9959	5.079	3.8786	2.895	5.2844
753	4.7849	4.9961	5.0739	3.8833	2.902	5.281
754	4.7849	4.9965	5.0688	3.8878	2.914	5.2781
755	4.7855	4.9977	5.0636	3.8923	2.9296	5.2752
756	4.7859	4.999	5.0583	3.8966	2.946	5.2729
757	4.7864	5.0006	5.0531	3.9005	2.9599	5.2708
758	4.7865	5.002	5.0479	3.904	2.9668	5.2694
759	4.7866	5.003	5.0426	3.9073	2.9674	5.2683
760	4.7869	5.0033	5.0369	3.9101	2.9651	5.2678
761	4.7876	5.0027	5.0313	3.9127	2.9622	5.2675
762	4.7892	5.002	5.0258	3.9147	2.9612	5.2677
763	4.7915	5.0012	5.0205	3.9158	2.9629	5.2684
764	4.7942	5.0008	5.0155	3.917	2.9668	5.2694
765	4.7974	5.0013	5.0104	3.9183	2.9714	5.2706
766	4.8004	5.0022	5.0052	3.9196	2.973	5.2722
767	4.8034	5.0034	5.0001	3.9212	2.9707	5.274
768	4.8064	5.0047	4.9955	3.923	2.9639	5.2763
769	4.8096	5.0053	4.9911	3.9247	2.9566	5.2791
770	4.8134	5.005	4.9866	3.9264	2.9504	5.2825
771	4.8176	5.0045	4.982	3.9282	2.9474	5.2863
772	4.8224	5.0043	4.9777	3.9302	2.9471	5.2905
773	4.8274	5.0045	4.9736	3.9322	2.9473	5.2953
774	4.8322	5.0052	4.9698	3.9342	2.9473	5.3006
775	4.8366	5.0058	4.9661	3.9363	2.9435	5.3061
776	4.8405	5.0068	4.9623	3.9387	2.9351	5.3122
777	4.8445	5.0075	4.9586	3.9413	2.922	5.3185
778	4.8485	5.0076	4.9557	3.9438	2.9069	5.3248
779	4.8524	5.0066	4.9531	3.9463	2.892	5.3312
780	4.8563	5.005	4.9507	3.9486	2.8811	5.3376
781	4.8602	5.0033	4.9486	3.9504	2.876	5.344
782	4.8638	5.0018	4.9466	3.9521	2.8758	5.3502
783	4.8669	5.0007	4.9448	3.9531	2.8797	5.3565
784	4.8691	4.9998	4.9432	3.954	2.8823	5.3628
785	4.8707	4.9989	4.9419	3.9547	2.8822	5.369
786	4.8718	4.9975	4.941	3.9552	2.879	5.3749
787	4.8726	4.9952	4.9408	3.9554	2.8754	5.3804
788	4.8731	4.992	4.9414	3.9552	2.8736	5.3856
789	4.8731	4.9887	4.9426	3.9545	2.8774	5.3907
790	4.8732	4.9855	4.9446	3.9533	2.8868	5.3957
791	4.873	4.9829	4.9469	3.9517	2.9007	5.4006
792	4.8731	4.9813	4.9491	3.9499	2.9166	5.4055
793	4.8729	4.9805	4.951	3.9477	2.9324	5.4102
794	4.8728	4.9803	4.953	3.9454	2.9458	5.4148
795	4.873	4.9805	4.9548	3.9429	2.9573	5.4193
796	4.8734	4.98	4.9567	3.9404	2.9668	5.4236
797	4.8739	4.9788	4.9591	3.9378	2.9749	5.4279
798	4.875	4.9768	4.9622	3.9348	2.9847	5.4323
799	4.8764	4.9747	4.9658	3.9319	2.9966	5.4366
800	4.8779	4.9727	4.97	3.9287	3.0108	5.4406
801	4.8796	4.9711	4.9743	3.9252	3.0252	5.4447
802	4.8811	4.9697	4.9783	3.9217	3.039	5.4487
803	4.8822	4.9684	4.982	3.9183	3.0493	5.4526
804	4.8827	4.9666	4.9855	3.9148	3.0562	5.4562
805	4.8828	4.9641	4.989	3.9114	3.0611	5.4595
806	4.8825	4.9603	4.9931	3.9076	3.0637	5.4626
807	4.8823	4.9559	4.9979	3.9034	3.0634	5.4657
808	4.8826	4.9514	5.0033	3.8986	3.0636	5.4686
809	4.8832	4.9469	5.0089	3.8931	3.0645	5.4715
810	4.8838	4.9428	5.0146	3.8868	3.0663	5.4742
811	4.8843	4.9388	5.02	3.88	3.0677	5.4768
812	4.8849	4.9355	5.0249	3.873	3.0668	5.4794
813	4.8852	4.932	5.0295	3.8652	3.0626	5.4818
814	4.8854	4.9279	5.0337	3.8569	3.0531	5.4839
815	4.8851	4.9232	5.0379	3.8486	3.04	5.4857
816	4.8849	4.9178	5.0417	3.8398	3.0245	5.4873
817	4.8847	4.9119	5.0455	3.831	3.0094	5.4889
818	4.8841	4.9058	5.0491	3.8221	2.9951	5.4904
819	4.8836	4.9004	5.0526	3.8135	2.9833	5.4919
820	4.883	4.895	5.0561	3.8051	2.9749	5.4934
821	4.8822	4.89	5.0588	3.7968	2.9674	5.4946
822	4.8811	4.8845	5.0612	3.7889	2.9595	5.4957
823	4.8798	4.8786	5.0636	3.7808	2.9504	5.4966
824	4.878	4.8722	5.0661	3.7724	2.9394	5.4975
825	4.8755	4.865	5.0683	3.7641	2.9262	5.4984
826	4.8725	4.8577	5.0701	3.7551	2.9143	5.4991
827	4.8696	4.8506	5.0722	3.7456	2.9054	5.4997
828	4.866	4.8438	5.074	3.736	2.9018	5.5002
829	4.8622	4.8374	5.0755	3.7264	2.9039	5.5006
830	4.8577	4.8312	5.0767	3.7164	2.9102	5.5007
831	4.8526	4.8248	5.0775	3.7065	2.917	5.5007
832	4.8471	4.818	5.0782	3.6968	2.9236	5.5005
833	4.8413	4.8112	5.0791	3.6868	2.9254	5.5002
834	4.8353	4.804	5.0798	3.6765	2.9253	5.4999
835	4.829	4.7967	5.0803	3.6661	2.9248	5.4995
836	4.8227	4.79	5.0804	3.6558	2.9248	5.4991
837	4.8166	4.7842	5.0795	3.646	2.9275	5.4987
838	4.8106	4.7793	5.0788	3.6375	2.935	5.4984
839	4.8047	4.7748	5.0773	3.6304	2.9427	5.4981
840	4.7991	4.7703	5.0751	3.6246	2.9492	5.4979
841	4.7934	4.7654	5.0732	3.6203	2.9535	5.4978
842	4.788	4.76	5.0714	3.6169	2.9553	5.4983
843	4.7825	4.7541	5.0697	3.6143	2.9545	5.4991
844	4.7773	4.7486	5.0682	3.6124	2.9516	5.4999
845	4.7724	4.7436	5.0666	3.6114	2.9491	5.5007
846	4.7683	4.7397	5.0648	3.6109	2.95	5.5015
847	4.7648	4.7367	5.0625	3.6109	2.9532	5.502
848	4.7614	4.734	5.0599	3.6113	2.9582	5.5024
849	4.7583	4.7313	5.0569	3.6118	2.9615	5.5026
850	4.7549	4.7282	5.054	3.6123	2.9607	5.503
851	4.7517	4.7248	5.051	3.6125	2.9539	5.503
852	4.749	4.7215	5.048	3.6126	2.9446	5.5031
853	4.7471	4.7188	5.0451	3.6125	2.9327	5.5032
854	4.7455	4.7166	5.0425	3.6123	2.9209	5.503
855	4.7448	4.7152	5.0396	3.6121	2.9117	5.5029
856	4.7448	4.7142	5.0365	3.6123	2.9054	5.5026
857	4.7451	4.7131	5.0329	3.613	2.9018	5.5022
858	4.7458	4.7122	5.029	3.6142	2.8973	5.5017
859	4.7465	4.7106	5.0251	3.6166	2.8902	5.5013
860	4.747	4.7089	5.0213	3.6203	2.8785	5.5005
861	4.7477	4.7072	5.0173	3.6252	2.8612	5.4998
862	4.7484	4.7055	5.0129	3.6309	2.8414	5.4992
863	4.7495	4.7041	5.0082	3.6373	2.8229	5.4985
864	4.7507	4.7026	5.0034	3.6439	2.8108	5.4977
865	4.7523	4.7015	4.9982	3.6507	2.8055	5.4968
866	4.754	4.6995	4.9928	3.6573	2.808	5.4958
867	4.7554	4.697	4.9874	3.6636	2.8149	5.4946
868	4.7566	4.6942	4.9821	3.6696	2.8212	5.4932
869	4.7579	4.6913	4.9764	3.6752	2.8226	5.4919
870	4.759	4.6885	4.9706	3.6805	2.82	5.4905
871	4.7599	4.6862	4.965	3.6858	2.8147	5.489
872	4.7601	4.6841	4.9596	3.6911	2.8111	5.4875
873	4.7604	4.6821	4.9541	3.6966	2.8131	5.4859
874	4.7609	4.6806	4.9487	3.7019	2.8227	5.4842
875	4.7616	4.6788	4.9435	3.7068	2.8386	5.4826
876	4.7623	4.6765	4.9384	3.7116	2.8587	5.481
877	4.7627	4.6738	4.9337	3.7162	2.8787	5.4792
878	4.7636	4.6715	4.9291	3.7208	2.8938	5.4778
879	4.7649	4.67	4.9248	3.7255	2.9032	5.4763
880	4.7661	4.6695	4.9209	3.7311	2.9096	5.4747
881	4.7675	4.6701	4.9171	3.7376	2.915	5.4732
882	4.7691	4.6714	4.9131	3.7447	2.9234	5.4716
883	4.7712	4.6735	4.909	3.7528	2.9361	5.4698
884	4.7737	4.6758	4.9053	3.7612	2.9536	5.4681
885	4.7763	4.6778	4.9016	3.7694	2.9738	5.4663
886	4.7787	4.68	4.8983	3.7778	2.9924	5.4646
887	4.7811	4.6826	4.8956	3.7858	3.0071	5.4629
888	4.784	4.6862	4.8935	3.7933	3.016	5.4614
889	4.7872	4.6911	4.8915	3.8002	3.0179	5.4597
890	4.7907	4.6973	4.8897	3.8065	3.0173	5.458
891	4.7946	4.7045	4.8877	3.8118	3.0175	5.4564
892	4.7991	4.7123	4.8854	3.8164	3.0191	5.4549
893	4.8038	4.7203	4.8834	3.8202	3.0225	5.4537
894	4.8087	4.7283	4.8815	3.8232	3.0264	5.4525
895	4.8138	4.7364	4.8803	3.8255	3.0285	5.4515
896	4.8188	4.7446	4.8791	3.8268	3.0263	5.4508
897	4.8237	4.753	4.8783	3.8278	3.0193	5.4504
898	4.8286	4.7621	4.8776	3.8285	3.0085	5.4501
899	4.8335	4.7716	4.8769	3.8295	2.996	5.4501
900	4.8381	4.7813	4.8768	3.8308	2.9848	5.4502
901	4.8424	4.7911	4.877	3.8327	2.979	5.4506
902	4.8467	4.8007	4.8773	3.8355	2.979	5.4512
903	4.8511	4.8102	4.8781	3.8388	2.9839	5.4522
904	4.855	4.8188	4.8789	3.8425	2.9907	5.4534
905	4.8582	4.8271	4.88	3.8462	2.9955	5.4548
906	4.8611	4.8355	4.8817	3.8496	2.9938	5.4562
907	4.8635	4.8439	4.8834	3.8521	2.9887	5.4579
908	4.8656	4.8527	4.8851	3.8536	2.9832	5.4599
909	4.8674	4.8616	4.8871	3.854	2.9792	5.4618
910	4.8694	4.8707	4.8891	3.8532	2.98	5.4641
911	4.8717	4.8797	4.8917	3.8519	2.9872	5.4665
912	4.8739	4.8882	4.8945	3.85	2.999	5.4693
913	4.8762	4.896	4.8977	3.8478	3.0101	5.4721
914	4.8785	4.9037	4.9012	3.8452	3.0191	5.4751
915	4.8806	4.9111	4.9047	3.8422	3.0253	5.4781
916	4.8825	4.9181	4.9082	3.8392	3.0274	5.4813
917	4.8842	4.9251	4.9116	3.8361	3.0271	5.4847
918	4.886	4.9321	4.915	3.8332	3.0276	5.4882
919	4.8874	4.9388	4.9183	3.8304	3.0332	5.4917
920	4.8886	4.945	4.922	3.8288	3.0434	5.4952
921	4.8897	4.9503	4.9258	3.8276	3.0584	5.4989
922	4.8906	4.9546	4.9304	3.827	3.0749	5.5026
923	4.8911	4.9576	4.9356	3.8264	3.0899	5.5064
924	4.8908	4.9598	4.9407	3.8259	3.1011	5.51
925	4.8902	4.9617	4.9459	3.8249	3.1084	5.5135
926	4.8891	4.9635	4.9507	3.8236	3.1143	5.5167
927	4.8876	4.9651	4.9556	3.8214	3.1208	5.5197
928	4.8863	4.967	4.9602	3.8183	3.1283	5.5227
929	4.8851	4.969	4.9644	3.8145	3.1376	5.5257
930	4.8837	4.971	4.9684	3.8102	3.1486	5.5288
931	4.8823	4.9724	4.9727	3.8059	3.1578	5.5318
932	4.8804	4.9731	4.9774	3.8012	3.1631	5.5346
933	4.8783	4.9732	4.9825	3.7958	3.1646	5.5373
934	4.8757	4.9729	4.9878	3.7899	3.1604	5.5396
935	4.8724	4.9722	4.9924	3.7827	3.1529	5.5421
936	4.8691	4.9719	4.9971	3.7751	3.1464	5.5443
937	4.8654	4.9716	5.0009	3.7675	3.1424	5.5465
938	4.8616	4.9711	5.0044	3.7599	3.1412	5.5484
939	4.8572	4.97	5.0079	3.7528	3.1419	5.5502
940	4.8528	4.9684	5.0119	3.7465	3.1445	5.5522
941	4.8479	4.9655	5.0165	3.7408	3.1441	5.554
942	4.8429	4.962	5.0212	3.7356	3.1402	5.5558
943	4.8377	4.958	5.0258	3.7309	3.1331	5.5573
944	4.8323	4.9533	5.0302	3.726	3.1234	5.5587
945	4.8271	4.9487	5.0341	3.7204	3.1146	5.56
946	4.822	4.9444	5.038	3.7141	3.1087	5.5614
947	4.8168	4.9403	5.0414	3.7068	3.1058	5.5624
948	4.8119	4.9369	5.0442	3.699	3.1037	5.5633
949	4.8069	4.9339	5.0467	3.6908	3.1	5.5636
950	4.8023	4.931	5.0494	3.6823	3.0927	5.5637
951	4.7973	4.9273	5.0523	3.6733	3.0801	5.5636
952	4.7923	4.923	5.0554	3.6634	3.0642	5.5633
953	4.7871	4.9179	5.0579	3.6531	3.0475	5.5629
954	4.7822	4.9124	5.0598	3.6427	3.0333	5.5622
955	4.7776	4.9074	5.0611	3.6313	3.023	5.5616
956	4.7732	4.9025	5.0624	3.6195	3.0165	5.5606
957	4.7695	4.898	5.0635	3.6074	3.0134	5.5598
958	4.7662	4.8939	5.0647	3.5953	3.0105	5.5589
959	4.7629	4.8898	5.066	3.5841	3.0064	5.5578
960	4.7594	4.8849	5.0676	3.5744	2.9992	5.5565
961	4.7554	4.8792	5.0695	3.5653	2.9905	5.555
962	4.7514	4.8726	5.0713	3.5569	2.981	5.5534
963	4.7474	4.8658	5.0731	3.5487	2.9751	5.5518
964	4.744	4.8592	5.0742	3.5406	2.9729	5.5502
965	4.7413	4.8533	5.0749	3.5322	2.9747	5.5486
966	4.7394	4.8479	5.0753	3.5237	2.9791	5.547
967	4.7379	4.843	5.0752	3.5146	2.9826	5.5452
968	4.7371	4.8388	5.0751	3.5057	2.9822	5.5433
969	4.7368	4.835	5.075	3.4965	2.9783	5.5416
970	4.7368	4.8309	5.0749	3.4872	2.9719	5.5397
971	4.7369	4.8265	5.0742	3.4785	2.9647	5.5376
972	4.7377	4.8218	5.0738	3.4697	2.9583	5.5356
973	4.7391	4.8171	5.0731	3.4613	2.9549	5.5334
974	4.7413	4.8129	5.0723	3.4534	2.9546	5.5314
975	4.7445	4.8101	5.0713	3.4456	2.955	5.5295
976	4.7479	4.8079	5.0705	3.4383	2.9537	5.5277
977	4.7517	4.8067	5.0693	3.4318	2.9517	5.526
978	4.756	4.8059	5.0682	3.4264	2.9489	5.5243
979	4.76	4.8049	5.067	3.4224	2.9448	5.5226
980	4.7644	4.8035	5.0658	3.42	2.9414	5.5211
981	4.769	4.8014	5.0643	3.4195	2.9392	5.5193
982	4.7739	4.7995	5.0621	3.4202	2.9378	5.5176
983	4.7795	4.7987	5.0595	3.4222	2.9369	5.5157
984	4.7858	4.7991	5.0566	3.4252	2.9353	5.5139
985	4.7924	4.8006	5.0535	3.4288	2.9301	5.5119
986	4.7997	4.8033	5.0505	3.432	2.9208	5.5101
987	4.8074	4.8071	5.0476	3.4351	2.9074	5.5085
988	4.815	4.8113	5.0452	3.4381	2.8906	5.5068
989	4.8228	4.8154	5.043	3.4412	2.8712	5.5052
990	4.8304	4.8192	5.0403	3.4449	2.8513	5.5037
991	4.8383	4.8232	5.0376	3.4488	2.8326	5.5022
992	4.8468	4.8275	5.0347	3.4529	2.8181	5.5007
993	4.8557	4.8324	5.032	3.4569	2.808	5.4993
994	4.8648	4.8378	5.0294	3.4613	2.7999	5.4979
995	4.8735	4.8434	5.0272	3.4657	2.7919	5.4968
996	4.8819	4.8492	5.0253	3.4701	2.7827	5.4958
997	4.8901	4.8551	5.0239	3.4745	2.7738	5.4948
998	4.8982	4.8606	5.0227	3.4793	2.7661	5.4938
999	4.9057	4.8654	5.0214	3.4849	2.7603	5.493
1000	4.9133	4.8699	5.0202	3.4915	2.7589	5.4923
1001	4.921	4.8746	5.0184	3.4992	2.7638	5.4918
1002	4.9288	4.8793	5.0165	3.5078	2.7721	5.4915
1003	4.9367	4.8845	5.0146	3.517	2.7823	5.491
1004	4.9445	4.8902	5.0126	3.5264	2.7919	5.4907
1005	4.9524	4.8963	5.0105	3.5357	2.8007	5.4903
1006	4.9601	4.9028	5.0086	3.5449	2.8073	5.4897
1007	4.968	4.9091	5.0069	3.554	2.8126	5.4892
1008	4.976	4.9152	5.0053	3.5628	2.8163	5.4889
1009	4.9841	4.9209	5.0042	3.5716	2.8217	5.4887
1010	4.9919	4.9267	5.0031	3.5804	2.8272	5.4887
1011	4.9993	4.9321	5.0022	3.5893	2.8359	5.4889
1012	5.0063	4.9377	5.0015	3.5981	2.8443	5.489
1013	5.0129	4.9433	5.0014	3.6066	2.8527	5.4891
1014	5.0192	4.9491	5.0015	3.6149	2.86	5.4892
1015	5.0252	4.9549	5.0018	3.6228	2.8652	5.4895
1016	5.0308	4.9601	5.0021	3.6303	2.8688	5.4899
1017	5.0365	4.9649	5.0029	3.6374	2.87	5.4907
1018	5.0415	4.9687	5.0037	3.6447	2.87	5.4917
1019	5.0465	4.9722	5.0041	3.6522	2.8694	5.4929
1020	5.0513	4.9753	5.0041	3.6603	2.8676	5.4941
1021	5.0561	4.9787	5.0035	3.6688	2.865	5.4955
1022	5.0608	4.9825	5.0026	3.6771	2.86	5.497
1023	5.0653	4.9867	5.0019	3.6854	2.8509	5.4985
1024	5.07	4.9912	5.0015	3.6933	2.839	5.5
1025	5.075	4.9959	5.001	3.7011	2.8244	5.5015
1026	5.0801	5.0002	5.0009	3.7088	2.8095	5.5033
1027	5.0847	5.0036	5.0009	3.7166	2.7984	5.5048
1028	5.0893	5.0064	5.0007	3.7241	2.7918	5.5062
1029	5.0935	5.0088	5.0007	3.7319	2.7894	5.5075
1030	5.0974	5.0109	5.0012	3.7397	2.7907	5.5088
1031	5.1012	5.0135	5.0021	3.7479	2.7922	5.5103
1032	5.105	5.0164	5.0033	3.756	2.7919	5.5114
1033	5.1086	5.0195	5.0049	3.7638	2.7901	5.5125
1034	5.1121	5.0226	5.0068	3.7709	2.7878	5.5136
1035	5.1151	5.0252	5.009	3.7772	2.7873	5.5145
1036	5.1173	5.0268	5.0113	3.7834	2.7916	5.5152
1037	5.1193	5.0276	5.0135	3.7892	2.8014	5.5159
1038	5.1207	5.0277	5.0152	3.7951	2.814	5.5164
1039	5.122	5.0275	5.0173	3.8011	2.8248	5.5169
1040	5.1237	5.0279	5.0193	3.8074	2.8326	5.5171
1041	5.1259	5.0291	5.0215	3.8137	2.8387	5.5173
1042	5.1286	5.0308	5.0239	3.8197	2.8427	5.5176
1043	5.1312	5.0324	5.0262	3.8253	2.8469	5.5175
1044	5.1335	5.0334	5.0287	3.8303	2.8531	5.5172
1045	5.1354	5.0336	5.031	3.835	2.8621	5.5167
1046	5.1372	5.0333	5.033	3.8398	2.8739	5.5162
1047	5.1386	5.0325	5.035	3.8451	2.8877	5.5155
1048	5.1403	5.0319	5.0372	3.8509	2.9033	5.5149
1049	5.1413	5.0311	5.0394	3.8574	2.9171	5.5144
1050	5.1421	5.0308	5.0418	3.8647	2.9283	5.5141
1051	5.1428	5.031	5.0443	3.8722	2.9386	5.5141
1052	5.1431	5.0313	5.0469	3.8792	2.9473	5.5143
1053	5.1429	5.0311	5.0498	3.8863	2.9568	5.5145
1054	5.142	5.0301	5.053	3.8928	2.9676	5.5145
1055	5.1408	5.0284	5.0558	3.8993	2.9818	5.5145
1056	5.1389	5.0259	5.0578	3.9055	2.9971	5.5143
1057	5.1362	5.0229	5.0597	3.9116	3.0114	5.5141
1058	5.133	5.02	5.0616	3.9166	3.0215	5.5137
1059	5.1297	5.0177	5.0637	3.9208	3.0272	5.5131
1060	5.1263	5.0159	5.066	3.9245	3.0309	5.5124
1061	5.1224	5.0145	5.068	3.9274	3.0314	5.5116
1062	5.1187	5.0136	5.0697	3.9292	3.0311	5.5108
1063	5.1148	5.0129	5.0709	3.9299	3.0334	5.51
1064	5.111	5.0118	5.0719	3.93	3.0392	5.5091
1065	5.1073	5.0102	5.0726	3.9297	3.0456	5.5082
1066	5.1037	5.0084	5.0728	3.9294	3.0498	5.5073
1067	5.0998	5.0062	5.0728	3.9294	3.0511	5.5066
1068	5.0959	5.0042	5.0723	3.9295	3.0487	5.5059
1069	5.0925	5.0029	5.072	3.9296	3.0439	5.5054
1070	5.0897	5.0025	5.0712	3.9296	3.0385	5.5048
1071	5.0877	5.0029	5.0702	3.9291	3.0335	5.5042
1072	5.0866	5.0043	5.0688	3.9286	3.0318	5.5036
1073	5.0861	5.0064	5.0668	3.9278	3.0312	5.5029
1074	5.086	5.0085	5.0643	3.927	3.0301	5.5021
1075	5.0851	5.01	5.0612	3.9258	3.0266	5.5009
1076	5.0837	5.0107	5.0584	3.924	3.0205	5.4996
1077	5.0822	5.0109	5.0552	3.9214	3.0121	5.4981
1078	5.0808	5.0114	5.0518	3.9179	3.0013	5.4965
1079	5.0792	5.0124	5.048	3.9132	2.9906	5.4948
1080	5.0778	5.0141	5.0442	3.908	2.9802	5.4932
1081	5.0769	5.0167	5.0403	3.902	2.9721	5.4916
1082	5.0761	5.0204	5.0365	3.8954	2.966	5.4899
1083	5.0745	5.0241	5.0328	3.8882	2.9599	5.4878
1084	5.0723	5.0277	5.0289	3.881	2.9526	5.4856
1085	5.0693	5.0306	5.0252	3.8744	2.9444	5.4833
1086	5.0657	5.0326	5.0213	3.8683	2.9336	5.481
1087	5.0617	5.0342	5.0175	3.8629	2.9218	5.4786
1088	5.0573	5.0354	5.0138	3.8581	2.9102	5.476
1089	5.0524	5.0366	5.0099	3.8538	2.8994	5.4733
1090	5.0472	5.0383	5.0063	3.8497	2.8917	5.4704
1091	5.0416	5.0405	5.0024	3.8463	2.8855	5.4673
1092	5.0359	5.0428	4.9983	3.8432	2.8804	5.4642
1093	5.0298	5.0449	4.994	3.8404	2.8738	5.4612
1094	5.0231	5.0461	4.9896	3.8379	2.8662	5.4579
1095	5.0162	5.0465	4.9853	3.8355	2.856	5.4542
1096	5.0097	5.0466	4.9813	3.8331	2.8444	5.4507
1097	5.0031	5.0464	4.9775	3.8299	2.8327	5.4471
1098	4.9967	5.0466	4.9739	3.8264	2.8229	5.4433
1099	4.9905	5.0472	4.9703	3.8224	2.8157	5.4392
1100	4.9848	5.0486	4.9665	3.8178	2.8108	5.4351
1101	4.9795	5.0506	4.9626	3.8122	2.808	5.4309
1102	4.974	5.0524	4.9587	3.8065	2.8054	5.4267
1103	4.9687	5.0541	4.9549	3.8012	2.8009	5.4229
1104	4.9627	5.0544	4.9515	3.7967	2.7964	5.419
1105	4.956	5.0533	4.9484	3.7931	2.7909	5.4153
1106	4.9489	5.0512	4.9453	3.7901	2.7873	5.4119
1107	4.9416	5.0485	4.9421	3.7875	2.7841	5.4089
1108	4.9343	5.046	4.9392	3.7853	2.7827	5.4061
1109	4.9272	5.0438	4.9363	3.7832	2.7846	5.4032
1110	4.9206	5.0423	4.9336	3.7812	2.7885	5.4002
1111	4.9144	5.0414	4.9305	3.7792	2.7947	5.397
1112	4.9081	5.0405	4.9275	3.7767	2.8006	5.3936
1113	4.9014	5.0388	4.9245	3.7737	2.8044	5.3902
1114	4.8939	5.0357	4.9215	3.7699	2.8064	5.3866
1115	4.8859	5.0313	4.9187	3.7656	2.8086	5.3826
1116	4.8771	5.0259	4.9159	3.7608	2.8126	5.3786
1117	4.8684	5.0203	4.9134	3.7554	2.8196	5.3745
1118	4.8598	5.0151	4.9108	3.7494	2.8288	5.3701
1119	4.8517	5.0105	4.9079	3.7427	2.8424	5.3657
1120	4.8436	5.0062	4.9044	3.7351	2.8594	5.3612
1121	4.8357	5.0023	4.9008	3.7269	2.8793	5.3563
1122	4.8279	4.9983	4.8974	3.7182	2.8993	5.3514
1123	4.8202	4.9931	4.894	3.7096	2.9169	5.3467
1124	4.812	4.9861	4.8907	3.7017	2.9331	5.3419
1125	4.8038	4.9784	4.8877	3.6945	2.9483	5.337
1126	4.796	4.9706	4.885	3.688	2.9612	5.332
1127	4.7892	4.9636	4.8826	3.6826	2.9743	5.3272
1128	4.7833	4.9576	4.8803	3.678	2.9866	5.3223
1129	4.7784	4.9528	4.8778	3.6739	2.9984	5.318
1130	4.774	4.9488	4.8755	3.6697	3.0085	5.3139
1131	4.7698	4.9448	4.8733	3.6653	3.0145	5.3101
1132	4.7657	4.9406	4.8716	3.6606	3.0171	5.3065
1133	4.7614	4.9356	4.8702	3.6554	3.0175	5.3032
1134	4.7574	4.9301	4.8693	3.6498	3.015	5.3002
1135	4.754	4.9243	4.8682	3.6437	3.0115	5.2976
1136	4.7508	4.9187	4.8671	3.6371	3.0073	5.2955
1137	4.7479	4.9137	4.8658	3.6303	3.0035	5.2939
1138	4.7453	4.9095	4.8645	3.6232	2.9998	5.2929
1139	4.7434	4.9067	4.8631	3.616	2.9961	5.2924
1140	4.7415	4.9042	4.8619	3.6087	2.9925	5.2923
1141	4.7396	4.9018	4.8608	3.6015	2.9877	5.2926
1142	4.7372	4.8987	4.8603	3.595	2.9806	5.2926
1143	4.7346	4.8949	4.8599	3.5885	2.9716	5.2925
1144	4.732	4.8912	4.8598	3.5825	2.959	5.2922
1145	4.7293	4.8885	4.8597	3.5774	2.9459	5.292
1146	4.7268	4.8865	4.8596	3.5729	2.9326	5.2917
1147	4.7247	4.8858	4.8596	3.5695	2.9206	5.2913
1148	4.7233	4.8865	4.8598	3.5673	2.9098	5.2907
1149	4.7222	4.8885	4.8603	3.5659	2.9004	5.2905
1150	4.7212	4.8908	4.8607	3.5654	2.8912	5.2904
1151	4.7202	4.8929	4.8611	3.5651	2.881	5.2906
1152	4.7194	4.8945	4.8619	3.5648	2.869	5.291
1153	4.7182	4.8958	4.863	3.5644	2.8549	5.2914
1154	4.717	4.8975	4.8638	3.5637	2.8412	5.2921
1155	4.7161	4.9003	4.8646	3.563	2.8304	5.293
1156	4.7157	4.9041	4.8648	3.562	2.8246	5.2942
1157	4.7158	4.9087	4.8651	3.5607	2.8257	5.2956
1158	4.7162	4.9144	4.8656	3.5591	2.8321	5.2972
1159	4.7169	4.9205	4.8659	3.5574	2.8431	5.2992
1160	4.718	4.9267	4.8664	3.5557	2.8537	5.3013
1161	4.7191	4.9322	4.8672	3.554	2.8623	5.3036
1162	4.7201	4.9364	4.8678	3.5523	2.8687	5.3062
1163	4.7217	4.9406	4.8687	3.551	2.8721	5.3091
1164	4.7235	4.9454	4.8697	3.55	2.8741	5.312
1165	4.7262	4.9512	4.8706	3.5496	2.8771	5.3153
1166	4.73	4.9583	4.8718	3.5499	2.8846	5.3187
1167	4.7347	4.9667	4.8731	3.551	2.8963	5.3223
1168	4.7399	4.9756	4.8747	3.5529	2.912	5.326
1169	4.7455	4.9849	4.8763	3.5556	2.9297	5.3298
1170	4.7514	4.9939	4.8779	3.5589	2.9466	5.3337
1171	4.7575	5.0017	4.8798	3.5628	2.9607	5.3379
1172	4.7635	5.0085	4.8819	3.5672	2.9707	5.3423
1173	4.7698	5.0151	4.8842	3.5709	2.9782	5.3469
1174	4.776	5.0218	4.8862	3.5743	2.987	5.3514
1175	4.7827	5.029	4.8884	3.5772	2.9997	5.356
1176	4.7896	5.0368	4.8906	3.5797	3.0179	5.3609
1177	4.7968	5.045	4.8929	3.5819	3.0408	5.3658
1178	4.8041	5.0534	4.8952	3.5838	3.0653	5.3709
1179	4.8113	5.061	4.8976	3.5849	3.0882	5.3762
1180	4.8181	5.0677	4.9001	3.5858	3.1064	5.3814
1181	4.8244	5.0732	4.903	3.5863	3.1191	5.3867
1182	4.8307	5.0781	4.9055	3.5869	3.1272	5.392
1183	4.8371	5.0828	4.9079	3.5878	3.1325	5.3974
1184	4.8437	5.088	4.9104	3.5885	3.1382	5.4026
1185	4.8497	5.0936	4.913	3.589	3.1457	5.4076
1186	4.8553	5.0996	4.9157	3.5893	3.1539	5.4126
1187	4.86	5.1057	4.9188	3.5898	3.1631	5.4174
1188	4.8642	5.1115	4.9221	3.591	3.1705	5.4218
1189	4.8673	5.1161	4.9254	3.5922	3.1718	5.426
1190	4.8699	5.1194	4.9288	3.5938	3.1673	5.43
1191	4.8719	5.1216	4.9325	3.5955	3.1587	5.4336
1192	4.8731	5.1227	4.9365	3.5975	3.149	5.437
1193	4.874	5.1233	4.9405	3.5993	3.1411	5.4401
1194	4.8746	5.1238	4.9444	3.6007	3.138	5.4431
1195	4.8754	5.1247	4.9483	3.6018	3.1423	5.4463
1196	4.8763	5.1255	4.9516	3.6029	3.1508	5.4492
1197	4.877	5.1258	4.9545	3.6042	3.1601	5.4523
1198	4.8773	5.1249	4.9572	3.6058	3.1698	5.4554
1199	4.8769	5.1226	4.9598	3.6077	3.1744	5.4585
1200	4.876	5.119	4.9619	3.61	3.1727	5.4614
1201	4.8747	5.1146	4.9641	3.6123	3.1653	5.464
1202	4.8739	5.1106	4.9663	3.6147	3.1561	5.4665
1203	4.8738	5.1071	4.9683	3.6171	3.1472	5.4688
1204	4.8744	5.1043	4.9703	3.6192	3.1433	5.471
1205	4.8758	5.1028	4.9725	3.6217	3.1451	5.473
1206	4.8778	5.1019	4.9745	3.6243	3.1512	5.4746
1207	4.88	5.1012	4.9763	3.6277	3.1589	5.4758
1208	4.8821	5.0995	4.9781	3.6322	3.163	5.4769
1209	4.8837	5.0969	4.9797	3.6373	3.1616	5.4776
1210	4.8846	5.0926	4.9815	3.6427	3.1551	5.4781
1211	4.885	5.0878	4.9833	3.6484	3.1469	5.4783
1212	4.885	5.083	4.9846	3.6535	3.1411	5.4781
1213	4.885	5.0788	4.9858	3.6581	3.1405	5.4773
1214	4.8853	5.0754	4.9865	3.6622	3.1461	5.4762
1215	4.8861	5.0726	4.987	3.6656	3.1571	5.4749
1216	4.8873	5.0706	4.9872	3.6686	3.1681	5.4734
1217	4.8886	5.0686	4.9876	3.6707	3.1753	5.4718
1218	4.8899	5.066	4.9875	3.6725	3.1751	5.4702
1219	4.8904	5.0621	4.9868	3.6737	3.1673	5.4683
1220	4.8909	5.0571	4.986	3.6741	3.1557	5.4667
1221	4.8917	5.0519	4.9853	3.674	3.1446	5.4654
1222	4.893	5.0471	4.9846	3.6735	3.1367	5.4642
1223	4.8953	5.0435	4.9835	3.6727	3.1333	5.463
1224	4.8983	5.0413	4.9826	3.6718	3.1344	5.4619
1225	4.9018	5.0403	4.9818	3.6707	3.1361	5.4609
1226	4.9058	5.0401	4.9806	3.67	3.1331	5.4602
1227	4.9098	5.0404	4.9798	3.6699	3.1213	5.4596
1228	4.9138	5.0406	4.9792	3.6706	3.1032	5.459
1229	4.9178	5.0401	4.9789	3.6713	3.0822	5.4588
1230	4.9214	5.0387	4.9791	3.6716	3.0646	5.4587
1231	4.9249	5.0367	4.9798	3.6722	3.0533	5.4589
1232	4.9289	5.0353	4.9811	3.6722	3.0503	5.4595
1233	4.9328	5.0346	4.9831	3.6724	3.0536	5.4601
1234	4.9366	5.0347	4.9853	3.6721	3.0589	5.4611
1235	4.9403	5.0359	4.9876	3.6715	3.0622	5.462
1236	4.9437	5.0379	4.9901	3.6708	3.0599	5.4632
1237	4.9468	5.0405	4.9928	3.6704	3.0531	5.4642
1238	4.9498	5.043	4.9956	3.6701	3.0435	5.4653
1239	4.9531	5.0452	4.9981	3.67	3.0357	5.4668
1240	4.9565	5.0466	5.0006	3.6695	3.0321	5.4684
1241	4.9597	5.0476	5.0029	3.6688	3.0315	5.4703
1242	4.9636	5.0495	5.0052	3.6681	3.0337	5.4723
1243	4.9673	5.0522	5.0076	3.6676	3.0365	5.4743
1244	4.9705	5.0562	5.0103	3.6675	3.0362	5.4762
1245	4.9736	5.0612	5.0131	3.668	3.0289	5.4782
1246	4.9769	5.0676	5.0161	3.6695	3.0155	5.4803
1247	4.9799	5.0747	5.0196	3.672	2.9963	5.482
1248	4.9825	5.0815	5.0231	3.6751	2.9766	5.4837
1249	4.9851	5.0871	5.0265	3.6781	2.9602	5.4856
1250	4.988	5.0917	5.0297	3.6809	2.9501	5.4874
1251	4.991	5.0954	5.0329	3.6828	2.9454	5.489
1252	4.994	5.0995	5.0361	3.684	2.9436	5.4907
1253	4.9971	5.1044	5.0396	3.6845	2.9392	5.4921
1254	5.0001	5.1103	5.0431	3.6846	2.9279	5.4932
1255	5.0027	5.1168	5.0468	3.6844	2.9089	5.4941
1256	5.0048	5.1238	5.0503	3.6845	2.8882	5.4949
1257	5.0064	5.1307	5.0534	3.6852	2.8701	5.4955
1258	5.008	5.137	5.0564	3.6861	2.8595	5.4958
1259	5.0097	5.1426	5.0596	3.6865	2.8558	5.496
1260	5.0113	5.1473	5.0629	3.6864	2.8572	5.4961
1261	5.0129	5.1516	5.0663	3.6857	2.8613	5.4957
1262	5.0143	5.1562	5.0697	3.6849	2.862	5.4952
1263	5.0155	5.1618	5.0732	3.6835	2.8556	5.4947
1264	5.0163	5.1681	5.0769	3.6817	2.8418	5.4941
1265	5.0169	5.1751	5.0806	3.6803	2.8236	5.4934
1266	5.0171	5.1822	5.0843	3.68	2.8084	5.4929
1267	5.0169	5.1886	5.0881	3.6807	2.8006	5.4924
1268	5.0163	5.1935	5.0921	3.6822	2.8021	5.4918
1269	5.0151	5.1965	5.0963	3.6842	2.8123	5.491
1270	5.0136	5.198	5.1006	3.6861	2.828	5.49
1271	5.0118	5.199	5.1051	3.6873	2.8459	5.4892
1272	5.0099	5.1999	5.11	3.688	2.8596	5.4886
1273	5.0076	5.2012	5.1147	3.6879	2.8701	5.4879
1274	5.0051	5.2034	5.1192	3.6872	2.8787	5.4867
1275	5.0025	5.2057	5.1235	3.6861	2.8896	5.4854
1276	4.9999	5.2077	5.1276	3.6849	2.9046	5.4839
1277	4.997	5.2091	5.1315	3.6845	2.9249	5.4821
1278	4.9942	5.2088	5.1351	3.6845	2.9492	5.4802
1279	4.9912	5.2073	5.1385	3.6845	2.9731	5.4781
1280	4.9883	5.205	5.1414	3.6842	2.9934	5.4759
1281	4.9854	5.203	5.1444	3.6834	3.0072	5.4737
1282	4.9826	5.2015	5.1473	3.6819	3.0125	5.4714
1283	4.9797	5.2007	5.1495	3.6793	3.0139	5.4688
1284	4.9773	5.2008	5.1517	3.6765	3.014	5.4663
1285	4.9754	5.2016	5.1535	3.6738	3.0176	5.4639
1286	4.9736	5.2025	5.1546	3.6723	3.0258	5.4615
1287	4.9717	5.2025	5.1554	3.6722	3.0388	5.4591
1288	4.9695	5.2012	5.1556	3.6733	3.0527	5.4567
1289	4.9667	5.1984	5.1556	3.6744	3.0652	5.4541
1290	4.9632	5.1947	5.1555	3.6749	3.0739	5.4517
1291	4.9592	5.1908	5.1552	3.675	3.0783	5.4492
1292	4.9551	5.187	5.1546	3.6737	3.0817	5.4464
1293	4.9509	5.1836	5.1535	3.6721	3.0861	5.4433
1294	4.9468	5.1806	5.1517	3.6703	3.0943	5.44
1295	4.943	5.178	5.1493	3.6689	3.1072	5.4365
1296	4.9394	5.1754	5.1467	3.6686	3.1224	5.4329
1297	4.9361	5.1727	5.1438	3.6696	3.1358	5.4293
1298	4.9327	5.1693	5.1407	3.6713	3.1425	5.4255
1299	4.929	5.1654	5.1381	3.6725	3.1382	5.4217
1300	4.9249	5.1614	5.1356	3.6734	3.1224	5.418
1301	4.9208	5.1577	5.1329	3.6736	3.0992	5.4142
1302	4.9167	5.1544	5.1301	3.6727	3.0757	5.4105
1303	4.9125	5.1515	5.1273	3.6713	3.0572	5.4066
1304	4.9082	5.1487	5.1243	3.6702	3.0483	5.4026
1305	4.9035	5.1457	5.1212	3.6706	3.0495	5.3984
1306	4.8982	5.1413	5.1177	3.673	3.0604	5.394
1307	4.8926	5.1354	5.1137	3.6773	3.0748	5.3898
1308	4.8867	5.1286	5.1097	3.6824	3.0856	5.3856
1309	4.8805	5.1211	5.1059	3.6877	3.0907	5.3817
1310	4.8744	5.1138	5.1021	3.6927	3.0906	5.3778
1311	4.8684	5.107	5.0976	3.6972	3.0925	5.3739
1312	4.8629	5.101	5.0929	3.7007	3.1016	5.37
1313	4.8577	5.0955	5.0882	3.7038	3.1212	5.366
1314	4.8529	5.0903	5.0835	3.7068	3.1493	5.3622
1315	4.8488	5.0852	5.0786	3.7104	3.1828	5.3584
1316	4.8447	5.0801	5.0733	3.715	3.2151	5.3545
1317	4.8407	5.0746	5.0682	3.7202	3.2398	5.3508
1318	4.8365	5.0686	5.0636	3.7251	3.2547	5.3474
1319	4.8324	5.0629	5.0589	3.7294	3.2608	5.3442
1320	4.8287	5.0574	5.0541	3.7327	3.2619	5.3411
1321	4.8258	5.0532	5.0494	3.735	3.2636	5.338
1322	4.8243	5.0506	5.0448	3.7363	3.2691	5.3352
1323	4.8243	5.0488	5.0399	3.737	3.2798	5.3327
1324	4.8249	5.0475	5.0353	3.7381	3.2945	5.3303
1325	4.8259	5.0463	5.0311	3.7399	3.3092	5.3281
1326	4.8266	5.0444	5.0272	3.7427	3.3216	5.3262
1327	4.8266	5.0419	5.0234	3.7462	3.3272	5.3246
1328	4.8257	5.0391	5.0192	3.7498	3.3267	5.3232
1329	4.8245	5.0365	5.0149	3.7527	3.3239	5.3216
1330	4.8236	5.0343	5.0107	3.7546	3.3226	5.3202
1331	4.8235	5.0331	5.0071	3.7549	3.3264	5.3192
1332	4.8243	5.0331	5.0039	3.754	3.332	5.3183
1333	4.826	5.0343	5.0011	3.7519	3.3388	5.3175
1334	4.8284	5.036	4.9987	3.749	3.3432	5.3171
1335	4.8314	5.0383	4.9964	3.7461	3.3422	5.3167
1336	4.8346	5.0407	4.9943	3.7433	3.3317	5.3165
1337	4.8378	5.0437	4.9918	3.7403	3.3127	5.3163
1338	4.8417	5.0473	4.9892	3.7374	3.2868	5.3164
1339	4.8461	5.0517	4.9866	3.7338	3.2579	5.3164
1340	4.8511	5.0571	4.9839	3.7293	3.2296	5.3166
1341	4.8566	5.0633	4.9811	3.7235	3.2065	5.317
1342	4.8629	5.0704	4.9782	3.7171	3.1892	5.3175
1343	4.869	5.0779	4.9752	3.7104	3.1766	5.3182
1344	4.8751	5.0851	4.9725	3.7046	3.1666	5.3192
1345	4.8806	5.0915	4.9695	3.7001	3.1579	5.3203
1346	4.886	5.0976	4.9657	3.697	3.1457	5.3219
1347	4.8908	5.1033	4.9615	3.6946	3.132	5.3238
1348	4.8954	5.1089	4.9567	3.6925	3.12	5.326
1349	4.8999	5.1148	4.9518	3.6901	3.1158	5.3285
1350	4.9041	5.1208	4.9465	3.6871	3.1206	5.3311
1351	4.9081	5.127	4.9412	3.6832	3.1347	5.3337
1352	4.9118	5.1337	4.9364	3.6784	3.1549	5.3363
1353	4.915	5.1404	4.9318	3.6734	3.1804	5.3388
1354	4.9181	5.1471	4.9271	3.669	3.2045	5.3417
1355	4.9206	5.1536	4.9223	3.6654	3.2222	5.3444
1356	4.9222	5.16	4.9174	3.6628	3.2307	5.3471
1357	4.9241	5.1667	4.9121	3.6611	3.2315	5.3499
1358	4.926	5.1737	4.9065	3.6593	3.2264	5.3532
1359	4.9283	5.1811	4.9009	3.6568	3.2192	5.3567
1360	4.9306	5.1887	4.8956	3.6539	3.2151	5.3608
1361	4.9329	5.1965	4.8911	3.6506	3.2161	5.3651
1362	4.9353	5.2041	4.887	3.6479	3.2247	5.3695
1363	4.9379	5.2117	4.8835	3.6458	3.2402	5.3741
1364	4.9395	5.2183	4.8804	3.6449	3.2596	5.3791
1365	4.9407	5.2242	4.877	3.6457	3.2795	5.3841
1366	4.9411	5.2291	4.8732	3.6477	3.2972	5.3892
1367	4.9406	5.2332	4.8688	3.6504	3.3126	5.3944
1368	4.9394	5.2368	4.8641	3.6531	3.3292	5.3995
1369	4.9377	5.2401	4.8596	3.6555	3.3475	5.4044
1370	4.9358	5.2434	4.8553	3.6571	3.3683	5.4088
1371	4.9335	5.2465	4.8516	3.6577	3.3906	5.4131
1372	4.9314	5.2498	4.8488	3.6573	3.4128	5.4172
1373	4.9292	5.253	4.847	3.6562	3.4346	5.4212
1374	4.9267	5.256	4.8457	3.6551	3.4517	5.425
1375	4.9238	5.2584	4.8446	3.6541	3.462	5.4288
1376	4.9204	5.2604	4.8433	3.6538	3.4638	5.4323
1377	4.9168	5.2619	4.8419	3.6537	3.4569	5.4355
1378	4.9126	5.2631	4.8404	3.6533	3.4427	5.4384
1379	4.9081	5.2641	4.8392	3.6525	3.4253	5.441
1380	4.9037	5.2652	4.8386	3.6507	3.4052	5.4434
1381	4.8997	5.2664	4.8387	3.6481	3.3853	5.4455
1382	4.8957	5.267	4.8393	3.6451	3.366	5.4473
1383	4.8918	5.2675	4.84	3.6426	3.3472	5.449
1384	4.8873	5.2669	4.8407	3.6406	3.3293	5.4502
1385	4.8823	5.265	4.8411	3.6388	3.31	5.4511
1386	4.8769	5.2619	4.8407	3.6371	3.2873	5.4519
1387	4.871	5.2576	4.84	3.6351	3.2647	5.4526
1388	4.8652	5.2525	4.8392	3.6323	3.2455	5.4529
1389	4.8593	5.2467	4.8383	3.6285	3.2318	5.453
1390	4.8538	5.2409	4.8377	3.6233	3.2242	5.453
1391	4.8487	5.2351	4.8378	3.6172	3.2241	5.4528
1392	4.8439	5.2291	4.8387	3.6105	3.2293	5.4524
1393	4.8394	5.2235	4.8399	3.6039	3.2367	5.4516
1394	4.8355	5.2182	4.8411	3.5978	3.2403	5.4508
1395	4.8319	5.2128	4.8422	3.5918	3.2361	5.4497
1396	4.8287	5.2074	4.8434	3.5859	3.2239	5.4486
1397	4.826	5.2016	4.8447	3.5801	3.2057	5.4473
1398	4.8236	5.1957	4.8466	3.5741	3.1864	5.4461
1399	4.8215	5.1899	4.8492	3.5675	3.1717	5.4449
1400	4.8197	5.1843	4.8528	3.5606	3.164	5.4435
1401	4.8185	5.1793	4.8565	3.5543	3.1642	5.4419
1402	4.8177	5.1742	4.8606	3.549	3.171	5.4405
1403	4.8171	5.1694	4.8648	3.545	3.1808	5.4392
1404	4.8169	5.1643	4.8686	3.542	3.1899	5.4382
1405	4.8162	5.1586	4.8723	3.54	3.1967	5.4372
1406	4.8159	5.1528	4.8754	3.538	3.2035	5.4364
1407	4.8159	5.1465	4.8784	3.5361	3.2129	5.4359
1408	4.816	5.14	4.8815	3.5338	3.2262	5.4356
1409	4.8164	5.1336	4.8845	3.531	3.2432	5.4354
1410	4.8171	5.1272	4.8877	3.5278	3.2637	5.4353
1411	4.8184	5.1215	4.8911	3.5248	3.2851	5.4356
1412	4.8206	5.1172	4.8946	3.5226	3.305	5.4357
1413	4.823	5.1133	4.8981	3.5213	3.321	5.4357
1414	4.8255	5.1099	4.9016	3.5205	3.3303	5.4359
1415	4.8283	5.1067	4.9045	3.5203	3.331	5.4363
1416	4.8315	5.1041	4.907	3.5203	3.3241	5.4372
1417	4.8347	5.1016	4.9094	3.5204	3.3113	5.4383
1418	4.8385	5.0995	4.9119	3.5208	3.2959	5.4397
1419	4.8432	5.0982	4.9141	3.5212	3.2807	5.4414
1420	4.8482	5.0976	4.9165	3.5216	3.2656	5.4431
1421	4.8538	5.0979	4.9189	3.5221	3.2516	5.4447
1422	4.8595	5.0984	4.921	3.5229	3.2364	5.4465
1423	4.865	5.0989	4.923	3.5247	3.219	5.4482
1424	4.8701	5.0986	4.9248	3.527	3.1992	5.4503
1425	4.8747	5.0979	4.9263	3.5293	3.1791	5.4524
1426	4.8795	5.0968	4.9271	3.5317	3.1586	5.4547
1427	4.8844	5.0954	4.9271	3.5338	3.14	5.457
1428	4.8897	5.094	4.9266	3.5356	3.1252	5.4594
1429	4.8953	5.093	4.9257	3.537	3.1141	5.4616
1430	4.901	5.0927	4.9244	3.5375	3.1056	5.4639
1431	4.907	5.0929	4.9231	3.5381	3.0978	5.4659
1432	4.9136	5.094	4.9221	3.5388	3.0884	5.4679
1433	4.9206	5.0954	4.9214	3.5396	3.0769	5.4698
1434	4.9275	5.0967	4.9214	3.5407	3.0609	5.4713
1435	4.9342	5.0974	4.922	3.5424	3.0414	5.4726
1436	4.9407	5.0977	4.9225	3.5448	3.0224	5.4737
1437	4.9471	5.0979	4.9231	3.5471	3.0052	5.4746
1438	4.9536	5.0984	4.9234	3.549	2.9909	5.4755
1439	4.9599	5.0987	4.9233	3.5506	2.9823	5.4762
1440	4.9659	5.099	4.9229	3.5516	2.979	5.4771
1441	4.9716	5.0992	4.9227	3.5527	2.9796	5.4777
1442	4.9766	5.0992	4.9228	3.5543	2.9831	5.4781
1443	4.981	5.0988	4.9225	3.5564	2.9875	5.4784
1444	4.9847	5.098	4.9223	3.5593	2.9923	5.4786
1445	4.9878	5.0964	4.9215	3.5627	3.0005	5.479
1446	4.9901	5.094	4.9202	3.566	3.0143	5.4795
1447	4.992	5.0911	4.9183	3.5688	3.0342	5.4799
1448	4.9935	5.0874	4.9154	3.5707	3.0582	5.4801
1449	4.9948	5.0839	4.912	3.5711	3.0844	5.4804
1450	4.9956	5.0803	4.9081	3.5702	3.1111	5.4807
1451	4.9964	5.0769	4.9042	3.5688	3.1368	5.4811
1452	4.9967	5.0735	4.9008	3.5677	3.157	5.4815
1453	4.9967	5.0704	4.8984	3.5675	3.171	5.4817
1454	4.997	5.0675	4.8964	3.5681	3.1778	5.4819
1455	4.9978	5.0648	4.8948	3.5697	3.1791	5.4821
1456	4.9985	5.062	4.8935	3.5716	3.1759	5.4823
1457	4.999	5.0592	4.8921	3.5732	3.1695	5.4823
1458	4.9998	5.0567	4.8904	3.574	3.1619	5.4823
1459	5.0003	5.0543	4.8885	3.5742	3.1524	5.4822
1460	5.0002	5.0519	4.8869	3.5743	3.1399	5.4818
1461	4.9989	5.0492	4.8857	3.5743	3.1262	5.4815
1462	4.997	5.0463	4.8848	3.5746	3.1092	5.4813
1463	4.9942	5.0428	4.8846	3.5757	3.0901	5.4809
1464	4.9907	5.0388	4.885	3.5776	3.0692	5.4805
1465	4.9871	5.0337	4.8854	3.5801	3.0478	5.4805
1466	4.9829	5.0281	4.8853	3.5823	3.0281	5.4802
1467	4.9788	5.0224	4.8849	3.5839	3.0113	5.4798
1468	4.9748	5.0167	4.8843	3.5846	2.9973	5.4794
1469	4.9708	5.0113	4.8836	3.5844	2.986	5.4791
1470	4.9666	5.006	4.8827	3.5832	2.9728	5.4788
1471	4.9624	5.0013	4.882	3.5813	2.9553	5.4783
1472	4.9578	4.9964	4.8816	3.5794	2.9318	5.4778
1473	4.9529	4.9914	4.882	3.5784	2.9051	5.477
1474	4.9479	4.9865	4.8831	3.5781	2.8773	5.4761
1475	4.9429	4.9814	4.885	3.5786	2.8523	5.4751
1476	4.9381	4.9768	4.8872	3.5791	2.8343	5.4739
1477	4.9332	4.9722	4.8897	3.579	2.826	5.4727
1478	4.9282	4.9679	4.8929	3.5782	2.8237	5.4713
1479	4.9232	4.9641	4.8963	3.5768	2.8256	5.4698
1480	4.9177	4.9604	4.9	3.5745	2.8275	5.4681
1481	4.9117	4.9567	4.904	3.5718	2.8252	5.4664
1482	4.9054	4.9523	4.9081	3.5699	2.82	5.4649
1483	4.8986	4.9475	4.9124	3.5695	2.8157	5.4631
1484	4.8916	4.942	4.9162	3.571	2.8165	5.4614
1485	4.8847	4.9366	4.9197	3.573	2.8259	5.4595
1486	4.8781	4.9315	4.9231	3.5749	2.8427	5.4575
1487	4.8717	4.9269	4.9266	3.5758	2.8661	5.4556
1488	4.8661	4.9233	4.9297	3.5755	2.8907	5.4537
1489	4.8605	4.9204	4.9326	3.574	2.9123	5.4521
1490	4.8553	4.9182	4.9356	3.5716	2.9253	5.4506
1491	4.8508	4.9166	4.9386	3.5692	2.9282	5.4495
1492	4.8466	4.915	4.9416	3.5679	2.9232	5.4485
1493	4.8429	4.9136	4.9441	3.5684	2.9161	5.4477
1494	4.8398	4.9128	4.9466	3.5698	2.9107	5.4469
1495	4.8372	4.9125	4.9492	3.5712	2.9095	5.446
1496	4.8356	4.913	4.9516	3.5719	2.9137	5.4453
1497	4.8343	4.9139	4.9542	3.5716	2.9222	5.4447
1498	4.8333	4.9149	4.957	3.57	2.9326	5.4443
1499	4.832	4.9159	4.9599	3.568	2.9408	5.4437
1500	4.8309	4.9167	4.9625	3.5661	2.9444	5.4434
1501	4.8296	4.9173	4.9649	3.5651	2.9464	5.4428
1502	4.8287	4.9176	4.9671	3.5654	2.9457	5.4423
1503	4.8281	4.9178	4.9683	3.5672	2.9454	5.4418
1504	4.8277	4.9182	4.9689	3.5701	2.9479	5.4415
1505	4.8275	4.9189	4.9693	3.5731	2.9548	5.4411
1506	4.8278	4.9202	4.9694	3.5759	2.9651	5.4408
1507	4.8285	4.922	4.9696	3.5783	2.9752	5.4407
1508	4.8297	4.9242	4.9701	3.5798	2.9827	5.4407
1509	4.8309	4.9266	4.9702	3.5807	2.9853	5.4407
1510	4.8321	4.9296	4.9702	3.5812	2.9823	5.4407
1511	4.8334	4.9326	4.9697	3.5822	2.9754	5.4408
1512	4.8349	4.9356	4.9688	3.5843	2.9677	5.4408
1513	4.837	4.9389	4.9674	3.5875	2.9626	5.4409
1514	4.8394	4.942	4.9661	3.5909	2.9602	5.4409
1515	4.8422	4.9453	4.9648	3.5948	2.9618	5.4407
1516	4.8452	4.9487	4.964	3.5984	2.9657	5.4404
1517	4.8484	4.9522	4.964	3.6015	2.9691	5.4403
1518	4.8513	4.9554	4.9642	3.6038	2.97	5.4398
1519	4.8538	4.958	4.9645	3.6053	2.9665	5.4393
1520	4.8561	4.9601	4.9647	3.6067	2.96	5.4386
1521	4.8582	4.9619	4.9644	3.6085	2.9521	5.4379
1522	4.8603	4.9636	4.963	3.6113	2.9445	5.437
1523	4.8626	4.9654	4.9611	3.6151	2.9383	5.4362
1524	4.8649	4.9671	4.9581	3.6191	2.9325	5.4355
1525	4.8673	4.9687	4.9547	3.6228	2.9262	5.4348
1526	4.8698	4.9705	4.9509	3.6258	2.9176	5.434
1527	4.8717	4.972	4.9473	3.6276	2.9045	5.4332
1528	4.8737	4.9737	4.9439	3.6279	2.8854	5.4322
1529	4.8751	4.9752	4.9402	3.6274	2.8611	5.4309
1530	4.8764	4.9767	4.9361	3.6262	2.8339	5.4295
1531	4.8777	4.9784	4.9314	3.6255	2.8069	5.4281
1532	4.8787	4.9799	4.9266	3.6256	2.7814	5.4264
1533	4.8797	4.9817	4.9219	3.6264	2.759	5.4246
1534	4.8809	4.984	4.9175	3.6275	2.7394	5.4227
1535	4.882	4.9864	4.9136	3.6284	2.7215	5.4209
1536	4.8825	4.9888	4.9104	3.6289	2.7034	5.4188
1537	4.8821	4.9906	4.9086	3.6285	2.6841	5.4165
1538	4.8813	4.9921	4.9074	3.6274	2.6648	5.4139
1539	4.8796	4.9926	4.9064	3.626	2.6477	5.4111
1540	4.8774	4.9924	4.9057	3.6246	2.6347	5.4084
1541	4.8748	4.992	4.9047	3.624	2.6268	5.4056
1542	4.8718	4.9912	4.9029	3.6244	2.6246	5.4027
1543	4.8689	4.9909	4.901	3.6257	2.6259	5.3999
1544	4.8662	4.9909	4.8988	3.6269	2.6277	5.3972
1545	4.8636	4.9914	4.8964	3.6277	2.6274	5.3944
1546	4.861	4.9922	4.8946	3.6273	2.6237	5.3916
1547	4.8583	4.9932	4.8932	3.6262	2.6174	5.3889
1548	4.8559	4.994	4.8927	3.6244	2.6093	5.3864
1549	4.8534	4.9947	4.8925	3.6223	2.5995	5.3841
1550	4.851	4.9952	4.8923	3.6205	2.5901	5.3819
1551	4.8489	4.9954	4.8917	3.6199	2.5848	5.3798
1552	4.8466	4.9954	4.8911	3.6203	2.5827	5.3776
1553	4.8442	4.995	4.8907	3.6208	2.5838	5.3755
1554	4.8419	4.9948	4.8905	3.6213	2.5887	5.3736
1555	4.8396	4.9946	4.8912	3.621	2.5963	5.3719
1556	4.8368	4.9937	4.8922	3.6195	2.6055	5.3701
1557	4.8339	4.9924	4.8936	3.6177	2.6167	5.3688
1558	4.8306	4.9905	4.8953	3.6154	2.6287	5.3676
1559	4.827	4.988	4.8973	3.6131	2.6419	5.3668
1560	4.8234	4.9852	4.8989	3.6114	2.6562	5.3663
1561	4.8194	4.9822	4.9001	3.6104	2.6694	5.3665
1562	4.8152	4.979	4.9015	3.61	2.6825	5.3667
1563	4.8107	4.9757	4.9027	3.6099	2.6941	5.3673
1564	4.8057	4.9723	4.904	3.6097	2.7042	5.368
1565	4.8006	4.9689	4.9051	3.6092	2.7134	5.3685
1566	4.7955	4.9655	4.9065	3.6077	2.7185	5.3693
1567	4.79	4.9619	4.9078	3.6057	2.7202	5.37
1568	4.7845	4.9586	4.9088	3.6033	2.7208	5.3704
1569	4.7785	4.9552	4.9095	3.6008	2.721	5.3706
1570	4.7723	4.9518	4.9102	3.5987	2.7202	5.3707
1571	4.7657	4.9484	4.9111	3.5976	2.7216	5.3707
1572	4.7588	4.9449	4.9126	3.5973	2.7236	5.3707
1573	4.7517	4.9415	4.9145	3.5972	2.7254	5.3708
1574	4.7444	4.9378	4.9178	3.5971	2.7268	5.371
1575	4.7369	4.934	4.9218	3.5967	2.7296	5.3712
1576	4.7294	4.9303	4.9264	3.5959	2.7322	5.3717
1577	4.7218	4.9267	4.9313	3.5945	2.7367	5.3723
1578	4.7139	4.923	4.9364	3.5929	2.7419	5.373
1579	4.7063	4.9199	4.9416	3.5916	2.7471	5.3738
1580	4.6985	4.9172	4.947	3.5913	2.7504	5.3746
1581	4.6905	4.9149	4.9524	3.5919	2.7512	5.3754
1582	4.6827	4.9128	4.9579	3.5934	2.7503	5.3762
1583	4.6755	4.9113	4.9636	3.5948	2.7501	5.3769
1584	4.6689	4.9104	4.9692	3.5958	2.7486	5.3777
1585	4.6627	4.9102	4.9748	3.5959	2.7462	5.3785
1586	4.6569	4.9103	4.9802	3.5957	2.7425	5.3791
1587	4.652	4.9111	4.9852	3.5945	2.7367	5.3797
1588	4.6474	4.9123	4.9896	3.5933	2.7279	5.38
1589	4.6428	4.9133	4.9932	3.5927	2.7146	5.3805
1590	4.6384	4.9145	4.9962	3.5933	2.6983	5.3804
1591	4.6341	4.9162	4.9991	3.5953	2.6817	5.3803
1592	4.6301	4.9181	5.0023	3.5973	2.6647	5.3803
1593	4.6261	4.9201	5.006	3.599	2.6493	5.3804
1594	4.6225	4.9224	5.0102	3.5996	2.6386	5.3806
1595	4.6193	4.9244	5.0147	3.5988	2.6343	5.3813
1596	4.6161	4.9263	5.0195	3.5977	2.6333	5.3819
1597	4.6129	4.9279	5.0243	3.5965	2.6318	5.3826
1598	4.6095	4.929	5.029	3.5957	2.6268	5.3833
1599	4.606	4.9298	5.0338	3.5958	2.6166	5.384
1600	4.6025	4.9306	5.0387	3.5972	2.603	5.3847
1601	4.5994	4.9313	5.0438	3.5993	2.5904	5.3854
1602	4.5968	4.9323	5.0489	3.6014	2.5806	5.3861
1603	4.5946	4.9336	5.0537	3.6032	2.5764	5.387
1604	4.5927	4.9347	5.0585	3.604	2.5759	5.3878
1605	4.5907	4.9356	5.0629	3.6038	2.578	5.3888
1606	4.5889	4.9364	5.0674	3.6031	2.5785	5.3898
1607	4.587	4.9365	5.0715	3.6022	2.5753	5.3907
1608	4.5853	4.9362	5.0755	3.6021	2.5669	5.3919
1609	4.5836	4.9352	5.0791	3.603	2.556	5.3933
1610	4.582	4.9335	5.0831	3.6043	2.5481	5.3952
1611	4.581	4.9317	5.0871	3.6054	2.5464	5.3972
1612	4.5803	4.9294	5.0911	3.6057	2.554	5.3992
1613	4.58	4.9267	5.0952	3.6052	2.5688	5.4013
1614	4.5797	4.9237	5.0995	3.6037	2.587	5.4034
1615	4.5795	4.9202	5.1036	3.6022	2.6068	5.4055
1616	4.5792	4.9162	5.1071	3.601	2.6233	5.4077
1617	4.5788	4.9116	5.1098	3.6004	2.635	5.4099
1618	4.5783	4.9063	5.112	3.6009	2.6462	5.412
1619	4.5784	4.9009	5.1143	3.603	2.6589	5.4141
1620	4.579	4.8956	5.1166	3.6064	2.673	5.416
1621	4.5805	4.8907	5.1193	3.6106	2.6902	5.4179
1622	4.5827	4.8862	5.1216	3.6145	2.7101	5.4196
1623	4.5854	4.8821	5.1239	3.6177	2.7309	5.4211
1624	4.5883	4.8781	5.1261	3.6208	2.7494	5.4228
1625	4.5908	4.8736	5.1279	3.6235	2.7642	5.4241
1626	4.5926	4.8689	5.1297	3.6258	2.7757	5.4255
1627	4.5939	4.8637	5.1309	3.6288	2.7843	5.4269
1628	4.5947	4.8582	5.1319	3.6328	2.7915	5.4279
1629	4.5958	4.8528	5.1332	3.6376	2.7974	5.4291
1630	4.5973	4.8477	5.1349	3.6425	2.8047	5.4304
1631	4.599	4.8428	5.137	3.6469	2.811	5.4317
1632	4.601	4.8381	5.1394	3.6505	2.8177	5.4331
1633	4.603	4.8334	5.142	3.653	2.8236	5.4345
1634	4.6048	4.8286	5.1446	3.6552	2.8262	5.4359
1635	4.6061	4.8234	5.1469	3.6571	2.8243	5.4376
1636	4.6073	4.8179	5.1492	3.6597	2.819	5.4393
1637	4.6083	4.8122	5.1515	3.6633	2.8113	5.4412
1638	4.6097	4.807	5.1544	3.6683	2.7997	5.4433
1639	4.612	4.8025	5.1579	3.6747	2.7846	5.4455
1640	4.6151	4.7989	5.1621	3.6815	2.7667	5.4479
1641	4.6193	4.7966	5.1666	3.6886	2.7468	5.4504
1642	4.624	4.7947	5.1707	3.6953	2.7247	5.4529
1643	4.6289	4.793	5.1745	3.7016	2.699	5.4556
1644	4.6341	4.7914	5.1779	3.7071	2.671	5.4582
1645	4.639	4.7895	5.1811	3.7121	2.6408	5.461
1646	4.6438	4.7871	5.1841	3.7164	2.61	5.4637
1647	4.6486	4.7843	5.1873	3.7206	2.5813	5.4665
1648	4.6536	4.7814	5.1907	3.7246	2.5567	5.4693
1649	4.6585	4.7789	5.194	3.7279	2.538	5.4719
1650	4.6634	4.7765	5.1973	3.7306	2.5254	5.4744
1651	4.6683	4.7743	5.2002	3.732	2.5172	5.4768
1652	4.673	4.7721	5.2026	3.7321	2.5099	5.4792
1653	4.677	4.7696	5.2045	3.7312	2.5007	5.4812
1654	4.6809	4.7666	5.2061	3.7297	2.489	5.4832
1655	4.6846	4.763	5.2074	3.7279	2.4749	5.4851
1656	4.6884	4.759	5.2085	3.7261	2.4593	5.4869
1657	4.6924	4.7552	5.2096	3.725	2.4463	5.4889
1658	4.6969	4.7526	5.2103	3.7245	2.4378	5.4909
1659	4.7015	4.7509	5.2109	3.7247	2.4342	5.4927
1660	4.7064	4.7498	5.2112	3.7251	2.4336	5.4945
1661	4.7114	4.7489	5.2113	3.7254	2.434	5.4964
1662	4.7164	4.7479	5.2113	3.7252	2.4324	5.4985
1663	4.721	4.7463	5.2112	3.7247	2.4273	5.5005
1664	4.7253	4.7443	5.2111	3.7236	2.4191	5.5027
1665	4.7295	4.742	5.211	3.7223	2.4095	5.5047
1666	4.7331	4.7397	5.2107	3.7211	2.4054	5.5063
1667	4.7365	4.7376	5.2104	3.7199	2.4079	5.5076
1668	4.7402	4.7364	5.2101	3.7187	2.4186	5.509
1669	4.7439	4.7356	5.2095	3.7166	2.4357	5.51
1670	4.7473	4.735	5.2089	3.7138	2.4536	5.511
1671	4.7505	4.7343	5.2082	3.7101	2.4682	5.5117
1672	4.7532	4.7333	5.2079	3.7057	2.4758	5.5121
1673	4.7559	4.7323	5.2075	3.7004	2.4801	5.5123
1674	4.7585	4.7313	5.2073	3.6952	2.4848	5.5125
1675	4.7613	4.7309	5.2076	3.6907	2.4939	5.5124
1676	4.7642	4.7314	5.2084	3.6873	2.5084	5.512
1677	4.7674	4.7332	5.2095	3.6851	2.5278	5.5115
1678	4.7706	4.7359	5.2104	3.6837	2.5488	5.511
1679	4.774	4.7395	5.2109	3.6829	2.5672	5.5105
1680	4.7775	4.7432	5.2108	3.682	2.5807	5.51
1681	4.7809	4.7469	5.2108	3.6807	2.5869	5.5096
1682	4.7839	4.7503	5.2104	3.6798	2.5885	5.5092
1683	4.7867	4.7535	5.21	3.6791	2.5914	5.5087
1684	4.7896	4.7571	5.2098	3.6791	2.6028	5.5083
1685	4.7926	4.7613	5.2096	3.6803	2.6214	5.5078
1686	4.7958	4.7664	5.2094	3.6825	2.6465	5.5075
1687	4.7991	4.7721	5.2095	3.6858	2.6749	5.5071
1688	4.8025	4.7782	5.2095	3.6894	2.703	5.5071
1689	4.8058	4.7845	5.2091	3.6925	2.7268	5.5071
1690	4.8087	4.7898	5.2088	3.695	2.7454	5.5073
1691	4.8118	4.7948	5.2086	3.697	2.7626	5.5077
1692	4.8149	4.7993	5.2087	3.6984	2.7798	5.5081
1693	4.8185	4.8041	5.2095	3.7003	2.7994	5.5087
1694	4.8228	4.8091	5.211	3.7031	2.8243	5.5094
1695	4.8277	4.8154	5.2132	3.7069	2.8527	5.5104
1696	4.833	4.8226	5.2153	3.712	2.8822	5.5112
1697	4.8387	4.8307	5.217	3.7175	2.909	5.5121
1698	4.8446	4.8392	5.2185	3.723	2.9315	5.5131
1699	4.8506	4.8475	5.2202	3.7278	2.9498	5.5141
1700	4.8567	4.8552	5.2218	3.7322	2.9677	5.5154
1701	4.8631	4.8622	5.2234	3.736	2.9858	5.5168
1702	4.8693	4.8691	5.2255	3.7398	3.005	5.5185
1703	4.8757	4.8764	5.2276	3.7437	3.0272	5.5201
1704	4.8822	4.8843	5.2299	3.7485	3.0501	5.5216
1705	4.8886	4.8929	5.2328	3.7539	3.0733	5.523
1706	4.8948	4.9018	5.2359	3.7593	3.0943	5.5241
1707	4.9009	4.9111	5.2393	3.7638	3.112	5.5254
1708	4.9068	4.9202	5.243	3.7668	3.1272	5.5269
1709	4.9128	4.9287	5.247	3.7688	3.1422	5.5282
1710	4.9188	4.9364	5.251	3.7697	3.1551	5.5296
1711	4.925	4.944	5.2549	3.7692	3.1673	5.5309
1712	4.9313	4.9518	5.2588	3.7685	3.1757	5.5326
1713	4.9376	4.96	5.2624	3.7681	3.1807	5.5343
1714	4.9443	4.9693	5.2657	3.7681	3.1837	5.5362
1715	4.951	4.9797	5.2687	3.7683	3.1824	5.5383
1716	4.9577	4.9902	5.2714	3.7684	3.1779	5.5403
1717	4.9642	5.0005	5.2738	3.7679	3.1718	5.5422
1718	4.9707	5.0096	5.2756	3.7665	3.1639	5.544
1719	4.9768	5.0174	5.2774	3.7642	3.1564	5.5459
1720	4.9828	5.0241	5.2793	3.7608	3.1507	5.5478
1721	4.9887	5.0309	5.2809	3.7572	3.146	5.5496
1722	4.9945	5.0377	5.2825	3.754	3.1413	5.5513
1723	5.0001	5.0446	5.2838	3.7517	3.1371	5.553
1724	5.0053	5.0519	5.2849	3.7501	3.133	5.5547
1725	5.0103	5.0593	5.2862	3.7484	3.1288	5.5563
1726	5.0154	5.0671	5.2876	3.7462	3.1249	5.5582
1727	5.0203	5.0739	5.2895	3.743	3.1229	5.5601
1728	5.0249	5.0791	5.2917	3.7386	3.1227	5.5623
1729	5.0296	5.0825	5.2946	3.7331	3.126	5.5645
1730	5.0344	5.0852	5.2981	3.7272	3.1323	5.5668
1731	5.0388	5.0874	5.3021	3.7213	3.1396	5.5687
1732	5.0433	5.0904	5.3062	3.7165	3.1448	5.5704
1733	5.0482	5.0943	5.3103	3.7124	3.1472	5.572
1734	5.0533	5.099	5.3141	3.709	3.1455	5.5736
1735	5.0585	5.1039	5.3173	3.7064	3.1394	5.5754
1736	5.0636	5.1086	5.3204	3.7036	3.1314	5.5769
1737	5.0685	5.1123	5.3234	3.7007	3.1223	5.5784
1738	5.0732	5.1146	5.3264	3.6978	3.1141	5.5797
1739	5.0775	5.1154	5.3297	3.6948	3.1064	5.5811
1740	5.0816	5.1153	5.3328	3.6916	3.0998	5.5824
1741	5.0855	5.115	5.3362	3.6887	3.0924	5.5838
1742	5.0892	5.1149	5.3394	3.6871	3.0829	5.5852
1743	5.0927	5.1152	5.3423	3.6869	3.0696	5.5864
1744	5.0956	5.1158	5.3445	3.6872	3.056	5.5876
1745	5.0982	5.1167	5.3466	3.6878	3.0438	5.5887
1746	5.1002	5.1172	5.3485	3.6876	3.0362	5.5898
1747	5.1021	5.1167	5.3503	3.6866	3.0328	5.5908
1748	5.1037	5.1149	5.3522	3.6845	3.0332	5.5919
1749	5.1048	5.112	5.3541	3.682	3.0343	5.5928
1750	5.1055	5.1082	5.3557	3.679	3.0328	5.5936
1751	5.1058	5.1042	5.3574	3.6764	3.0278	5.5943
1752	5.1055	5.1	5.3589	3.6744	3.0202	5.5948
1753	5.1048	5.0959	5.3597	3.6736	3.0124	5.5953
1754	5.104	5.092	5.36	3.6733	3.0063	5.5957
1755	5.1023	5.0878	5.3598	3.6734	3.0041	5.5959
1756	5.1004	5.0834	5.3593	3.6733	3.0058	5.5957
1757	5.0983	5.0783	5.3583	3.673	3.0096	5.5953
1758	5.0959	5.0721	5.3573	3.6724	3.0134	5.5948
1759	5.0932	5.0648	5.3562	3.6717	3.0149	5.5944
1760	5.0903	5.0569	5.3548	3.6714	3.0122	5.5938
1761	5.0873	5.0486	5.3529	3.6719	3.0076	5.5929
1762	5.0838	5.0406	5.3506	3.6728	3.0018	5.5916
1763	5.08	5.0329	5.3481	3.6742	2.9995	5.59
1764	5.0757	5.025	5.3455	3.6755	3.0032	5.588
1765	5.071	5.0173	5.3431	3.6758	3.0133	5.5857
1766	5.0661	5.009	5.3412	3.6752	3.027	5.5831
1767	5.0609	5.0004	5.3398	3.6732	3.0424	5.5801
1768	5.0554	4.9914	5.3391	3.6701	3.055	5.5768
1769	5.0494	4.9814	5.3389	3.6663	3.0633	5.5737
1770	5.0429	4.9708	5.3385	3.6621	3.0665	5.5705
1771	5.0363	4.9604	5.3379	3.6583	3.0697	5.567
1772	5.0296	4.9502	5.3372	3.6554	3.0762	5.5631
1773	5.0228	4.9407	5.3367	3.6533	3.0897	5.5591
1774	5.0161	4.9318	5.3362	3.6514	3.1087	5.5549
1775	5.0091	4.9233	5.3358	3.6499	3.1304	5.5504
1776	5.0019	4.915	5.3355	3.6484	3.1495	5.5454
1777	4.9944	4.9068	5.3355	3.6466	3.1642	5.5408
1778	4.9864	4.8982	5.3356	3.6447	3.1738	5.5363
1779	4.9782	4.8891	5.335	3.6428	3.1796	5.5317
1780	4.9695	4.8791	5.3338	3.6415	3.1842	5.527
1781	4.9609	4.8686	5.3322	3.6411	3.1893	5.5225
1782	4.9525	4.8582	5.3303	3.6414	3.1976	5.518
1783	4.9441	4.8484	5.3282	3.6424	3.2086	5.5135
1784	4.936	4.8393	5.3262	3.6439	3.2206	5.5091
1785	4.9276	4.8306	5.3241	3.6452	3.2277	5.5048
1786	4.9192	4.8225	5.3223	3.6459	3.2276	5.5009
1787	4.9109	4.8147	5.3209	3.6464	3.2179	5.4979
1788	4.9031	4.8071	5.3195	3.6463	3.2002	5.4956
1789	4.8955	4.7994	5.3183	3.6457	3.177	5.4937
1790	4.8883	4.7919	5.3167	3.6454	3.1519	5.492
1791	4.8821	4.7846	5.3152	3.6459	3.1276	5.4905
1792	4.8767	4.7777	5.3139	3.6474	3.1047	5.4894
1793	4.8718	4.7716	5.3123	3.6495	3.082	5.4882
1794	4.8674	4.7666	5.3106	3.6517	3.057	5.4874
1795	4.8629	4.7623	5.3088	3.6539	3.029	5.4867
1796	4.8587	4.7588	5.3069	3.656	2.9941	5.4862
1797	4.8547	4.756	5.3048	3.6579	2.9546	5.4858
1798	4.8508	4.7529	5.3028	3.6599	2.9147	5.4854
1799	4.8473	4.7492	5.3003	3.6622	2.8801	5.4852
1800	4.8437	4.7449	5.2973	3.6654	2.8527	5.4851
1801	4.8404	4.7398	5.294	3.6693	2.833	5.485
1802	4.837	4.7347	5.2911	3.6739	2.8185	5.4847
1803	4.8335	4.7296	5.2881	3.6787	2.8047	5.4845
1804	4.8301	4.7252	5.2851	3.683	2.7863	5.4844
1805	4.8266	4.7213	5.2823	3.6868	2.7629	5.4846
1806	4.8229	4.7175	5.2798	3.69	2.7364	5.4849
1807	4.8192	4.7136	5.2779	3.6927	2.7103	5.4853
1808	4.8154	4.7095	5.2764	3.6951	2.6896	5.4859
1809	4.8112	4.704	5.275	3.6976	2.6771	5.4867
1810	4.8066	4.697	5.2738	3.7007	2.6732	5.4879
1811	4.8017	4.6892	5.2729	3.7045	2.6747	5.4894
1812	4.7967	4.681	5.2723	3.709	2.6734	5.4912
1813	4.7913	4.673	5.2721	3.7131	2.6644	5.4933
1814	4.7858	4.6657	5.2718	3.7168	2.6456	5.4955
1815	4.7807	4.6591	5.2714	3.7198	2.6238	5.4978
1816	4.7752	4.6523	5.2708	3.7221	2.6046	5.5002
1817	4.7695	4.6451	5.2698	3.7241	2.5928	5.5028
1818	4.7635	4.637	5.2687	3.7257	2.5908	5.5057
1819	4.7576	4.6279	5.2672	3.7277	2.5963	5.5088
1820	4.7515	4.6183	5.2654	3.7309	2.6039	5.512
1821	4.7454	4.6078	5.2639	3.7346	2.6096	5.5157
1822	4.7391	4.5971	5.2626	3.7382	2.6114	5.5197
1823	4.7335	4.5874	5.2614	3.7416	2.6095	5.5241
1824	4.7286	4.5787	5.2605	3.7445	2.6089	5.5287
1825	4.7241	4.5705	5.2598	3.7467	2.6125	5.5336
1826	4.7199	4.5629	5.259	3.7484	2.6231	5.5385
1827	4.7165	4.5558	5.2584	3.7495	2.6404	5.5435
1828	4.7137	4.5487	5.2579	3.7511	2.6642	5.5488
1829	4.7114	4.5411	5.2574	3.7531	2.6892	5.5546
1830	4.7091	4.5329	5.257	3.7562	2.711	5.5605
1831	4.7063	4.5241	5.2564	3.7599	2.7286	5.5663
1832	4.703	4.515	5.2557	3.7641	2.7424	5.5718
1833	4.6996	4.5062	5.255	3.7683	2.7552	5.5773
1834	4.6959	4.4979	5.2542	3.7719	2.7695	5.5825
1835	4.6924	4.4906	5.2534	3.7752	2.7844	5.5876
1836	4.6891	4.4843	5.2527	3.778	2.8022	5.5926
1837	4.6862	4.4784	5.2519	3.7798	2.8222	5.5977
1838	4.6835	4.4724	5.2513	3.7818	2.841	5.6029
1839	4.6805	4.4659	5.2505	3.784	2.8551	5.6082
1840	4.6771	4.4586	5.25	3.7867	2.8622	5.6133
1841	4.6733	4.4509	5.2499	3.7901	2.8626	5.6182
1842	4.6697	4.4437	5.2497	3.7937	2.8584	5.6229
1843	4.6666	4.4378	5.25	3.7971	2.8502	5.6272
1844	4.6641	4.4331	5.2505	3.8001	2.8401	5.6313
1845	4.6626	4.4301	5.251	3.8027	2.8298	5.6349
1846	4.6618	4.4281	5.2515	3.8047	2.8183	5.6384
1847	4.6613	4.427	5.2521	3.807	2.8072	5.6418
1848	4.661	4.4264	5.2532	3.8102	2.7929	5.6447
1849	4.6607	4.426	5.2544	3.8142	2.7748	5.6476
1850	4.6602	4.4251	5.2558	3.8195	2.7528	5.6503
1851	4.6597	4.4236	5.2575	3.8255	2.7295	5.6527
1852	4.6592	4.4223	5.2592	3.8314	2.7072	5.6545
1853	4.6593	4.4216	5.2607	3.8367	2.6893	5.656
1854	4.6597	4.4216	5.2616	3.841	2.6742	5.6575
1855	4.6597	4.4223	5.2624	3.8445	2.6627	5.6586
1856	4.6595	4.4236	5.2635	3.8473	2.6521	5.6594
1857	4.6591	4.4253	5.2647	3.85	2.6391	5.6599
1858	4.6586	4.4272	5.2662	3.8527	2.6243	5.6601
1859	4.658	4.4286	5.2679	3.856	2.6079	5.66
1860	4.6574	4.429	5.2697	3.8595	2.5943	5.6597
1861	4.657	4.4293	5.2714	3.8629	2.5859	5.6592
1862	4.6566	4.4295	5.2731	3.8661	2.5824	5.6584
1863	4.6559	4.4297	5.275	3.8683	2.5844	5.6574
1864	4.6554	4.4309	5.2771	3.8697	2.5863	5.6561
1865	4.6547	4.4327	5.2794	3.8707	2.5865	5.6547
1866	4.6539	4.4349	5.282	3.8716	2.584	5.6532
1867	4.6534	4.4373	5.2852	3.8727	2.5796	5.6517
1868	4.6526	4.4392	5.2887	3.8743	2.5754	5.6503
1869	4.6518	4.4406	5.2922	3.8765	2.5751	5.6487
1870	4.6512	4.4416	5.2958	3.879	2.579	5.6473
1871	4.6511	4.4426	5.2992	3.8814	2.5854	5.6459
1872	4.6511	4.444	5.3029	3.8829	2.5924	5.6444
1873	4.6513	4.4461	5.3065	3.8833	2.597	5.643
1874	4.6513	4.449	5.3105	3.8827	2.5978	5.6413
1875	4.6517	4.453	5.3147	3.8813	2.5936	5.6394
1876	4.6528	4.4578	5.3185	3.8792	2.5893	5.6376
1877	4.6539	4.4624	5.3216	3.8769	2.5896	5.6357
1878	4.6553	4.4664	5.3245	3.8748	2.596	5.6338
1879	4.6572	4.4701	5.3272	3.8733	2.6078	5.632
1880	4.659	4.4733	5.3295	3.8718	2.6204	5.6302
1881	4.6612	4.4764	5.3313	3.8699	2.6288	5.6285
1882	4.6633	4.4801	5.3328	3.8679	2.6295	5.6265
1883	4.6657	4.4846	5.334	3.8652	2.6235	5.6246
1884	4.6685	4.4901	5.335	3.8617	2.6146	5.6226
1885	4.6721	4.4966	5.335	3.8582	2.609	5.6207
1886	4.676	4.5031	5.3347	3.8546	2.6083	5.619
1887	4.68	4.5097	5.3338	3.8511	2.6124	5.6174
1888	4.6839	4.5157	5.3324	3.8481	2.6211	5.6158
1889	4.6873	4.521	5.3308	3.8456	2.6284	5.6143
1890	4.6908	4.5262	5.3291	3.8431	2.6322	5.6128
1891	4.6941	4.5314	5.3275	3.8406	2.6296	5.6112
1892	4.6969	4.5366	5.3261	3.8375	2.6204	5.6095
1893	4.6994	4.5421	5.3247	3.8335	2.6113	5.608
1894	4.7015	4.5476	5.323	3.8291	2.6068	5.6067
1895	4.7036	4.5532	5.3216	3.8244	2.6083	5.6053
1896	4.7059	4.5585	5.32	3.8197	2.6171	5.6037
1897	4.7081	4.5637	5.3187	3.8153	2.6287	5.6023
1898	4.7102	4.5685	5.3174	3.8116	2.6382	5.6006
1899	4.7118	4.5725	5.3159	3.8081	2.6415	5.599
1900	4.7131	4.5762	5.3141	3.8048	2.6362	5.5972
1901	4.714	4.58	5.3123	3.8013	2.6257	5.5955
1902	4.7146	4.5838	5.3108	3.797	2.6168	5.5939
1903	4.7155	4.5879	5.3094	3.7919	2.6173	5.5924
1904	4.7165	4.5923	5.3082	3.7863	2.6278	5.5908
1905	4.7177	4.5968	5.3071	3.7807	2.6443	5.5891
1906	4.7188	4.6008	5.3063	3.7752	2.6661	5.5876
1907	4.7195	4.6036	5.3057	3.7703	2.6861	5.5861
1908	4.72	4.6057	5.3049	3.7661	2.6988	5.5847
1909	4.7198	4.6069	5.3041	3.7628	2.7028	5.5831
1910	4.7196	4.6083	5.3032	3.7591	2.7035	5.5814
1911	4.7196	4.6097	5.3022	3.7546	2.7062	5.5796
1912	4.7199	4.6117	5.301	3.7489	2.7133	5.578
1913	4.7209	4.6143	5.2997	3.7425	2.7254	5.5762
1914	4.7225	4.6176	5.2987	3.7356	2.7398	5.5744
1915	4.7247	4.6212	5.2978	3.7286	2.754	5.5727
1916	4.7266	4.6245	5.2972	3.7221	2.7617	5.5712
1917	4.7283	4.6275	5.2967	3.7167	2.7595	5.5698
1918	4.7299	4.6303	5.2963	3.7126	2.7489	5.5684
1919	4.7316	4.633	5.2963	3.7097	2.7351	5.5669
1920	4.7338	4.6355	5.2963	3.707	2.7203	5.5653
1921	4.7365	4.6384	5.2964	3.7041	2.7084	5.5637
1922	4.7398	4.6415	5.2963	3.7009	2.7002	5.562
1923	4.7438	4.6452	5.2962	3.6971	2.6946	5.5603
1924	4.7482	4.6493	5.2962	3.6929	2.6894	5.5583
1925	4.7526	4.6534	5.2966	3.689	2.6795	5.5561
1926	4.7565	4.6574	5.2972	3.6861	2.6606	5.5539
1927	4.76	4.6607	5.2981	3.6847	2.6344	5.5516
1928	4.7634	4.6633	5.2992	3.6841	2.6048	5.5492
1929	4.7668	4.6655	5.3004	3.6836	2.58	5.5469
1930	4.7706	4.6675	5.3015	3.6829	2.5634	5.5443
1931	4.7746	4.6698	5.3029	3.6813	2.5558	5.5414
1932	4.7788	4.6726	5.3043	3.6788	2.5532	5.5384
1933	4.7831	4.6762	5.3056	3.6761	2.5507	5.5351
1934	4.7873	4.6801	5.3069	3.6732	2.5444	5.5316
1935	4.7913	4.6842	5.3085	3.6708	2.5292	5.5278
1936	4.7948	4.688	5.3107	3.6698	2.5062	5.524
1937	4.7983	4.6912	5.3131	3.6707	2.4818	5.5199
1938	4.8018	4.6938	5.3158	3.673	2.4639	5.5157
1939	4.8055	4.696	5.319	3.6761	2.4574	5.5116
1940	4.8093	4.6985	5.3222	3.6794	2.4627	5.5073
1941	4.8133	4.7017	5.3255	3.6828	2.4746	5.5031
1942	4.8176	4.7052	5.3289	3.6863	2.4859	5.4988
1943	4.8217	4.7093	5.3321	3.6896	2.488	5.4942
1944	4.8262	4.7143	5.3353	3.6929	2.4783	5.4895
1945	4.8304	4.7193	5.3383	3.6967	2.4634	5.4845
1946	4.8342	4.7237	5.3413	3.7011	2.4492	5.4794
1947	4.8381	4.7272	5.3442	3.7063	2.4415	5.4739
1948	4.8418	4.73	5.3473	3.7115	2.4459	5.4686
1949	4.8455	4.7327	5.3504	3.7167	2.4593	5.4629
1950	4.8496	4.736	5.3533	3.7213	2.4764	5.4571
1951	4.854	4.7404	5.3558	3.7257	2.487	5.4509
1952	4.8585	4.746	5.3579	3.7297	2.4834	5.4443
1953	4.8631	4.7523	5.36	3.7336	2.4673	5.4376
1954	4.8678	4.7589	5.3622	3.7383	2.4457	5.4311
1955	4.8721	4.7653	5.3644	3.7446	2.4273	5.4247
1956	4.8764	4.7712	5.367	3.7529	2.4186	5.4185
1957	4.8806	4.776	5.3699	3.7625	2.4218	5.4127
1958	4.8842	4.7802	5.3728	3.773	2.4352	5.407
1959	4.8876	4.7844	5.3758	3.7839	2.4533	5.4016
1960	4.8912	4.7893	5.3789	3.7947	2.467	5.3965
1961	4.8948	4.7953	5.3821	3.8052	2.47	5.3918
1962	4.8979	4.802	5.3855	3.8153	2.464	5.3871
1963	4.9005	4.8088	5.389	3.8257	2.4552	5.3827
1964	4.903	4.8156	5.3921	3.8369	2.452	5.3785
1965	4.9055	4.8215	5.3954	3.8494	2.4584	5.3746
1966	4.9078	4.8264	5.3988	3.8623	2.4758	5.371
1967	4.9098	4.8308	5.4018	3.8751	2.5017	5.3675
1968	4.912	4.8352	5.405	3.8867	2.5286	5.3644
1969	4.9142	4.8398	5.4084	3.8973	2.5492	5.3615
1970	4.9159	4.8451	5.4117	3.9069	2.5609	5.3584
1971	4.9174	4.8512	5.4149	3.9149	2.5659	5.3552
1972	4.9188	4.8577	5.418	3.9222	2.5691	5.3523
1973	4.9205	4.8645	5.4206	3.9291	2.5764	5.3496
1974	4.9226	4.8711	5.4233	3.9365	2.5919	5.3472
1975	4.9248	4.8773	5.4258	3.9447	2.6149	5.3447
1976	4.927	4.8828	5.4284	3.9535	2.642	5.3425
1977	4.9293	4.8881	5.4309	3.9624	2.6683	5.3406
1978	4.9314	4.8933	5.4329	3.9711	2.6896	5.3389
1979	4.933	4.8988	5.4348	3.9793	2.7032	5.3374
1980	4.9346	4.9048	5.4364	3.9869	2.7123	5.3359
1981	4.9358	4.9111	5.4374	3.9942	2.721	5.3344
1982	4.9374	4.9181	5.4379	4.0016	2.7324	5.3329
1983	4.9396	4.9253	5.4381	4.0095	2.7471	5.3315
1984	4.9424	4.932	5.4379	4.0178	2.7649	5.3301
1985	4.9451	4.9382	5.4373	4.0258	2.7834	5.3287
1986	4.9476	4.9439	5.436	4.0329	2.7984	5.3272
1987	4.9498	4.9494	5.4342	4.0387	2.8089	5.326
1988	4.952	4.9553	5.432	4.0428	2.813	5.3248
1989	4.9538	4.9616	5.4297	4.0455	2.8112	5.3237
1990	4.9557	4.9685	5.4273	4.0473	2.8067	5.3225
1991	4.958	4.9763	5.425	4.0491	2.8031	5.3212
1992	4.9612	4.9848	5.4222	4.0508	2.8005	5.3198
1993	4.965	4.9937	5.4193	4.0527	2.7997	5.3184
1994	4.9694	5.0026	5.4162	4.0548	2.7996	5.317
1995	4.9737	5.0109	5.4129	4.0563	2.7986	5.3156
1996	4.9779	5.0187	5.4095	4.0568	2.7926	5.3142
1997	4.9816	5.0263	5.4059	4.0565	2.7808	5.3128
1998	4.985	5.0339	5.4024	4.0554	2.7638	5.3117
[truncated: 58,004 more rows]
[truncated: 1 more columns]

## Sheet: Fig. 3b
Optimized coordinates in standard Cartesian format are provided below for the starting structures of the ab initio molecular dynamics simulations, the three intermediates (Im0, Im1 and Im2):
		Starting structure for BO-AIMD simulation, octet
		Mn -34.7601810213 38.9229531346 365.73327531359
		Mn -32.1438733461 38.1991259629 365.9492312248
		Mn -33.0045212978 36.2732926378 364.1021053027
		Mn -33.9445610086 36.2225275526 361.1491419378
		Ca -32.3094030090 39.7754534273 363.0277398560
		O -33.1093578919 39.6354118614 365.3113539265
		O -31.8177995575 37.6730393239 364.2861172270
		O -33.8121844041 37.2950956235 365.7843629354
		O -32.6188536234 35.9792445268 362.3891411612
		O -32.9052615403 43.5442183820 360.9231644066
		C -32.3562213381 43.6382818560 359.6593414286
		C -31.7383794599 44.8223752711 359.2232545286
		C -31.1356389143 44.8885726722 357.9689447943
		C -31.1249669031 43.7838469083 357.1049441684
		C -31.7578305267 42.6090476850 357.5398240323
		C -32.3641502326 42.5334484931 358.7933969934
		C -30.5038435654 43.8759967638 355.7163478821
		C -29.0630000594 44.4479998892 355.7099899207
		H -29.0476214701 45.4667278475 356.1103719314
		H -28.4066101046 43.8258409261 356.3276696426
		H -28.6663134835 44.4746423635 354.6896603858
		H -31.1369355344 44.5086765931 355.0788148086
		H -30.4992904630 42.8754497522 355.2687820424
		H -30.6710089307 45.8178822752 357.6566296277
		H -31.8025415163 41.7416366314 356.8907889969
		H -31.7274715200 45.6823917518 359.8801659630
		H -32.8422099922 41.6177462539 359.1194945878
		O -35.6745582662 40.5540898436 365.5878487193
		O -34.8358083283 41.4757819149 363.7242197009
		C -35.5843102179 41.5053360070 364.7151268828
		C -36.5313275607 42.6506382918 365.0211988317
		H -36.8830418536 42.5231400501 366.0480947135
		H -37.4042249192 42.5321876966 364.3632702648
		C -35.9259882391 44.0352791780 364.8361014565
		H -35.7584057705 44.2394784946 363.7723578414
		H -34.9565112018 44.1130611327 365.3412006146
		C -36.8569992856 45.1310012117 365.4419899086
		H -36.7490648539 45.1039114729 366.5304002418
		H -37.8964934263 44.9738994660 365.1438162033
		C -36.3231809960 46.4595494152 364.9556034509
		O -35.1568280853 46.8511464621 365.2038336426
		N -37.1264428019 47.2126120543 364.1699131600
		H -38.0612834180 46.9041391290 363.9261064896
		C -36.6149997474 48.4859999217 363.6499900800
		H -35.8903683903 48.8476286258 364.3777752224
		H -37.4447838006 49.1927675281 363.5704098339
		C -35.9220951990 48.3554133021 362.2671889565
		H -36.6494106453 48.0132231867 361.5258050207
		H -35.5745604799 49.3563273656 361.9850120826
		C -34.7592179323 47.4200990549 362.2821567206
		C -34.6270010402 46.1305796371 361.8434991631
		H -35.3259597295 45.4757306255 361.3568102309
		N -33.3198368546 45.7253787597 362.1245362649
		H -32.9772976591 44.7671239322 361.7093061133
		C -32.6636973048 46.7383080040 362.7219553598
		H -31.6409950484 46.7623916036 363.0732330201
		N -33.5196298737 47.7755081109 362.8136879449
		H -33.3348372317 48.7418862674 363.2163104395
		O -34.6255510978 39.1567555767 367.7658415618
		O -32.4049737335 38.8057519942 367.9209875256
		C -33.5277133465 39.1854896637 368.3842767543
		C -33.6002194757 39.7014949606 369.8007424485
		H -34.1785566428 38.9759608273 370.3842628216
		H -34.1858668463 40.6234164819 369.7709039775
		C -32.2480005545 39.9139999975 370.4280091071
		H -31.6694331445 38.9828899995 370.4286751998
		H -32.3677995950 40.2192308732 371.4782104196
		C -31.4343655382 40.9910431640 369.7424001789
		O -31.9316469171 41.8782445702 368.9956751068
		N -30.1096010881 40.9804639955 370.0141403865
		H -29.7220798915 40.2635482184 370.6212227763
		C -29.2730001237 42.1219997176 369.6440097529
		H -29.7219221987 43.0548031243 369.9954733194
		H -28.2962351800 41.9998818384 370.1186983053
		C -29.0638090506 42.2798904811 368.1384321123
		O -28.6855863504 43.3749331868 367.6563867020
		N -29.2811731963 41.1696187332 367.4129986474
		H -29.6162279425 40.3111859836 367.8458540071
		C -29.0960016237 41.1809993999 365.9880094195
		H -29.4532741606 42.1348966309 365.5985963892
		C -27.6296488762 40.9600050756 365.5900200391
		H -27.0276460310 41.7936988496 365.9575327958
		H -27.2627592340 40.0233429609 366.0275043955
		H -27.5229479142 40.9099241576 364.5032542221
		C -29.9807907702 40.1090647694 365.3247420565
		O -30.4904187991 39.2300315567 366.1206030901
		O -30.1300337845 40.1488492316 364.0886947097
		O -31.2312120096 36.6260662634 366.7309022104
		O -31.8388812343 35.0102996913 365.2867956624
		C -31.0237034201 35.5242834090 366.0963719816
		C -29.7126623218 34.8192024770 366.2774947279
		H -28.9469104330 35.4657918546 365.8233347896
		H -29.7713093597 33.9021431636 365.6897264989
		C -29.3009315321 34.4780459412 367.7072959530
		H -30.1217012539 33.9708958061 368.2285754094
		H -29.0533754273 35.3918517603 368.2619607608
		C -28.0899993844 33.5290002700 367.6140093761
		H -28.4121586290 32.5884695000 367.1550739983
		H -27.6800211645 33.3080718524 368.6061774352
		H -27.2935854917 33.9752686094 367.0058933432
		O -32.8463255453 37.3905552237 360.1127390303
		O -31.2726554640 38.4073406840 361.3665935945
		C -31.7480968981 38.0289142313 360.2803330978
		C -31.0492719110 38.4255392963 358.9968853757
		H -29.9724515253 38.2824122041 359.1178314594
		H -31.2216008035 39.5027492889 358.8861298782
		C -31.5979995596 37.6680006217 357.7980014291
		H -32.5020169332 37.1401311841 358.1180988795
		C -32.1001284930 38.5820753807 356.7009228929
		H -31.8017807502 38.3120162660 355.6782413613
		O -32.8196152161 39.5613944699 356.9497091603
		N -30.6950117386 36.6125985952 357.3075387412
		H -29.7089507874 36.8354813993 357.1954592300
		C -31.0805825876 35.3180079239 357.2912599361
		O -32.2904226441 34.9745351719 357.4595602357
		C -29.9829998936 34.2709997116 357.1480098811
		H -30.3397861844 33.4497487156 356.5264364977
		H -29.0782335093 34.7062316105 356.7197290497
		C -29.7155581632 33.7511961278 358.6174671871
		H -28.6612435270 33.5048298602 358.7631858546
		H -30.3289236245 32.8595366217 358.7789279363
		O -30.1078594421 34.7864274929 359.5985584678
		H -30.5783267703 34.3274797615 360.3807719010
		N -36.5552261518 38.0049265305 365.8815940069
		C -37.2050003020 37.1571436857 365.0010918208
		H -36.6979047898 36.7051008155 364.1640360346
		C -38.5217068356 37.0663044582 365.3625392511
		N -38.6448586685 37.8692881891 366.4877820244
		H -39.4928063277 38.0186327153 367.0202365020
		C -37.4493964426 38.4172870292 366.7728054305
		H -37.2537283915 39.1014191697 367.5831808056
		C -39.6663600339 36.3248595708 364.7792946326
		H -39.3687335151 35.8625006978 363.8318582600
		H -40.4983135056 37.0081007925 364.5612747000
		C -40.1859994575 35.2100002134 365.7390091039
		H -40.9931978522 34.6658399247 365.2417654621
		H -40.5548715756 35.6425950808 366.6712163043
		C -39.0453324671 34.2668005366 366.0736028360
		O -38.3607595761 34.3599634017 367.1496626250
		N -38.7326319311 33.3409925931 365.1568170840
		H -39.1807901080 33.3497834454 364.2255177348
		C -37.5400005883 32.4979990042 365.3739909499
		H -37.6267832468 31.5975574524 364.7482209466
		C -37.5183751282 32.0609406624 366.8234339187
		H -38.4987783330 31.7935958236 367.2389141617
		O -36.4655179468 31.9083892486 367.4689494898
		C -36.2495092863 33.2176760713 364.9936165991
		H -36.1764912474 34.1363353992 365.5775719422
		H -35.4029672350 32.5827822895 365.2679354823
		C -36.2368152517 33.5484256891 363.5163207530
		H -36.0865950713 32.6613030173 362.8969160885
		H -37.1901925583 33.9813964361 363.1864318510
		C -35.1827653859 34.5459942256 363.1677019558
		O -34.4538047428 34.9925446176 364.1089162935
		O -35.1356692081 34.9266063390 361.9633181201
		C -33.2899998269 30.5310006913 368.2069995850
		H -33.4640678006 29.6324421498 368.8057765396
		H -32.5726678612 30.3260146327 367.4105736042
		H -34.2454625122 30.8470221490 367.7659020969
		C -32.7460954798 31.6542642794 369.0666197797
		O -31.7666864133 32.3724542409 368.7202414586
		N -33.3685677208 31.8451970016 370.2595038983
		H -34.2068589719 31.3199285323 370.4928290825
		C -32.8029995320 32.7739991813 371.2430100821
		H -31.7515374850 32.8900418057 370.9763130684
		H -32.8847506856 32.3358274393 372.2400504450
		C -33.4803950416 34.1854150201 371.2440956893
		H -34.3816942093 34.1410259129 371.8693936517
		H -32.7884236430 34.8935559194 371.7141829037
		C -33.8759803832 34.6849597331 369.8953092313
		C -33.3290875517 35.5807652648 369.0122923783
		H -32.4064076144 36.1376595193 369.0252254755
		N -34.2072889186 35.6938655799 367.9487255492
		H -34.0706227216 36.3099057699 367.1166546829
		C -35.2581711485 34.8959891110 368.1598005563
		H -36.1420954936 34.7990153093 367.5471970023
		N -35.0728345661 34.2800616187 369.3293173847
		H -35.6899304773 33.5157841487 369.7132339210
		C -23.2089987479 34.2969941452 363.4789995416
		H -22.7157968905 33.4319525721 363.0240321098
		H -23.7421515688 33.9600352074 364.3754002747
		H -22.4420680141 35.0182626957 363.7822829275
		C -24.1933406602 34.9575309167 362.4704089094
		H -23.6265570939 35.2696551096 361.5824878770
		H -24.9459998805 34.2347667139 362.1338683629
		C -24.8974444053 36.2057016093 363.0589686732
		H -25.5869205468 35.9128256368 363.8600945906
		H -24.1332929950 36.8580842612 363.5017476666
		C -25.6709649609 37.0488746437 362.0044696490
		H -25.7797815504 38.0757570978 362.3559688098
		H -25.0786586233 37.0894238346 361.0819551017
		N -26.9911465695 36.5026641900 361.6653022075
		H -27.0269491471 35.5201089219 361.3177734700
		C -28.1691324348 36.9947019600 362.0583323797
		N -29.2725025739 36.2440042979 361.8263275547
		H -29.2691549863 35.6165693930 361.0083508638
		H -30.1712755684 36.6978665666 361.9795063089
		N -28.3019386012 38.1408776571 362.7483285750
		H -27.5985801952 38.8759222442 362.6812690041
		H -29.2411918901 38.4910467388 362.9039083344
		C -28.0390079464 31.6570014875 361.6839979957
		H -28.9999573442 31.5165470426 361.1770089458
		H -28.0590117229 31.1016885269 362.6211776581
		H -27.2521057892 31.2779355414 361.0302499160
		C -27.8325655583 33.1474258831 361.8977991836
		O -27.2855789329 33.8691817897 361.0046222807
		N -28.3049721057 33.6244669431 363.0581168084
		H -28.4009637527 34.6305771358 363.1654778087
		H -28.9100288283 33.0360158769 363.6465992514
		O -33.0424883623 32.2593643837 360.5597734880
		O -34.9026412994 31.3630834351 361.4265037766
		C -33.6528682460 31.4222276867 361.2979392660
		C -32.7970628416 30.4430994462 362.1151141559
		H -33.4341565169 29.6358530175 362.4845038658
		H -32.4296052700 30.9927106913 362.9903778878
		C -31.5900009266 29.8870018288 361.3309917296
		H -31.0652748421 30.7364019259 360.8697954042
		H -31.9213350226 29.2233421220 360.5275194566
		C -30.6146968869 29.1567385656 362.2176335829
		H -30.3876762608 28.1175663360 361.9399725832
		O -30.0642861966 29.6617296773 363.2111284525
		C -40.3699992603 29.9910048911 359.3599872336
		H -39.8562025160 29.1045266864 359.7437336024
		H -41.1002845321 30.3282429450 360.1030075428
		H -40.9072275452 29.7171950683 358.4469065761
		C -39.3655923522 31.1100925515 359.0480671443
		H -38.6101749573 30.7648912422 358.3374641214
		H -39.8535184446 32.0081261270 358.6550650702
		N -38.6117984592 31.5187266538 360.3136024246
		H -38.3678232801 30.6741321288 360.8704436612
		H -39.1680843983 32.1794568008 360.9064990349
		H -37.7131034912 32.0538474944 360.0501084741
		C -41.2469833592 35.9269784526 356.9960180662
		H -42.2588232441 35.5498023345 356.8501743098
		H -41.2648582786 36.7524832205 357.7173021125
		H -40.8493370771 36.3063527456 356.0491183525
		C -40.3706914589 34.7935328310 357.5329479305
		O -40.8448978201 33.6852690242 357.8708221176
		N -39.0552117106 35.1031167695 357.6158237979
		H -38.4112247396 34.4535517450 358.0555742692
		H -38.6794349691 36.0140942187 357.3707832299
		C -38.9679992612 39.6690005053 356.4859904540
		H -39.7132140782 39.4453707396 355.7185521517
		H -38.2184446199 40.3725123150 356.1147378915
		H -38.4473971431 38.7302775054 356.7447830473
		C -39.6228101229 40.1888024965 357.7297850412
		H -40.6371511551 39.8054898845 357.9180652723
		O -39.1045845511 40.9691618139 358.5464096537
		C -39.5949967549 40.7919971233 361.6770018956
		H -40.1674944871 41.0124557830 360.7726910651
		H -40.2657901294 40.4241339042 362.4634809455
		H -39.1278299566 41.7216815576 362.0265790523
		C -38.5169474164 39.7295524292 361.3609944355
		H -37.9427021449 40.0715231540 360.4936077374
		C -37.5368193596 39.5613148673 362.5356515885
		H -36.7872213218 38.7964757871 362.2997850119
		H -38.0726887000 39.2644926705 363.4449880398
		H -37.0096015401 40.4995846122 362.7266802065
		C -39.1813480390 38.3834934184 361.0123617682
		H -38.4361831513 37.6394266701 360.7163417079
		H -39.7260526938 37.9978016665 361.8843959310
		H -39.8970011270 38.4990352678 360.1888907539
		C -26.0609443677 41.2026989180 361.6881875268
		H -24.9818359349 41.3937699632 361.5834509675
		O -26.4565082782 40.2144699807 362.3277887715
		C -26.9480005803 42.2199976555 361.0300030495
		H -26.7955999318 43.1645490879 361.5803938545
		H -26.5747588265 42.4001634720 360.0128415547
		C -28.4377235363 41.8345759483 361.0323082805
		H -28.6053648127 41.0079156296 360.3349747561
		H -28.7330885348 41.4940139514 362.0277632700
		C -29.3409987850 43.0270005794 360.6489885936
		H -28.9825411702 43.5420201041 359.7547013409
		H -30.3467228634 42.6642740283 360.4356731058
		C -29.4446497857 43.9877544781 361.8241206376
		O -29.6857083164 43.5269987926 363.0107712418
		N -29.3074362412 45.2876207922 361.6203184612
		H -29.1169731328 45.6503911993 360.6909134684
		H -29.4079925118 45.9418851436 362.4338008315
		C -29.0850030182 48.9140002447 364.9989853962
		H -28.5698206810 49.1219755801 365.9375468287
		H -30.1410220838 49.1833437058 365.0857998342
		H -28.6478714107 49.5313763120 364.2049005514
		C -28.9811102192 47.4490326784 364.5972435290
		O -29.7580794260 46.9403340822 363.7263964594
		N -28.0035033245 46.7615666460 365.1885117644
		H -27.9084025521 45.7314450089 365.0515278525
		H -27.4109340053 47.2087479074 365.8802315586
		C -34.6699946819 51.7139975351 365.1510046219
		H -34.5027089780 52.0692793853 366.1705357962
		H -35.7417574545 51.5216538587 365.0187555813
		H -34.3635631646 52.4731612019 364.4312371067
		C -33.9047448430 50.4335216154 364.8591337948
		O -33.4876963311 50.2082691291 363.6841456879
		N -33.7544431079 49.5677002579 365.8746221183
		H -33.3182026567 48.6448833066 365.7515401335
		H -34.1296405114 49.7761372843 366.7941708399
		O -33.7318056499 34.7272882096 359.6383620390
		H -33.1118688906 34.8225191450 358.8716705769
		H -33.6517829187 33.7953046190 359.9657893568
		O -35.4514824503 37.1967731005 360.7145958022
		H -35.3002953244 37.8628216468 360.0135251185
		O -33.7534498468 40.0828576434 361.0884421522
		H -34.3135181892 40.9035245773 361.1070463602
		H -34.1210003963 39.5674221413 360.3387106048
		O -31.6911249496 41.9055340772 362.4506434335
		H -32.1807025633 42.5500870840 361.8470891992
		H -30.8932187695 42.3758260439 362.7867394726
		O -31.3018511438 44.4678040513 365.1172729186
		H -30.7492013627 44.3117065630 364.3254533571
		H -31.6671481043 43.5963011039 365.3778137216
		O -32.3831030649 42.0874652343 366.2579237604
		H -32.6483926118 41.1985596625 365.9183122451
		H -31.9725458249 41.9197652574 367.1312143132
		O -34.3902596652 42.7350169046 368.1208380722
		H -34.0220969324 42.5519064581 367.2319259983
		H -33.6086827573 42.5091636249 368.6699375890
		O -34.7262543715 45.5329378515 368.0300478697
		H -34.5556543654 44.5664587684 368.0682177013
		H -34.0532658595 45.8801904210 367.4155500567
		O -32.7236439269 46.7177254154 366.0258919242
		H -32.1561684096 46.0074964109 365.6462978286
		H -33.6147376117 46.5870788971 365.6235662789
		O -38.8453698008 33.6952965134 369.7075663157
		H -38.7275639884 34.0291783574 368.7844543938
		H -39.6728189874 33.1904668090 369.6809724453
		O -37.3160719415 35.4390598194 360.0378390207
		H -36.6716075646 36.0454394402 360.4959238260
		H -38.0406435253 35.2429842870 360.6663597063
		O -34.2677838249 36.6706759796 356.4595050155
		H -33.7123219017 35.9572662706 356.8305914196
		H -35.1204342332 36.6303338010 356.9395037447
		O -36.7932217819 37.1352528496 357.7658342561
		H -36.2886970377 37.9207532030 358.0752974687
		H -36.9899904839 36.6239454410 358.5794667297
		O -36.5899812888 32.2030935740 370.1234321691
		H -36.5444090930 31.8457788612 369.2036776183
		H -37.4728321495 32.6566438969 370.1294415092
		O -36.1810896123 30.1585350191 363.6296207728
		H -35.6603577933 30.5663511680 362.9039269803
		H -36.8825743891 29.6915176706 363.1372490376
		O -35.1909717153 42.4006922852 361.1772925170
		H -34.3247052591 42.9108358250 361.0270534633
		H -35.2302430286 42.2633608170 362.1500467417
		O -30.4192174079 31.1719359202 366.6604608453
		H -30.6190686836 31.6757767480 365.8490926702
		H -30.8450109814 31.6850185122 367.3845637209
		O -36.3995886282 41.4656829872 358.8343902574
		H -37.3755361832 41.3609621250 358.7621198321
		H -36.1949293737 41.8485637842 359.7170228664
		O -27.8785141515 44.0343400286 365.0720422149
		H -28.5615199450 43.8014135597 364.4057558783
		H -28.2596548160 43.8207223314 365.9577283887
		O -30.4940262618 32.1922627473 364.0406748617
		H -30.8603918266 32.7325789255 363.3018604564
		H -30.3650543899 31.2752982466 363.6974835595
		O -36.3868520405 32.8684033016 359.6440833252
		H -36.5307775195 33.8141917488 359.8923572321
		H -35.7480285253 32.4912676409 360.2964416851
		O -35.0466204073 39.2002126132 358.7465108291
		H -34.2931511901 39.3256759793 358.1295287838
		H -35.5767484773 40.0584844016 358.7344194241
		O -31.2261196538 33.7143928205 361.7958885889
		H -31.9156219393 33.1425142063 361.3603610794
		H -31.7180287659 34.5203676474 362.1092127567
		O -38.0530671404 29.0539319305 361.7528213363
		H -37.5460467784 28.4070688506 361.2345882899
		H -38.8246273035 28.5629238466 362.0806840614
		Cl -39.6193027459 33.9677017442 362.0913204481
		Starting structure for BO-AIMD simulation, doublet
		Mn -34.7394866622 38.9194469251 365.7284664919
		Mn -32.1381880776 38.1905028528 365.9443319437
		Mn -33.0168728283 36.2879095052 364.0836834510
		Mn -33.9454068919 36.2105854031 361.1348159466
		Ca -32.3316846905 39.7980083340 363.0305804517
		O -33.0880948453 39.6560633246 365.3523768425
		O -31.8419500937 37.6904049115 364.2745276075
		O -33.7948537958 37.2928586182 365.7788604357
		O -32.6197765132 35.9717190587 362.3816650208
		O -32.9116903023 43.5496035118 360.9170047110
		C -32.3593474337 43.6408494015 359.6546112998
		C -31.7398079858 44.8238213867 359.2182555040
		C -31.1355011998 44.8879179226 357.9646785321
		C -31.1249769113 43.7820757130 357.1021623779
		C -31.7586670254 42.6080651966 357.5378007914
		C -32.3664698116 42.5345058051 358.7907152313
		C -30.5020787291 43.8722057535 355.7144267626
		C -29.0630011636 44.4479994437 355.7099885229
		H -29.0511785185 45.4681777557 356.1067552396
		H -28.4066102984 43.8297374967 356.3315840955
		H -28.6634990189 44.4721637242 354.6906815733
		H -31.1356471619 44.5016149713 355.0741255255
		H -30.4939823646 42.8705541099 355.2693959074
		H -30.6697252944 45.8163909536 357.6516960629
		H -31.8029284883 41.7398452681 356.8898362977
		H -31.7293381268 45.6846366529 359.8741513595
		H -32.8450912813 41.6194644736 359.1179174847
		O -35.6557605095 40.5512030964 365.5828988111
		O -34.8254780029 41.4833690912 363.7208631158
		C -35.5700322106 41.5067995025 364.7155700849
		C -36.5190732370 42.6489302279 365.0292098768
		H -36.8624523946 42.5197153380 366.0586917253
		H -37.3962661940 42.5263485218 364.3777346917
		C -35.9217269061 44.0363956534 364.8393701724
		H -35.7562768644 44.2383223068 363.7748100816
		H -34.9522082462 44.1204622092 365.3433259051
		C -36.8570060774 45.1309912812 365.4419904997
		H -36.7515604875 45.1056582442 366.5306793081
		H -37.8954116054 44.9713956865 365.1414155049
		C -36.3235951150 46.4593603135 364.9547668080
		O -35.1576234492 46.8513894710 365.2038925006
		N -37.1261687665 47.2116623632 364.1677488680
		H -38.0608929321 46.9031935705 363.9235159340
		C -36.6149990147 48.4859998872 363.6499887157
		H -35.8910199469 48.8467427073 364.3789420202
		H -37.4451186967 49.1925278182 363.5713324858
		C -35.9211974979 48.3589315153 362.2675782751
		H -36.6476999577 48.0180452165 361.5247896650
		H -35.5738437084 49.3606186972 361.9879301272
		C -34.7582339874 47.4240067507 362.2817256771
		C -34.6266875565 46.1350397227 361.8416150667
		H -35.3260631712 45.4809616348 361.3545155302
		N -33.3196968266 45.7291378641 362.1218451481
		H -32.9788456612 44.7715930484 361.7044880645
		C -32.6629136033 46.7409823248 362.7203046952
		H -31.6400035635 46.7643353023 363.0710082871
		N -33.5184578051 47.7783896557 362.8135384287
		H -33.3328113023 48.7442076646 363.2173371027
		O -34.6134083276 39.1356542630 367.7636574237
		O -32.3931188054 38.7801217532 367.9272529302
		C -33.5167148026 39.1651650447 368.3840308629
		C -33.5958013872 39.6935832285 369.7955278839
		H -34.1762822638 38.9728032389 370.3828057932
		H -34.1825267192 40.6143650144 369.7539118472
		C -32.2479961536 39.9139981000 370.4280146397
		H -31.6647300699 38.9859234097 370.4330878351
		H -32.3747918730 40.2198545759 371.4773330662
		C -31.4357139721 40.9951571293 369.7475952093
		O -31.9343695821 41.8915344633 369.0126912380
		N -30.1096039347 40.9800114529 370.0126957443
		H -29.7197530936 40.2572279104 370.6112301520
		C -29.2730015290 42.1219987898 369.6440097761
		H -29.7243954159 43.0542241339 369.9937043795
		H -28.2972433317 42.0015182735 370.1211133920
		C -29.0607573740 42.2789164897 368.1387085374
		O -28.6774683519 43.3725815235 367.6573043849
		N -29.2828737484 41.1699040108 367.4128349062
		H -29.6201227612 40.3116522515 367.8445096295
		C -29.0959970474 41.1810027017 365.9880076587
		H -29.4506341427 42.1354949823 365.5981525260
		C -27.6296171786 40.9569797386 365.5921080241
		H -27.0262231543 41.7891266432 365.9610159873
		H -27.2653726931 40.0192071667 366.0294253843
		H -27.5212186346 40.9075167144 364.5054609904
		C -29.9826595200 40.1092765683 365.3243283579
		O -30.4769516699 39.2180190484 366.1153360922
		O -30.1453109914 40.1610939847 364.0899991647
		O -31.2229658897 36.6152094499 366.7051889385
		O -31.8479897126 35.0013597268 365.2645281865
		C -31.0286929730 35.5088486613 366.0733254787
		C -29.7239016754 34.7918001173 366.2608091094
		H -28.9548215647 35.4229702818 365.7904898740
		H -29.7940451567 33.8653477856 365.6895816820
		C -29.3059364315 34.4737862898 367.6939888522
		H -30.1233546232 33.9707142943 368.2243591386
		H -29.0611748559 35.3969153442 368.2343010452
		C -28.0899993756 33.5289995811 367.6140141299
		H -28.4063199558 32.5823888100 367.1636552280
		H -27.6821852445 33.3205264256 368.6097291318
		H -27.2939181978 33.9727184511 367.0035941935
		O -32.8508765061 37.3835093318 360.1067145654
		O -31.2961053892 38.4204121661 361.3680420338
		C -31.7593366163 38.0328201528 360.2802959118
		C -31.0525291323 38.4250328633 358.9994409744
		H -29.9771734363 38.2761484644 359.1267037709
		H -31.2181580120 39.5029988234 358.8866446085
		C -31.5979999278 37.6680022663 357.7979969926
		H -32.5016046480 37.1385209977 358.1163395259
		C -32.0999413761 38.5833176190 356.7020645898
		H -31.7991929146 38.3165028569 355.6791999878
		O -32.8222052956 39.5602701991 356.9520682387
		N -30.6934929838 36.6135041983 357.3080049594
		H -29.7070771711 36.8363720820 357.1990819092
		C -31.0798132080 35.3191343274 357.2879729598
		O -32.2907204944 34.9766906152 357.4511155151
		C -29.9829993348 34.2709968824 357.1480106476
		H -30.3398217466 33.4490405641 356.5274645419
		H -29.0773287414 34.7047016780 356.7200596996
		C -29.7171893138 33.7531575909 358.6190205691
		H -28.6622274810 33.5111489377 358.7671763778
		H -30.3270974656 32.8589276811 358.7793248258
		O -30.1158425658 34.7867802647 359.5995683395
		H -30.5854610484 34.3252144712 360.3806278209
		N -36.5374069732 37.9969818399 365.8627249052
		C -37.1938423738 37.1510028440 364.9852864760
		H -36.6917563597 36.7007904333 364.1443309686
		C -38.5079404278 37.0580298616 365.3570446601
		N -38.6224711718 37.8582806851 366.4852085291
		H -39.4662949464 38.0066599634 367.0244171740
		C -37.4251165115 38.4061095008 366.7621500937
		H -37.2228619236 39.0866207427 367.5739444950
		C -39.6589859270 36.3217866616 364.7784334870
		H -39.3663730578 35.8565470163 363.8308359544
		H -40.4868313279 37.0102588693 364.5609040392
		C -40.1860011446 35.2100070122 365.7390099903
		H -40.9941554574 34.6688062083 365.2402637003
		H -40.5545749323 35.6447348874 366.6702611103
		C -39.0478100159 34.2641560962 366.0748443901
		O -38.3628335838 34.3573894880 367.1506386381
		N -38.7353795533 33.3378906606 365.1583552017
		H -39.1841201996 33.3459416845 364.2274497287
		C -37.5399994822 32.4980039840 365.3739867993
		H -37.6258261789 31.5963756430 364.7497756726
		C -37.5139429848 32.0630255906 366.8239020333
		H -38.4923216265 31.7912994739 367.2412302636
		O -36.4591966525 31.9160767517 367.4678146524
		C -36.2525633735 33.2210562600 364.9890715576
		H -36.1809572667 34.1411919275 365.5707385284
		H -35.4034838855 32.5890811728 365.2625837964
		C -36.2437978533 33.5491368447 363.5110091029
		H -36.0903825847 32.6623051466 362.8921841817
		H -37.2001559845 33.9770586110 363.1823424744
		C -35.1966646905 34.5525384261 363.1587557313
		O -34.4903041501 35.0292258083 364.1025970628
		O -35.1323174841 34.9087388993 361.9478070504
		C -33.2899997116 30.5310038701 368.2069967759
		H -33.4701845341 29.6341376590 368.8064513878
		H -32.5700386900 30.3219080599 367.4140036756
		H -34.2422594976 30.8499522291 367.7611153914
		C -32.7457614796 31.6538617707 369.0667025096
		O -31.7663460003 32.3718211482 368.7199594517
		N -33.3683008001 31.8450086967 370.2595464087
		H -34.2064411150 31.3195107373 370.4928935950
		C -32.8029964520 32.7739940801 371.2430129283
		H -31.7518414799 32.8911383739 370.9755825984
		H -32.8835962850 32.3353770282 372.2399553745
		C -33.4817563990 34.1845599997 371.2449718333
		H -34.3831970828 34.1390680365 371.8699559311
		H -32.7906065896 34.8932553165 371.7153844193
		C -33.8772711123 34.6834782064 369.8960554588
		C -33.3288278906 35.5767668740 369.0116678771
		H -32.4052586584 36.1322633579 369.0235045018
		N -34.2072649558 35.6890961401 367.9482362199
		H -34.0693153108 36.3026631026 367.1172728863
		C -35.2594396800 34.8930074230 368.1601872774
		H -36.1432245956 34.7959129874 367.5473717835
		N -35.0747482517 34.2793517939 369.3308304702
		H -35.6919690528 33.5153490710 369.7154985772
		C -23.2090056363 34.2970097713 363.4789992612
		H -22.7116930428 33.4382391194 363.0167073149
		H -23.7384174470 33.9503656547 364.3739169343
		H -22.4457993848 35.0206613633 363.7859121009
		C -24.1992291437 34.9589641499 362.4763033300
		H -23.6352504272 35.2796407847 361.5896209288
		H -24.9485092126 34.2343500800 362.1362275089
		C -24.9097080659 36.1999996810 363.0730814057
		H -25.5993785672 35.8984377580 363.8707950504
		H -24.1487989401 36.8519325874 363.5220148677
		C -25.6846254727 37.0492558062 362.0237877468
		H -25.7938641984 38.0739273084 362.3814126932
		H -25.0922098019 37.0958713637 361.1015912035
		N -27.0048565668 36.5048364382 361.6812812702
		H -27.0400676734 35.5233748581 361.3304124401
		C -28.1839980582 36.9985426014 362.0687737536
		N -29.2871720587 36.2484680556 361.8323965839
		H -29.2813323709 35.6203669798 361.0150889170
		H -30.1866389414 36.7013173958 361.9839703659
		N -28.3186808676 38.1457308726 362.7570308095
		H -27.6148930394 38.8803504489 362.6897774501
		H -29.2581746816 38.4960668110 362.9127754077
		C -28.0390029635 31.6570003323 361.6839904502
		H -28.9973903316 31.5135952562 361.1729358461
		H -28.0608190201 31.1002284634 362.6203187729
		H -27.2479354004 31.2819956270 361.0329715994
		C -27.8392167908 33.1480809234 361.9007911562
		O -27.2922519753 33.8733496881 361.0103751045
		N -28.3170282537 33.6219311099 363.0601993745
		H -28.4161619330 34.6275794954 363.1693102851
		H -28.9212829126 33.0305303006 363.6466646057
		O -33.0470572823 32.2500684536 360.5525881969
		O -34.9073624538 31.3578203757 361.4234379285
		C -33.6577467828 31.4152912151 361.2932096079
		C -32.8025292714 30.4363673980 362.1114742827
		H -33.4390518189 29.6259648413 362.4749382672
		H -32.4411407059 30.9838350668 362.9906785824
		C -31.5899979673 29.8869979702 361.3309868755
		H -31.0628802796 30.7399254838 360.8796371512
		H -31.9166654628 29.2293915393 360.5206299221
		C -30.6210661181 29.1493524957 362.2184608968
		H -30.4040552640 28.1074689718 361.9430501562
		O -30.0663639234 29.6509811611 363.2113414942
		C -40.3699955802 29.9909941477 359.3599974414
		H -39.8560100617 29.1044311446 359.7432185842
		H -41.0993927723 30.3284683477 360.1037782123
		H -40.9083479248 29.7172480572 358.4475450921
		C -39.3657569047 31.1096999436 359.0469985059
		H -38.6110685545 30.7644500728 358.3356538204
		H -39.8539503075 32.0077559989 358.6543753510
		N -38.6107927771 31.5177776345 360.3119522669
		H -38.3673533567 30.6730602527 360.8687657984
		H -39.1661628007 32.1790810535 360.9050582081
		H -37.7117121092 32.0515787614 360.0470066747
		C -41.2470187312 35.9270153424 356.9959908171
		H -42.2598802585 35.5519192906 356.8518725030
		H -41.2617473567 36.7504982879 357.7196717912
		H -40.8512140826 36.3083863118 356.0491591562
		C -40.3712113925 34.7908240493 357.5279115057
		O -40.8466981197 33.6839557800 357.8685096249
		N -39.0543819934 35.0964878797 357.6035562063
		H -38.4102731764 34.4448960393 358.0401504495
		H -38.6773198652 36.0066985304 357.3574861258
		C -38.9680379159 39.6690522715 356.4860051325
		H -39.7127642909 39.4494389962 355.7168859190
		H -38.2162998042 40.3718177408 356.1177981787
		H -38.4503306616 38.7281640441 356.7427321790
		C -39.6235413542 40.1867462236 357.7301690179
		H -40.6372695389 39.8017025766 357.9181585762
		O -39.1065513137 40.9672791598 358.5474337749
		C -39.5949780308 40.7919942989 361.6769820845
		H -40.1688857621 41.0078017480 360.7724949151
		H -40.2636655160 40.4230488846 362.4647287484
		H -39.1315051097 41.7244387066 362.0240507796
		C -38.5125058891 39.7332456791 361.3621749748
		H -37.9410903521 40.0757113222 360.4931418104
		C -37.5293624102 39.5713253065 362.5353503985
		H -36.7786277339 38.8071153776 362.3005990542
		H -38.0624198475 39.2762129086 363.4469000383
		H -37.0032765821 40.5111000101 362.7223046778
		C -39.1717333892 38.3835872340 361.0175972341
		H -38.4241039427 37.6427595330 360.7195684163
		H -39.7109648181 37.9962210821 361.8922853954
		H -39.8912117747 38.4946811885 360.1968495385
		C -26.0637956191 41.2024697476 361.6924626609
		H -24.9840878643 41.3918200563 361.5908645467
		O -26.4628482120 40.2154751475 362.3319603149
		C -26.9480000104 42.2200027351 361.0299958445
		H -26.7944608331 43.1661155962 361.5772053922
		H -26.5740564850 42.3955535252 360.0122935125
		C -28.4379226054 41.8353891996 361.0338448475
		H -28.6062932488 41.0071112628 360.3385993764
		H -28.7325938823 41.4973662218 362.0304120246
		C -29.3410034793 43.0269980575 360.6489917137
		H -28.9841010216 43.5400010108 359.7529454952
		H -30.3473535270 42.6638224298 360.4385171453
		C -29.4428103214 43.9900796306 361.8225115637
		O -29.6831582668 43.5314914058 363.0099802731
		N -29.3052361383 45.2895685558 361.6161871210
		H -29.1156848955 45.6508282872 360.6860207002
		H -29.4054559293 45.9448334738 362.4288137063
		C -29.0849860258 48.9140009658 364.9989945239
		H -28.5767609601 49.1190869605 365.9420073772
		H -30.1411044148 49.1851344410 365.0781603778
		H -28.6402314468 49.5320245093 364.2096318322
		C -28.9806074482 47.4494233804 364.5954806165
		O -29.7563908707 46.9419532823 363.7229041284
		N -28.0034442748 46.7615261199 365.1870372490
		H -27.9076139158 45.7315283435 365.0496962447
		H -27.4121654767 47.2082361567 365.8801762989
		C -34.6700095142 51.7140073669 365.1509936519
		H -34.5092713829 52.0670955674 366.1723165858
		H -35.7408887355 51.5218929877 365.0113790603
		H -34.3593007021 52.4749117518 364.4348639393
		C -33.9029931298 50.4343146595 364.8608004576
		O -33.4832553805 50.2098375688 363.6865520478
		N -33.7541271992 49.5685395494 365.8763987029
		H -33.3158945195 48.6462374219 365.7547455035
		H -34.1316834466 49.7766246899 366.7950698506
		O -33.7307433749 34.7171565764 359.6263729460
		H -33.1101865775 34.8127589867 358.8600763191
		H -33.6523805938 33.7850888294 359.9543213129
		O -35.4525765180 37.1855660018 360.7047265200
		H -35.3016719679 37.8528445541 360.0044446276
		O -33.7706712840 40.0897438734 361.0851556376
		H -34.3273722206 40.9127246901 361.1016199312
		H -34.1410819414 39.5717970072 360.3385162025
		O -31.7042118727 41.9247947624 362.4599941634
		H -32.1873928368 42.5671332967 361.8488455535
		H -30.9003093444 42.3878778077 362.7914372429
		O -31.2957307294 44.4844460588 365.1177854357
		H -30.7436821824 44.3253481348 364.3262751675
		H -31.6560122298 43.6131376447 365.3860486435
		O -32.3677212412 42.1150482762 366.2821247767
		H -32.6243864377 41.2190621012 365.9554282488
		H -31.9584674954 41.9623514733 367.1588950121
		O -34.3940996552 42.7403029264 368.1280849976
		H -34.0164974818 42.5627884917 367.2417395574
		H -33.6161829609 42.5167352716 368.6832733782
		O -34.7297774697 45.5390801268 368.0335382334
		H -34.5602458929 44.5725501873 368.0742073337
		H -34.0552107253 45.8843463173 367.4196556834
		O -32.7257413180 46.7248272258 366.0302297185
		H -32.1549675704 46.0181582879 365.6487499650
		H -33.6160324624 46.5918343398 365.6268004720
		O -38.8456330128 33.6901677583 369.7083721356
		H -38.7287953099 34.0251865186 368.7855927096
		H -39.6732550883 33.1856146820 369.6821308455
		O -37.3187796170 35.4319598573 360.0304022200
		H -36.6741070491 36.0386444516 360.4877268254
		H -38.0437669169 35.2370012624 360.6587664470
		O -34.2703867770 36.6731112334 356.4575638003
		H -33.7136313868 35.9597995932 356.8268806498
		H -35.1239233312 36.6287472967 356.9354777278
		O -36.8001246677 37.1306626452 357.7596445275
		H -36.2966912861 37.9165357165 358.0697392672
		H -36.9967747252 36.6185686075 358.5728678888
		O -36.5888029620 32.2006808068 370.1231695989
		H -36.5406349548 31.8464614212 369.2023045265
		H -37.4727391775 32.6521376879 370.1291654736
		O -36.1861158361 30.1587148583 363.6297590013
		H -35.6651457339 30.5653763209 362.9036062386
		H -36.8878169223 29.6915817620 363.1378238374
		O -35.1992616165 42.4121021489 361.1756805993
		H -34.3316607870 42.9195696350 361.0227975485
		H -35.2342947403 42.2733849565 362.1483323133
		O -30.4180919588 31.1658306921 366.6623105940
		H -30.6233051434 31.6624587060 365.8478807633
		H -30.8446890677 31.6817257946 367.3839756328
		O -36.4027338998 41.4644266308 358.8328235686
		H -37.3788355744 41.3602441590 358.7607486543
		H -36.1985355463 41.8498333171 359.7144042145
		O -27.8746612838 44.0338744658 365.0711767615
		H -28.5584176708 43.8010559119 364.4056404536
		H -28.2543951622 43.8195209193 365.9572686449
		O -30.5012554604 32.1794080344 364.0380591897
		H -30.8681479735 32.7187659285 363.2988046337
		H -30.3677528455 31.2630916200 363.6946878268
		O -36.3858946945 32.8630637071 359.6368408317
		H -36.5305952939 33.8089338075 359.8842487640
		H -35.7481791932 32.4867536681 360.2907793158
		O -35.0551865206 39.1957580050 358.7439863382
		H -34.2999054223 39.3209046087 358.1291383637
		H -35.5838820294 40.0549606294 358.7317606563
		O -31.2324426699 33.7032937134 361.7939543828
		H -31.9213698284 33.1330389289 361.3555286580
		H -31.7244458295 34.5076196924 362.1109252667
		O -38.0562179534 29.0526265809 361.7527022011
		H -37.5484038021 28.4046392782 361.2366802212
		H -38.8285418383 28.5625271676 362.0800584573
		Cl -39.6208663416 33.9656549099 362.0896538209
		Optimized structure of Im0, octet
		Mn 0.21678200 -0.40854400 2.72348900
		Mn 0.09919700 -2.57275100 1.04403800
		Mn -1.96443300 -0.90988200 0.02112300
		Mn -2.39886600 1.60517800 -1.57042800
		Ca 1.68412800 -0.07512300 -0.56482200
		O 1.30973300 -1.26207100 1.52147500
		O -0.31289600 -1.68870500 -0.46099000
		O -1.15693100 -1.41660000 1.86256000
		O -2.33766000 -0.25998800 -1.60907700
		O 5.19622200 2.26845000 -1.49455300
		C 5.44885200 2.75649400 -2.72663100
		C 6.76362300 2.81040400 -3.23457700
		C 7.00490800 3.27339500 -4.52753600
		C 5.95928300 3.69603400 -5.36231900
		C 4.65519500 3.64681100 -4.84943300
		C 4.39870700 3.19268500 -3.55488400
		C 6.24052800 4.18948500 -6.76484800
		C 6.74207000 3.08166300 -7.70484600
		H 7.67128800 2.63475800 -7.32672600
		H 5.99771700 2.27824100 -7.78941000
		H 6.94145200 3.47123700 -8.71172000
		H 6.99074600 4.99434300 -6.73313600
		H 5.32763500 4.63604000 -7.18158300
		H 8.03250700 3.32466200 -4.89064700
		H 3.82103100 3.97709400 -5.46421500
		H 7.59109400 2.49706400 -2.60131800
		H 3.38308700 3.17769300 -3.16104200
		O 1.53707000 0.76531000 3.34959200
		O 2.97528700 1.08896900 1.64734600
		C 2.68711700 1.12549300 2.85774000
		C 3.62548800 1.62773000 3.94191500
		H 3.58142200 0.88685800 4.75011500
		H 3.17876900 2.55191500 4.34035400
		C 5.07183000 1.85589500 3.51931900
		H 5.12930700 2.62248300 2.73431400
		H 5.48348900 0.93645800 3.08500200
		C 5.94271800 2.26839500 4.72997500
		H 5.89306400 1.48191200 5.49597800
		H 5.59180900 3.22042400 5.15214800
		C 7.38277000 2.34884200 4.28348400
		O 8.03095800 1.33493500 3.97847900
		N 7.93131400 3.58913000 4.20061300
		H 7.35045600 4.38716000 4.42469500
		C 9.26405900 3.81122600 3.67444100
		H 9.79189100 2.85948000 3.77020600
		H 9.77811900 4.55639400 4.29512400
		C 9.27902800 4.27318500 2.20129100
		H 8.78733200 5.25051700 2.11349100
		H 10.32717300 4.40269200 1.90032600
		C 8.60107100 3.30583900 1.29196500
		C 7.34736300 3.29474600 0.73846800
		H 6.54230800 4.01571000 0.76214600
		N 7.21137300 2.10699500 0.04849200
		H 6.37394500 1.96872700 -0.62096100
		C 8.33916700 1.40272900 0.16057600
		H 8.54909700 0.42500000 -0.25565700
		N 9.19273900 2.11399700 0.90593100
		H 10.16301000 1.83491900 1.18413800
		O 0.41255000 -1.81879000 4.26141100
		O 0.51715600 -3.56770500 2.83642500
		C 0.69123300 -3.01762300 3.97086900
		C 1.27707200 -3.84366500 5.10453400
		H 0.50057600 -3.94274000 5.87505500
		H 2.07796700 -3.23818400 5.54332000
		C 1.78662500 -5.21796100 4.69997600
		H 0.99220400 -5.78973800 4.20298200
		H 2.06888500 -5.78105700 5.60275000
		C 3.00596600 -5.17216200 3.80397500
		O 3.75748800 -4.19237400 3.72198100
		N 3.26299200 -6.31408500 3.11175400
		H 2.64900600 -7.10882500 3.24073500
		C 4.53515500 -6.50554800 2.43548000
		H 5.36291400 -6.23059000 3.09922500
		H 4.64099700 -7.56748300 2.18803600
		C 4.71605800 -5.69052400 1.15998700
		O 5.84356200 -5.52575000 0.68210600
		N 3.58175300 -5.21330700 0.62243900
		H 2.69720400 -5.29942300 1.11275900
		C 3.61809800 -4.31448100 -0.50415300
		H 4.51689900 -3.69599000 -0.42696800
		C 3.61683900 -5.04928300 -1.85612500
		H 4.49875800 -5.69077000 -1.92870900
		H 2.70847800 -5.65696500 -1.95586700
		H 3.65401400 -4.32507600 -2.67543400
		C 2.44109900 -3.34977500 -0.44169600
		O 1.48732900 -3.70823000 0.35096800
		O 2.46305000 -2.32640200 -1.14722900
		O -1.20600100 -3.99075300 0.68866600
		O -2.98804900 -2.74920800 0.06416100
		C -2.33484300 -3.82552900 0.08438500
		C -2.88694600 -4.97756900 -0.70335900
		H -2.24815600 -5.04581000 -1.60067000
		H -3.89414100 -4.69729800 -1.02097600
		C -2.93361800 -6.33957700 -0.01655500
		H -3.47980100 -6.24955400 0.93191500
		H -1.91593400 -6.68515500 0.21254200
		C -3.66782300 -7.30254900 -0.94620700
		H -4.69521000 -6.95103400 -1.10481900
		H -3.71185700 -8.31732600 -0.52916200
		H -3.16458000 -7.37014000 -1.92317000
		O -0.92544700 1.89230700 -2.71736700
		O 0.46241800 0.11174300 -2.65190100
		C -0.01547500 1.11213800 -3.21120300
		C 0.53456900 1.55951200 -4.55420200
		H 0.82536000 0.66669300 -5.12125500
		H 1.46618500 2.10827400 -4.34768700
		C -0.38907000 2.47643900 -5.35217300
		H -1.03720000 3.03650700 -4.66320700
		C 0.38551200 3.55242000 -6.11636700
		H -0.19081100 4.02088300 -6.94518500
		O 1.51355600 3.90119100 -5.84726600
		N -1.27433700 1.77700600 -6.26688200
		H -0.90396700 1.01329600 -6.81982100
		C -2.59875300 2.04727300 -6.35256200
		O -3.14726400 2.89394300 -5.62812400
		C -3.40266600 1.22876700 -7.33507000
		H -4.06954500 1.89991700 -7.88823300
		H -2.76419000 0.69197300 -8.04784000
		C -4.23155600 0.21335200 -6.52061200
		H -4.86626100 -0.36510100 -7.21252600
		H -4.89026500 0.76487500 -5.83269400
		O -3.34081100 -0.63762000 -5.81579900
		H -3.69471300 -0.81779400 -4.91420000
		N -1.09393800 0.63621400 3.84909800
		C -1.89922800 1.71986800 3.53908700
		H -2.08809000 2.01106800 2.51445800
		C -2.32401800 2.29918600 4.70852000
		N -1.75185000 1.53603400 5.72182300
		H -1.91616900 1.65846900 6.71274800
		C -1.02220600 0.54375900 5.17260000
		H -0.44645500 -0.19533100 5.71115600
		C -3.25216300 3.42405400 5.00353700
		H -3.63710400 3.84107600 4.06670700
		H -2.72921000 4.24188800 5.51935300
		C -4.43915000 2.96543700 5.88226700
		H -5.14042000 3.80280200 5.97872700
		H -4.10696200 2.67917600 6.88706500
		C -5.13990500 1.75791300 5.27565700
		O -4.88780300 0.58921800 5.66048000
		N -6.01776100 1.99498900 4.28875200
		H -6.07022800 2.94501500 3.87860100
		C -6.57424900 0.88441400 3.51579300
		H -7.47806500 1.25137800 3.00050700
		C -7.05277700 -0.19341500 4.46238700
		H -7.49534100 0.17038600 5.41167900
		O -7.04250500 -1.38495400 4.19224700
		C -5.61629000 0.35218100 2.45647500
		H -4.68153400 0.05081700 2.93387300
		H -6.05910200 -0.54069000 2.00228500
		C -5.30408500 1.39918300 1.39788600
		H -6.16971000 1.65020300 0.78025900
		H -4.99749600 2.35298400 1.85782900
		C -4.17271300 0.99103800 0.50716700
		O -3.32368600 0.15525500 0.96139500
		O -4.09763800 1.55503100 -0.62685400
		C -7.63427300 -4.39728700 2.54755400
		H -8.52922800 -4.66831600 3.11884100
		H -7.78589600 -4.59504300 1.48073400
		H -7.45181200 -3.32150500 2.67689600
		C -6.41160600 -5.16941800 2.99220000
		O -5.46870900 -5.42272000 2.22768600
		N -6.38677000 -5.59807700 4.28692000
		H -7.06865800 -5.24466300 4.94866000
		C -5.31439000 -6.45278900 4.75631500
		H -4.95503600 -7.00015200 3.88056100
		H -5.71980700 -7.17277600 5.47664600
		C -4.12115600 -5.70807500 5.41395100
		H -4.39488200 -5.42647700 6.43966900
		H -3.28115000 -6.40981800 5.49189200
		C -3.67874700 -4.46736000 4.70308800
		C -2.69069500 -4.18125600 3.78987000
		H -1.96542200 -4.80433900 3.28778100
		N -2.76679900 -2.82717700 3.51842900
		H -2.15037600 -2.29057000 2.85921700
		C -3.76322500 -2.29169400 4.23048700
		H -4.04655100 -1.25045500 4.26346300
		N -4.32509600 -3.26699900 4.95226400
		H -5.20628800 -3.18118300 5.53399900
		C -1.97929600 -7.93103800 -7.13217300
		H -2.35647000 -7.91992600 -8.16207100
		H -2.83985900 -8.06634400 -6.46273300
		H -1.32806000 -8.80919100 -7.02066100
		C -1.23058200 -6.63085100 -6.80484300
		H -0.39951900 -6.49299700 -7.51400900
		H -1.91073500 -5.78188300 -6.94034700
		C -0.66221900 -6.62335500 -5.37753000
		H -1.47083200 -6.79202400 -4.64831200
		H 0.03029000 -7.47099700 -5.26510000
		C 0.10699000 -5.35486600 -4.98036000
		H 0.67588000 -5.53833000 -4.06041200
		H 0.83829800 -5.08931100 -5.75710700
		N -0.79649000 -4.22858600 -4.71565100
		H -1.67464800 -4.17019900 -5.26720300
		C -0.53908300 -3.26788600 -3.81639900
		N -1.51893900 -2.45217800 -3.40069400
		H -2.48593900 -2.64068300 -3.63970400
		H -1.33767800 -1.64161900 -2.80449100
		N 0.68976300 -3.15290800 -3.28005600
		H 1.50784900 -3.38256800 -3.84079300
		H 0.83508800 -2.50394800 -2.51119600
		C -5.54097800 -3.63050500 -5.60232200
		H -5.43317400 -2.54944500 -5.75758900
		H -6.31375700 -3.82728200 -4.85569000
		H -5.83250200 -4.07306600 -6.56053700
		C -4.18033700 -4.16987600 -5.21792700
		O -3.24857200 -4.18516800 -6.04091300
		N -4.04311400 -4.60696700 -3.94634200
		H -3.15579600 -5.00288800 -3.65951300
		H -4.73877600 -4.38056000 -3.22191000
		O -5.97583800 0.95421200 -3.19511300
		O -7.22230000 1.74246400 -1.50797500
		C -6.93150500 0.85664500 -2.37339000
		C -7.76682000 -0.43795000 -2.35205000
		H -8.72033800 -0.23078100 -1.85277300
		H -7.23037900 -1.15422300 -1.71087800
		C -7.98407100 -1.09382800 -3.74124700
		H -7.01047600 -1.32964000 -4.18469300
		H -8.50395000 -0.39244600 -4.40624900
		C -8.78777400 -2.35783000 -3.59466100
		H -9.88526500 -2.28018300 -3.74440100
		O -8.30013700 -3.43529200 -3.29173900
		C -9.64283100 6.60017600 0.62165200
		H -10.36483300 5.77863100 0.51711500
		H -9.41797300 6.72924400 1.68807600
		H -10.11918000 7.52149100 0.26733000
		C -8.37362000 6.33595100 -0.17608800
		H -8.59702500 6.20209100 -1.24147800
		H -7.64624000 7.15110900 -0.07720800
		N -7.71041900 5.07158100 0.27245700
		H -8.38926000 4.28542000 0.25115500
		H -7.27146400 5.13776700 1.21402700
		H -6.92897600 4.78875800 -0.40297500
		C -4.01906100 9.73065600 0.21349500
		H -4.00861300 10.54026800 -0.52788200
		H -4.33464400 10.14686400 1.17382100
		H -3.00296800 9.32492800 0.29813000
		C -5.02443900 8.66338700 -0.21494000
		O -6.21017700 8.71991800 0.11490200
		N -4.52475500 7.69359500 -1.02944600
		H -5.12829300 6.91808100 -1.28224300
		H -3.52488600 7.53565800 -1.11327900
		C 0.09685100 8.99561200 -1.19206500
		H -0.04135900 10.08562100 -1.19155600
		H 0.92091200 8.71342500 -1.85493500
		H -0.84033900 8.54681200 -1.55202700
		C 0.33391300 8.50316300 0.20066600
		H -0.39764000 8.84077000 0.96491900
		O 1.25255200 7.77344400 0.53792600
		C 1.11544600 6.12387000 3.20297800
		H 0.80509100 7.16821400 3.08528300
		H 0.96504500 5.83518400 4.25480800
		H 2.19162800 6.07386600 2.98914600
		C 0.32408200 5.19690900 2.27316300
		H 0.53068000 5.50251600 1.23968300
		C 0.78501300 3.74566900 2.42195000
		H 0.27602400 3.08661100 1.70751500
		H 0.58522000 3.36459900 3.43315500
		H 1.86223000 3.66323700 2.23356500
		C -1.18168600 5.32889300 2.52121600
		H -1.75138100 4.62703000 1.90183100
		H -1.41853400 5.11680900 3.57386600
		H -1.54184800 6.34014100 2.29331700
		C 4.11897300 -3.54426600 -5.74442400
		H 4.49863300 -4.27469200 -6.49207000
		O 3.04013400 -3.74266000 -5.20862700
		C 5.02247400 -2.37060100 -5.45635400
		H 5.91518900 -2.79479900 -4.96125700
		H 5.38628500 -1.96447000 -6.41299800
		C 4.35423700 -1.30826700 -4.58029900
		H 3.56376100 -0.80536300 -5.15202100
		H 3.86556300 -1.78806600 -3.72554400
		C 5.33474100 -0.26017100 -4.05214200
		H 5.89636500 0.22169000 -4.86235100
		H 4.76512300 0.53115700 -3.55909300
		C 6.27500900 -0.85360600 -3.02519500
		O 5.82655000 -1.59433500 -2.10558300
		N 7.57422000 -0.57587400 -3.12142900
		H 7.89410100 0.09353100 -3.81038600
		H 8.22241100 -0.94310500 -2.40069000
		C 11.19074800 -2.47867500 -0.25346200
		H 11.66795300 -3.46251500 -0.19481500
		H 11.09503600 -2.06366200 0.75807200
		H 11.83330100 -1.79800300 -0.82367100
		C 9.81693700 -2.50866200 -0.88305000
		O 9.18994700 -1.44358600 -1.06765900
		N 9.34066600 -3.71191600 -1.23200800
		H 8.35092200 -3.85398900 -1.51685800
		H 9.87408000 -4.53913400 -0.99843900
		C 12.82637800 1.88500100 3.91045000
		H 13.08748800 1.19653800 4.72175100
		H 12.39448800 2.79434300 4.34798600
		H 13.73369200 2.17744600 3.37284100
		C 11.83515200 1.30679400 2.92195100
		O 11.65492200 1.89251900 1.83534400
		N 11.17006800 0.19215700 3.27182000
		H 10.37881600 -0.16897200 2.71305500
		H 11.27029400 -0.18581400 4.20518600
		O -3.68154600 2.47941900 -3.06682300
		H -3.43892800 2.56877800 -4.02832000
		H -4.61300100 2.12821900 -3.03753000
		O -1.86132900 2.76848300 -0.18914700
		H -1.10389000 3.34916000 -0.42485300
		O 1.43576400 2.26079700 -0.70585800
		H 2.20252100 2.77855200 -0.34139600
		H 0.79819900 2.94221900 -1.02673400
		O 3.80944400 0.11177100 -1.36437200
		H 4.37746600 0.94267300 -1.41966000
		H 4.38759900 -0.66140500 -1.53447400
		O 6.44533600 -1.17943700 0.69073400
		H 6.40803700 -1.40800700 -0.25907200
		H 5.57580200 -1.43619700 1.06557400
		O 3.94145100 -2.02874500 1.88832300
		H 3.00138900 -1.72901700 1.79253900
		H 3.88886900 -2.93040800 2.26765500
		O 4.21635700 -1.46964500 4.60330800
		H 4.22122900 -1.41467800 3.61968300
		H 4.17005300 -2.43513000 4.73607800
		O 6.63763800 -0.58086900 5.78217300
		H 5.83053000 -0.91645600 5.33084200
		H 7.19942000 -0.23207500 5.06540600
		O 8.71356600 -0.77017600 2.26961400
		H 8.01914100 -1.06725300 1.63461100
		H 8.27110900 -0.08549900 2.80881900
		O -5.85106200 -0.99239000 7.70533100
		H -5.44351700 -0.38804700 7.04187200
		H -6.46103000 -0.44155800 8.22150200
		O -3.73732400 4.59989100 0.17763500
		H -3.08768800 3.83246800 0.15938700
		H -4.18530100 4.62972500 1.05775300
		O -1.97645200 4.94708100 -3.04421500
		H -2.68642200 4.27542400 -3.00714600
		H -2.20463600 5.59898000 -2.34040400
		O -1.93901100 6.44837400 -0.63952400
		H -1.12897300 5.88595100 -0.65242100
		H -2.61249700 5.87593400 -0.18041100
		O -6.66759200 -3.13618500 6.26075000
		H -7.09739300 -2.61281400 5.54526000
		H -6.47659700 -2.44569400 6.95060000
		O -8.49298100 0.63145300 0.96191900
		H -7.89328100 0.74523200 0.20037000
		H -9.14416700 1.34015500 0.78725800
		O 3.68670000 3.44262800 0.28867000
		H 4.27452700 3.08614000 -0.45429700
		H 3.64877900 2.70460300 0.93839400
		O -6.37519500 -5.34040300 -0.41435500
		H -6.09827800 -4.48905600 -0.80555500
		H -5.94624400 -5.36297100 0.46728300
		O 2.33286500 5.62209500 -0.91386500
		H 2.15033200 6.43676700 -0.39706200
		H 2.82431300 5.00714000 -0.32341100
		O 6.67955900 -4.24803000 -1.76208600
		H 6.30549200 -3.34173700 -1.80985200
		H 6.39965700 -4.62066000 -0.89474400
		O -5.73715900 -3.25920200 -2.16150400
		H -5.25465600 -2.45722500 -2.48986500
		H -6.61236100 -3.29667100 -2.60761300
		O -5.85100900 4.22225100 -1.47048800
		H -5.01051100 4.21586900 -0.94018100
		H -6.14000600 3.28205900 -1.55355900
		O -0.00474500 4.50446700 -1.25384500
		H -0.47425800 4.56205100 -2.12837400
		H 0.88880700 4.98319800 -1.25585800
		O -4.31763800 -1.14312300 -3.23157300
		H -4.96158400 -0.38125100 -3.24771600
		H -3.62028900 -0.85854500 -2.57366600
		O -9.39602900 2.88631300 -0.42820000
		H -8.69514100 2.46146100 -0.99412300
		H -10.14647200 3.07775400 -1.01430400
		Cl -5.68360100 4.71070200 2.71708400
		Optimized structure of Im1, doublet
		Mn 0.21509900 -0.41625700 2.72121900
		Mn 0.09906000 -2.56880400 1.04287300
		Mn -1.97108200 -0.91397100 0.02382100
		Mn -2.39966100 1.60322100 -1.57000900
		Ca 1.68510000 -0.07676900 -0.56120900
		O 1.31045000 -1.27157400 1.52807600
		O -0.32302500 -1.68479100 -0.44784700
		O -1.15273900 -1.42591700 1.85854400
		O -2.34023400 -0.26600000 -1.60462500
		O 5.19656100 2.26992600 -1.49211900
		C 5.45017700 2.75992700 -2.72316700
		C 6.76534200 2.81432300 -3.23006900
		C 7.00768500 3.27932200 -4.52210100
		C 5.96278200 3.70358600 -5.35694900
		C 4.65831200 3.65394400 -4.84510200
		C 4.40075700 3.19780400 -3.55148400
		C 6.24519700 4.19849800 -6.75869100
		C 6.74391300 3.09059200 -7.70008600
		H 7.67195600 2.64085300 -7.32243200
		H 5.99749900 2.28918900 -7.78563000
		H 6.94433500 3.48086100 -8.70648900
		H 6.99746700 5.00138000 -6.72586000
		H 5.33343000 4.64790000 -7.17483500
		H 8.03554700 3.33086100 -4.88443700
		H 3.82468900 3.98548300 -5.45995600
		H 7.59226000 2.49974700 -2.59671100
		H 3.38483800 3.18255000 -3.15843900
		O 1.53780600 0.75561800 3.34674000
		O 2.97714000 1.08706700 1.64715300
		C 2.68778600 1.11947200 2.85740000
		C 3.62462800 1.62071800 3.94366300
		H 3.58100500 0.87797800 4.75018100
		H 3.17631500 2.54337300 4.34382100
		C 5.07110200 1.85186400 3.52236300
		H 5.12772500 2.61968700 2.73850400
		H 5.48421300 0.93370700 3.08671200
		C 5.94185100 2.26388400 4.73367300
		H 5.89230400 1.47671900 5.49899800
		H 5.59067800 3.21554300 5.15640300
		C 7.38192200 2.34487500 4.28741200
		O 8.03029300 1.33145100 3.98112000
		N 7.93066100 3.58524000 4.20642900
		H 7.34983200 4.38309100 4.43122600
		C 9.26347800 3.80773100 3.68052700
		H 9.79119000 2.85583500 3.77531400
		H 9.77759600 4.55221600 4.30198500
		C 9.27848200 4.27119100 2.20785400
		H 8.78696200 5.24870300 2.12105200
		H 10.32664000 4.40078800 1.90697600
		C 8.60034000 3.30489900 1.29752000
		C 7.34684400 3.29474100 0.74351000
		H 6.54199600 4.01592200 0.76766300
		N 7.21074000 2.10770300 0.05232000
		H 6.37364500 1.97007600 -0.61769000
		C 8.33826100 1.40295700 0.16421600
		H 8.54810500 0.42562500 -0.25297900
		N 9.19174300 2.11320200 0.91061000
		H 10.16178300 1.83352400 1.18897700
		O 0.39289600 -1.83015500 4.26006200
		O 0.51976700 -3.57592400 2.83143300
		C 0.68475200 -3.02575700 3.96691700
		C 1.27637100 -3.84819300 5.10000400
		H 0.50395700 -3.94613600 5.87467300
		H 2.07902500 -3.24103200 5.53340100
		C 1.78548300 -5.22227800 4.69466900
		H 0.99128700 -5.79324300 4.19646800
		H 2.06700400 -5.78639000 5.59706900
		C 3.00581500 -5.17613300 3.80008200
		O 3.75916400 -4.19735000 3.72152500
		N 3.26244900 -6.31679500 3.10593500
		H 2.64616600 -7.11045900 3.23035800
		C 4.53445200 -6.50751500 2.42937100
		H 5.36205500 -6.23288100 3.09342800
		H 4.64065100 -7.56922300 2.18112000
		C 4.71511500 -5.69151000 1.15449700
		O 5.84247200 -5.52855200 0.67537500
		N 3.58126700 -5.21110100 0.61912900
		H 2.69641100 -5.29586300 1.10927800
		C 3.61811200 -4.31323000 -0.50808300
		H 4.51624900 -3.69382900 -0.43066900
		C 3.61855100 -5.04947700 -1.85932800
		H 4.50036000 -5.69124700 -1.93062700
		H 2.71016600 -5.65708400 -1.95939700
		H 3.65654400 -4.32602900 -2.67931100
		C 2.43932100 -3.35011900 -0.44744400
		O 1.48451400 -3.70940100 0.34110000
		O 2.46236200 -2.32477300 -1.15195000
		O -1.20453100 -3.99259900 0.68111200
		O -2.99827800 -2.74998700 0.08688600
		C -2.33895400 -3.82428900 0.09044700
		C -2.89506900 -4.97179200 -0.70245100
		H -2.26083900 -5.03369700 -1.60337500
		H -3.90439200 -4.69146300 -1.01300700
		C -2.93511000 -6.33805100 -0.02319600
		H -3.47908500 -6.25468900 0.92716200
		H -1.91544000 -6.68057300 0.20151200
		C -3.66782700 -7.30054100 -0.95494400
		H -4.69655600 -6.95182000 -1.11113200
		H -3.70790600 -8.31666900 -0.54084100
		H -3.16584800 -7.36347400 -1.93286600
		O -0.92818100 1.89053000 -2.71781200
		O 0.46401900 0.11347500 -2.65153600
		C -0.01519500 1.11309500 -3.21093100
		C 0.53506600 1.56367600 -4.55289500
		H 0.82568300 0.67201600 -5.12190400
		H 1.46695600 2.11139200 -4.34483000
		C -0.38775700 2.48309000 -5.34960700
		H -1.03652800 3.04162600 -4.66001600
		C 0.38811200 3.56067200 -6.11015700
		H -0.18703900 4.03144800 -6.93847400
		O 1.51594800 3.90834700 -5.83874900
		N -1.27234000 1.78620800 -6.26691900
		H -0.90150200 1.02410300 -6.82176100
		C -2.59716300 2.05492100 -6.35086400
		O -3.14615000 2.89906600 -5.62384700
		C -3.40097100 1.23768200 -7.33450400
		H -4.06886400 1.90918200 -7.88598800
		H -2.76249200 0.70271600 -8.04863700
		C -4.22831500 0.22021400 -6.52105200
		H -4.86208000 -0.35863800 -7.21353100
		H -4.88787900 0.77017500 -5.83268200
		O -3.33591500 -0.62953500 -5.81694300
		H -3.69180000 -0.81503000 -4.91723300
		N -1.09943700 0.63508700 3.83970500
		C -1.89965500 1.72375200 3.53433500
		H -2.08419300 2.02199700 2.51104800
		C -2.32736100 2.29616600 4.70609300
		N -1.76154100 1.52428000 5.71630300
		H -1.93047900 1.63936400 6.70730400
		C -1.03354200 0.53319300 5.16304200
		H -0.46346700 -0.21233200 5.69875800
		C -3.25404500 3.42099400 5.00586900
		H -3.63978900 3.84135600 4.07087500
		H -2.73002500 4.23671400 5.52398700
		C -4.44023800 2.96007000 5.88448300
		H -5.14176800 3.79697300 5.98319300
		H -4.10734900 2.67226500 6.88861000
		C -5.14135800 1.75340800 5.27659200
		O -4.88957000 0.58425300 5.66022400
		N -6.01944500 1.99159600 4.29012300
		H -6.07192900 2.94207600 3.88112400
		C -6.57490600 0.88169400 3.51529700
		H -7.47840400 1.24887500 2.99961400
		C -7.05358300 -0.19761100 4.46002200
		H -7.49702000 0.16466800 5.40949200
		O -7.04223100 -1.38880200 4.18837600
		C -5.61545900 0.35189800 2.45616500
		H -4.68142800 0.04924200 2.93414100
		H -6.05775200 -0.53955600 1.99866300
		C -5.30156700 1.40224000 1.40122000
		H -6.16562700 1.65363900 0.78164800
		H -4.99738400 2.35496700 1.86491600
		C -4.16707800 0.99740800 0.51335200
		O -3.31099700 0.17173700 0.97287500
		O -4.09700400 1.55311600 -0.62518600
		C -7.63492100 -4.39891500 2.54110700
		H -8.52941800 -4.66928400 3.11343100
		H -7.78756800 -4.59737200 1.47455400
		H -7.45202400 -3.32309600 2.66943200
		C -6.41193500 -5.17082500 2.98515800
		O -5.46838300 -5.42209200 2.22080200
		N -6.38758300 -5.60147000 4.27925500
		H -7.07115300 -5.25076600 4.94066500
		C -5.31559100 -6.45689700 4.74814000
		H -4.95327900 -7.00030700 3.87114000
		H -5.72217900 -7.18036100 5.46438400
		C -4.12524500 -5.71365800 5.41196300
		H -4.40323200 -5.43273600 6.43670100
		H -3.28574900 -6.41568400 5.49273300
		C -3.68051300 -4.47294700 4.70297500
		C -2.69220800 -4.18787800 3.78983400
		H -1.96691000 -4.81121100 3.28807000
		N -2.76815400 -2.83404400 3.51798100
		H -2.15214800 -2.29954600 2.85940300
		C -3.76451800 -2.29751300 4.22931400
		H -4.04750900 -1.25616800 4.26136300
		N -4.32662700 -3.27233100 4.95142400
		H -5.20842800 -3.18631300 5.53246800
		C -1.97799100 -7.92239300 -7.14122400
		H -2.36019800 -7.91020700 -8.16926000
		H -2.83498900 -8.06109600 -6.46790300
		H -1.32420700 -8.79925700 -7.03460200
		C -1.23075100 -6.62127800 -6.81493200
		H -0.40328500 -6.48017700 -7.52766000
		H -1.91326100 -5.77342100 -6.94558500
		C -0.65583600 -6.61576200 -5.39034300
		H -1.46072900 -6.78691700 -4.65760700
		H 0.03846200 -7.46257800 -5.28280700
		C 0.11330200 -5.34698800 -4.99471500
		H 0.68694700 -5.53127300 -4.07790900
		H 0.84038400 -5.07913700 -5.77462000
		N -0.79060100 -4.22262800 -4.72359800
		H -1.67093100 -4.16350000 -5.27146300
		C -0.52896800 -3.26244000 -3.82499300
		N -1.50818900 -2.44922600 -3.40218600
		H -2.47588000 -2.63855600 -3.63771900
		H -1.32532500 -1.63917000 -2.80611900
		N 0.70316800 -3.14563200 -3.29760500
		H 1.51786600 -3.37904100 -3.86180400
		H 0.85611800 -2.49907200 -2.52833700
		C -5.53984000 -3.62338300 -5.60748200
		H -5.43325500 -2.54226800 -5.76298300
		H -6.31302800 -3.82091200 -4.86147900
		H -5.83010300 -4.06659800 -6.56578800
		C -4.17878900 -4.16141800 -5.22199200
		O -3.24602600 -4.17389900 -6.04384200
		N -4.04251100 -4.60132500 -3.95125200
		H -3.15549700 -4.99814800 -3.66465600
		H -4.73947200 -4.37813900 -3.22715000
		O -5.97379900 0.95557900 -3.19514000
		O -7.22020000 1.74461900 -1.50828900
		C -6.92996300 0.85878200 -2.37381700
		C -7.76663500 -0.43480800 -2.35399200
		H -8.72031300 -0.22707700 -1.85526000
		H -7.23148200 -1.15237900 -1.71319600
		C -7.98323800 -1.08863200 -3.74418700
		H -7.00956300 -1.32541300 -4.18685900
		H -8.50122900 -0.38555600 -4.40890300
		C -8.78924900 -2.35150300 -3.60042500
		H -9.88658100 -2.27143300 -3.75008300
		O -8.30367900 -3.43057800 -3.29995800
		C -9.64264800 6.60070400 0.62668800
		H -10.36461500 5.77924300 0.52124900
		H -9.41745700 6.72833100 1.69321600
		H -10.11919800 7.52245800 0.27379100
		C -8.37365400 6.33768100 -0.17183600
		H -8.59739900 6.20524000 -1.23733100
		H -7.64625600 7.15272500 -0.07209500
		N -7.71020400 5.07274800 0.27483400
		H -8.38891200 4.28647800 0.25235900
		H -7.27137100 5.13770800 1.21656100
		H -6.92870700 4.79085700 -0.40074200
		C -4.01867300 9.73141100 0.22313500
		H -4.00998600 10.54296700 -0.51612400
		H -4.33352400 10.14488500 1.18488600
		H -3.00207300 9.32652100 0.30558700
		C -5.02369200 8.66442300 -0.20689600
		O -6.20971800 8.72087500 0.12190400
		N -4.52330300 7.69499100 -1.02135000
		H -5.12673900 6.91999600 -1.27593600
		H -3.52338900 7.53764200 -1.10553700
		C 0.09751400 8.99773500 -1.18233400
		H -0.04091800 10.08770800 -1.17994000
		H 0.92162700 8.71682900 -1.84568000
		H -0.83957800 8.54938800 -1.54315400
		C 0.33463200 8.50282900 0.20952000
		H -0.39671000 8.83932700 0.97447700
		O 1.25298100 7.77210300 0.54535400
		C 1.11505400 6.12119300 3.20981500
		H 0.80380900 7.16536700 3.09291000
		H 0.96368600 5.83123500 4.26115100
		H 2.19153300 6.07246600 2.99721600
		C 0.32567200 5.19452500 2.27801700
		H 0.53311600 5.50158500 1.24514100
		C 0.78770000 3.74344000 2.42542900
		H 0.28020900 3.08500900 1.70937100
		H 0.58696800 3.36067900 3.43581000
		H 1.86520300 3.66217000 2.23814600
		C -1.18046000 5.32517300 2.52450600
		H -1.74911500 4.62399100 1.90340700
		H -1.41845800 5.11135100 3.57652800
		H -1.54093700 6.33657100 2.29772000
		C 4.12200300 -3.53750000 -5.75087300
		H 4.50428800 -4.26560000 -6.49942100
		O 3.04193100 -3.73846100 -5.21859600
		C 5.02362800 -2.36404000 -5.45787300
		H 5.91594800 -2.78924200 -4.96285200
		H 5.38883000 -1.95537400 -6.41295900
		C 4.35510300 -1.30341800 -4.57994800
		H 3.56388800 -0.80027400 -5.15044400
		H 3.86751700 -1.78453800 -3.72527700
		C 5.33567200 -0.25514400 -4.05130900
		H 5.89686000 0.22742000 -4.86139200
		H 4.76589700 0.53561000 -3.55750800
		C 6.27627100 -0.84926600 -3.02499700
		O 5.82803300 -1.59099900 -2.10618100
		N 7.57543800 -0.57118600 -3.12114200
		H 7.89508000 0.09928500 -3.80917500
		H 8.22367900 -0.93898800 -2.40076100
		C 11.19077600 -2.47798400 -0.25377300
		H 11.66716100 -3.46224200 -0.19534300
		H 11.09543500 -2.06313000 0.75785700
		H 11.83389900 -1.79773700 -0.82384600
		C 9.81691600 -2.50668200 -0.88336900
		O 9.19074100 -1.44102800 -1.06750100
		N 9.33982900 -3.70945500 -1.23275400
		H 8.35011700 -3.85094500 -1.51811200
		H 9.87278600 -4.53709200 -0.99962500
		C 12.82567300 1.88111700 3.91521600
		H 13.08819600 1.19134600 4.72495600
		H 12.39295800 2.78901100 4.35495200
		H 13.73223300 2.17575900 3.37754800
		C 11.83441300 1.30369000 2.92632000
		O 11.65355600 1.89073800 1.84052900
		N 11.16985100 0.18840800 3.27507200
		H 10.37844900 -0.17224400 2.71618700
		H 11.27090700 -0.19091400 4.20779700
		O -3.68152200 2.47763800 -3.06445000
		H -3.43818400 2.56916000 -4.02558800
		H -4.61316500 2.12623200 -3.03640000
		O -1.85987400 2.76511200 -0.18958500
		H -1.10314000 3.34645800 -0.42635300
		O 1.43596100 2.25912100 -0.70340600
		H 2.20284700 2.77678100 -0.33897300
		H 0.79879700 2.94069800 -1.02457800
		O 3.80954800 0.11291400 -1.36264100
		H 4.37737600 0.94380600 -1.41798200
		H 4.38758100 -0.66002400 -1.53425600
		O 6.44658900 -1.17924100 0.69040500
		H 6.40968700 -1.40648800 -0.25975600
		H 5.57764800 -1.43844000 1.06489600
		O 3.94605100 -2.03423100 1.88831700
		H 3.00607600 -1.73530700 1.79370700
		H 3.89425700 -2.93639700 2.26672900
		O 4.21770200 -1.47677400 4.60406100
		H 4.22416800 -1.42099600 3.62049400
		H 4.17052200 -2.44240100 4.73579900
		O 6.63707300 -0.58552800 5.78399000
		H 5.83041400 -0.92257700 5.33286100
		H 7.19887600 -0.23748300 5.06687600
		O 8.71368700 -0.77241900 2.27141000
		H 8.01996400 -1.06872100 1.63532400
		H 8.27063200 -0.08838400 2.81095700
		O -5.85496400 -0.99842200 7.70326700
		H -5.44668800 -0.39370600 7.04062500
		H -6.46495900 -0.44779500 8.21962000
		O -3.73602900 4.59791300 0.18090700
		H -3.08679800 3.83050500 0.16203700
		H -4.18417300 4.62753900 1.06099200
		O -1.97596800 4.94819700 -3.04137200
		H -2.68595200 4.27658300 -3.00479600
		H -2.20400100 5.59948100 -2.33689700
		O -1.93788800 6.44736000 -0.63565800
		H -1.12775600 5.88510300 -0.64879300
		H -2.61101300 5.87466900 -0.17644300
		O -6.67007100 -3.14114000 6.25665200
		H -7.09896200 -2.61777700 5.54061600
		H -6.48013000 -2.45079500 6.94695000
		O -8.49042600 0.63286400 0.96052800
		H -7.89021300 0.74770800 0.19953500
		H -9.14215900 1.34106100 0.78589300
		O 3.68602700 3.44204900 0.29127000
		H 4.27443200 3.08605000 -0.45151500
		H 3.64863000 2.70405500 0.94110400
		O -6.38017800 -5.34001800 -0.41981900
		H -6.10363600 -4.48872700 -0.81136500
		H -5.94889400 -5.36285200 0.46068500
		O 2.33178900 5.62140500 -0.90882900
		H 2.14989000 6.43584700 -0.39147400
		H 2.82376600 5.00601900 -0.31917900
		O 6.67961400 -4.24549000 -1.76569000
		H 6.30478600 -3.33948200 -1.81219700
		H 6.39859300 -4.62019600 -0.89956000
		O -5.74160000 -3.25807500 -2.16741000
		H -5.25818300 -2.45684900 -2.49610800
		H -6.61621200 -3.29544300 -2.61469900
		O -5.85007400 4.22449400 -1.46867000
		H -5.00985900 4.21685800 -0.93812900
		H -6.13945800 3.28451400 -1.55306200
		O -0.00460700 4.50298100 -1.25142400
		H -0.47365400 4.56239600 -2.12604400
		H 0.88883600 4.98219500 -1.25176500
		O -4.31717400 -1.14360900 -3.23554400
		H -4.96028000 -0.38102900 -3.25017900
		H -3.62047100 -0.86174500 -2.57609000
		O -9.39461300 2.88768900 -0.42876300
		H -8.69345600 2.46323300 -0.99463400
		H -10.14502700 3.07903800 -1.01493500
		Cl -5.68388900 4.70912200 2.71938400
		Optimized structure of Im1, octet
		Mn -0.21125900 -0.76591000 -2.58343100
		Mn -0.15676700 -2.77934600 -0.71820200
		Mn 1.97254800 -1.07275900 0.03447700
		Mn 2.36814800 1.68891300 1.25243100
		Ca -1.52442800 -0.07778700 0.70839800
		O -1.35652900 -1.51515500 -1.31920600
		O 0.35294600 -1.75181500 0.68902900
		O 1.13123900 -1.80150000 -1.68474100
		O 2.36081400 -0.13896900 1.51137300
		O -4.76890200 2.80112300 1.01839800
		C -5.01605200 3.34824100 2.23327200
		C -6.32145800 3.40572400 2.76495400
		C -6.55700800 3.97403200 4.01874400
		C -5.51533100 4.49979100 4.79934500
		C -4.21623300 4.42269000 4.27225500
		C -3.96653700 3.86408400 3.01724300
		C -5.77761800 5.19971400 6.12099400
		C -6.59829500 4.39780000 7.14543500
		H -7.59425000 4.14725000 6.75687400
		H -6.09378300 3.45593600 7.40142400
		H -6.73749300 4.97277100 8.06944000
		H -6.29892600 6.15086000 5.92753100
		H -4.81284500 5.47496100 6.56841100
		H -7.58259100 4.02646700 4.38576200
		H -3.38042900 4.82849900 4.84121200
		H -7.15177400 3.00308500 2.18785200
		H -2.95596000 3.82678900 2.61770000
		O -1.60366700 0.09899600 -3.58773200
		O -2.56013300 1.52491800 -2.14925800
		C -2.55651600 0.88729100 -3.23431200
		C -3.64566300 1.00669100 -4.27931100
		H -3.76472800 0.01434700 -4.72670700
		H -3.23837400 1.65623800 -5.06962700
		C -4.99987200 1.52121300 -3.80733000
		H -4.90311700 2.49342300 -3.30479600
		H -5.42706500 0.81404100 -3.08735400
		C -5.96243200 1.61842500 -5.01162300
		H -5.95869600 0.64763300 -5.52001600
		H -5.63939400 2.40487500 -5.70820700
		C -7.37380800 1.84320300 -4.52257200
		O -8.02013500 0.95825200 -3.95254200
		N -7.92188800 3.07752400 -4.69464100
		H -7.37347000 3.81218500 -5.12247100
		C -9.24951000 3.35932800 -4.18016400
		H -9.75005500 2.39762200 -4.08118200
		H -9.79879500 3.96322200 -4.91460400
		C -9.26745900 4.08460200 -2.81720500
		H -8.89117900 5.11006200 -2.92239800
		H -10.31361700 4.14359600 -2.48842000
		C -8.43732900 3.37177600 -1.80739300
		C -7.24287000 3.69668000 -1.21934400
		H -6.65594500 4.60288900 -1.26525300
		N -6.83504200 2.60801000 -0.47508900
		H -5.95849200 2.61731900 0.18023100
		C -7.74639300 1.63748700 -0.59250700
		H -7.67114100 0.61664400 -0.22142100
		N -8.72700500 2.08457800 -1.38637500
		H -9.56292400 1.56066800 -1.71077400
		O -0.41721200 -2.46186900 -3.97480000
		O -0.66412200 -3.95709300 -2.30079400
		C -0.78500300 -3.57020700 -3.51516700
		C -1.43589000 -4.54071200 -4.48541900
		H -0.71325500 -4.74965800 -5.28498700
		H -2.27666200 -4.01204800 -4.95114100
		C -1.90818400 -5.83191900 -3.83980800
		H -1.10017900 -6.28900700 -3.25492800
		H -2.18186700 -6.55203600 -4.62694300
		C -3.13369000 -5.66105400 -2.96803200
		O -3.92327200 -4.71943800 -3.07489200
		N -3.37358600 -6.65856300 -2.07290900
		H -2.76368300 -7.46623000 -2.05525900
		C -4.64595400 -6.70338300 -1.37294100
		H -5.47160300 -6.54539900 -2.07544100
		H -4.76331200 -7.69967600 -0.93126500
		C -4.81299400 -5.66664500 -0.26782100
		O -5.94199200 -5.38151500 0.14836800
		N -3.66492400 -5.17105900 0.21736600
		H -2.79394100 -5.34800300 -0.27308600
		C -3.66310800 -4.08952200 1.17407900
		H -4.48826300 -3.40922700 0.93947200
		C -3.78472200 -4.58502100 2.62595500
		H -4.71728200 -5.14268800 2.74104300
		H -2.93531500 -5.22927000 2.88730100
		H -3.81496400 -3.73298700 3.31168800
		C -2.41815400 -3.25210200 1.00097100
		O -1.52175700 -3.74702300 0.22363300
		O -2.33763200 -2.16712000 1.62165800
		O 1.14016800 -4.18378300 -0.35147500
		O 2.98196000 -2.97710700 0.20323400
		C 2.37213800 -4.06136400 0.01438800
		C 3.10155900 -5.34422500 0.27900300
		H 4.17516500 -5.15970000 0.22858300
		H 2.84542400 -6.09070500 -0.48194100
		C 2.72609400 -5.87452600 1.67018100
		H 1.65453500 -6.11822700 1.69752600
		H 2.88924600 -5.07547900 2.40633500
		C 3.58630700 -7.08177400 2.01034400
		H 3.42614700 -7.89174700 1.28504500
		H 3.34945100 -7.47661900 3.00764400
		H 4.65276200 -6.81878600 1.98599000
		O 0.95309300 2.13718500 2.42020300
		O -0.40659500 0.37769800 2.83409900
		C 0.05743100 1.49486500 3.10827900
		C -0.49473700 2.29719800 4.27337800
		H -0.85307500 1.60431000 5.04510100
		H -1.37397100 2.82655900 3.88190100
		C 0.49418300 3.31913200 4.84701600
		H 0.92289300 3.92643600 4.04119800
		C -0.28879700 4.24592700 5.77702200
		H -0.17526900 4.04901100 6.86532400
		O -1.04298100 5.09515700 5.35288800
		N 1.52844400 2.61249800 5.59030600
		H 1.74647200 1.64787100 5.35101500
		C 2.47443800 3.26448600 6.31752500
		O 2.46165300 4.49061300 6.48033100
		C 3.51513100 2.35452700 6.97235500
		H 4.18727200 2.99190800 7.55562400
		H 2.99699700 1.67444000 7.66304800
		C 4.33425600 1.52253000 5.97150300
		H 4.97836900 0.82204900 6.51690100
		H 4.97945300 2.17385500 5.36861200
		O 3.48218700 0.79618300 5.06895700
		H 3.58636800 -0.17581700 5.19672300
		N 1.10785600 -0.01324100 -3.88713700
		C 1.95390100 1.07253400 -3.75173500
		H 2.16110400 1.50896000 -2.78733700
		C 2.38958700 1.44378000 -4.99764100
		N 1.79417800 0.55227400 -5.88363400
		H 2.08928500 0.36955300 -6.85516400
		C 1.03896400 -0.31319600 -5.18282800
		H 0.45575600 -1.12203200 -5.59715100
		C 3.29852100 2.52764200 -5.45927100
		H 3.74270500 3.03570900 -4.59535900
		H 2.73729200 3.28824600 -6.02013100
		C 4.41296000 1.96579700 -6.36307000
		H 5.11063000 2.77485200 -6.61127400
		H 4.00605400 1.55860000 -7.29244900
		C 5.15557100 0.84693900 -5.63517900
		O 4.93913300 -0.37103000 -5.87726300
		N 6.01634700 1.22025300 -4.67919500
		H 6.12135600 2.22512700 -4.43086700
		C 6.54852200 0.25221000 -3.71862700
		H 7.42725700 0.73173800 -3.24581700
		C 7.06069400 -0.94446700 -4.48543600
		H 7.55902900 -0.70619900 -5.44491400
		O 7.01624200 -2.09614200 -4.06742600
		C 5.53209600 -0.11820600 -2.64051900
		H 4.57896000 -0.34787400 -3.12391700
		H 5.86116300 -1.02910600 -2.12667000
		C 5.32142100 1.01215200 -1.64267600
		H 6.18491700 1.14733300 -0.98532700
		H 5.18289900 1.98466800 -2.14345100
		C 4.12693400 0.78893400 -0.77076900
		O 3.33453400 -0.16245900 -1.06245300
		O 3.96634400 1.59966300 0.19648900
		C 7.54861800 -4.82588300 -1.93817400
		H 7.81099700 -4.87571400 -0.87604500
		H 7.21733900 -3.80505200 -2.17449300
		H 8.42308400 -5.05071100 -2.55997000
		C 6.41023100 -5.79349500 -2.18482500
		O 5.63432900 -6.14610800 -1.28689100
		N 6.26552300 -6.26904100 -3.45562700
		H 6.80911200 -5.85518300 -4.20978600
		C 5.17415200 -7.16864300 -3.77088600
		H 4.79213900 -7.52272200 -2.81061800
		H 5.54760100 -8.03041100 -4.33872100
		C 4.02553200 -6.50836500 -4.58250200
		H 4.32933900 -6.42187000 -5.63502000
		H 3.15988900 -7.18250600 -4.56552800
		C 3.60465700 -5.14858200 -4.11519700
		C 2.60706600 -4.69311800 -3.28603800
		H 1.85737600 -5.21017800 -2.70506100
		N 2.68380100 -3.31167700 -3.26303700
		H 2.06278100 -2.67911600 -2.68361700
		C 3.68901000 -2.91378300 -4.04536900
		H 3.98487100 -1.89731200 -4.26136000
		N 4.25727800 -4.00904000 -4.57012400
		H 5.12262900 -4.02652400 -5.14050500
		C 1.96532700 -6.69942100 8.23438700
		H 1.87970300 -7.46432000 7.45104500
		H 1.20198800 -6.91038500 8.99499900
		H 2.95105800 -6.80671100 8.70277700
		C 1.78174400 -5.28123100 7.65076400
		H 1.88572300 -4.54608100 8.46484000
		H 2.58840300 -5.06706100 6.93355400
		C 0.41658800 -5.07559000 6.96832500
		H 0.37267700 -5.63683500 6.02342100
		H -0.36719400 -5.49901000 7.61569200
		C 0.00566800 -3.61131000 6.70890900
		H -1.06028500 -3.57297900 6.47271000
		H 0.13868500 -3.02809100 7.63065000
		N 0.76107300 -2.92069200 5.65964100
		H 1.70755400 -2.58533500 5.88210100
		C 0.36843500 -2.67213800 4.40145400
		N 1.26816800 -2.17493800 3.52174700
		H 2.09207800 -1.70371200 3.88460900
		H 0.93743000 -1.84393700 2.60947000
		N -0.86094400 -2.97249300 3.95794600
		H -1.62296100 -3.08025500 4.62244500
		H -1.15239100 -2.58922300 3.05630300
		C 5.56595400 -2.74947700 6.00845900
		H 5.86935100 -1.72628700 6.25172600
		H 6.30258100 -3.20783700 5.34274800
		H 5.53855300 -3.32340200 6.94426500
		C 4.18190600 -2.73526600 5.41635300
		O 3.33780500 -1.88064300 5.79731300
		N 3.88728400 -3.72486300 4.55922000
		H 3.00026100 -3.64948500 4.06572000
		H 4.66557400 -4.06083600 3.96921500
		O 6.00219200 1.14686400 2.78845100
		O 7.22826600 1.72544000 0.98848200
		C 6.97764000 0.99529200 1.98242100
		C 7.89893600 -0.20931500 2.24241700
		H 8.87818700 -0.00468400 1.79602600
		H 7.47116100 -1.06976600 1.70532100
		C 8.02022700 -0.57643800 3.74551800
		H 7.01755400 -0.75684400 4.14677700
		H 8.47521200 0.25737400 4.29479100
		C 8.85195300 -1.81979000 3.89987000
		H 9.93949300 -1.67934300 4.07837700
		O 8.40677500 -2.95328800 3.80238400
		C 9.72938900 6.30572000 -1.79523500
		H 9.60266800 5.91368000 -2.81207400
		H 9.48223200 7.37491600 -1.80209200
		H 10.78364800 6.19721600 -1.51566000
		C 8.85796300 5.53827900 -0.80557500
		H 9.10005200 4.46920400 -0.82072400
		H 8.98963900 5.91270800 0.21588000
		N 7.39792000 5.62495000 -1.11787000
		H 6.84908800 5.06452400 -0.41073300
		H 7.16803700 5.18752900 -2.03772300
		H 6.97388900 6.58205400 -1.14604300
		C 4.15403900 9.54693600 -1.83132300
		H 3.08866000 9.60518000 -2.08247100
		H 4.34286100 10.13143600 -0.92330400
		H 4.73811900 9.99946000 -2.64057400
		C 4.64546300 8.12238600 -1.60764100
		O 5.84462700 7.92485800 -1.34892800
		N 3.72161900 7.14986100 -1.72867600
		H 3.91715400 6.17361100 -1.48866300
		H 2.73695300 7.37877000 -1.80161800
		C 0.04614000 9.10624800 -0.28621900
		H 0.35938900 9.45687000 -1.27431700
		H -0.98509700 9.42475100 -0.07658000
		H 0.67792000 9.55827800 0.49297800
		C 0.14056600 7.62098800 -0.18955500
		H -0.21232300 7.15744200 0.75080400
		O 0.55695900 6.91029900 -1.09679000
		C -1.06521800 5.59249400 -4.16153600
		H -0.95934700 6.34830300 -3.37220200
		H -0.55383700 5.97443700 -5.05744000
		H -2.13295200 5.49448100 -4.40169400
		C -0.46430400 4.25288600 -3.72805300
		H -1.01954800 3.90141900 -2.84362400
		C -0.63527500 3.21346900 -4.84254000
		H -0.34315800 2.20954300 -4.52204700
		H -0.02231400 3.48278500 -5.71556100
		H -1.67966800 3.17146700 -5.17958200
		C 1.00665100 4.42322400 -3.32884300
		H 1.40915900 3.51307400 -2.87698800
		H 1.62171700 4.67006300 -4.20580200
		H 1.13246200 5.23242700 -2.60476700
		C -4.16986400 -2.51385300 6.29829800
		H -4.59232500 -3.02309200 7.19187300
		O -3.12630700 -2.92167200 5.81611900
		C -4.98035800 -1.36684900 5.77027100
		H -5.91775600 -1.81808500 5.39434500
		H -5.29391900 -0.75279400 6.63038600
		C -4.31030900 -0.52146500 4.68345700
		H -3.45340900 0.01584700 5.10989500
		H -3.91335600 -1.16986500 3.89292500
		C -5.28133200 0.49997300 4.05351400
		H -5.75645200 1.12370900 4.82059900
		H -4.71057900 1.18138300 3.41691400
		C -6.29789100 -0.20892500 3.19534900
		O -5.91915200 -0.85818700 2.19020800
		N -7.58020200 -0.17637600 3.57102000
		H -7.87035500 0.42735400 4.32858600
		H -8.28570000 -0.62396400 2.96207900
		C -11.21282600 -2.20087800 0.71166700
		H -11.83064300 -1.40029800 1.13159500
		H -11.77888100 -3.13901600 0.71008500
		H -10.98308600 -1.92427400 -0.32640400
		C -9.91577200 -2.27897500 1.46819400
		O -9.28278400 -1.22095300 1.68920100
		N -9.46247400 -3.48162300 1.84164500
		H -8.45914600 -3.56927200 2.11418600
		H -9.95222000 -4.31373300 1.53758600
		C -12.84004400 1.47492400 -4.07327100
		H -13.52499500 1.93565800 -3.35517200
		H -13.38786300 0.75984900 -4.69710300
		H -12.44604300 2.27133000 -4.71814800
		C -11.67619700 0.84785100 -3.31232400
		O -11.16638500 1.47081900 -2.36104500
		N -11.22850800 -0.35051100 -3.72580500
		H -10.35115700 -0.76595200 -3.35583200
		H -11.63751800 -0.78922400 -4.54059300
		O 3.71704600 2.35269600 2.80520600
		H 3.47338800 1.82694900 3.61001600
		H 4.65917300 2.01750400 2.61528600
		O 1.59887600 2.63180200 -0.24737900
		H 0.92362600 3.33730300 -0.07101000
		O -0.13271600 0.97777700 -1.12962100
		H -0.91300600 1.46696600 -1.51238600
		H 0.60052300 1.65816100 -0.88093900
		O -3.85757100 0.33333100 0.94140600
		H -4.19954900 1.28602400 0.97604000
		H -4.47103200 -0.18976500 1.52320600
		O -7.63254400 -1.31162700 -0.52423200
		H -7.98264800 -1.40951800 0.38328600
		H -6.66593000 -1.56648400 -0.50542000
		O -5.02538300 -1.78811800 -0.49631000
		H -4.65136900 -0.93486800 -0.18954800
		H -4.60154100 -1.94731900 -1.38369500
		O -3.63726600 -2.06308000 -2.75038000
		H -3.64992100 -3.02431900 -2.96731400
		H -2.77180300 -1.89199100 -2.29736300
		O -5.92920200 -1.54588600 -4.44864300
		H -5.22219400 -1.64468100 -3.78409100
		H -6.75983700 -1.78972100 -3.99438100
		O -8.66524300 -1.48090000 -3.04121300
		H -8.39182600 -1.52690600 -2.08947200
		H -8.26966400 -0.63823700 -3.35942900
		O 3.12050500 -0.68013400 -7.90860700
		H 3.86616800 -0.68385700 -7.25235300
		H 3.52247400 -0.48738600 -8.77101500
		O 3.51068700 4.53080200 -0.55709600
		H 2.91441200 3.75372600 -0.67326500
		H 4.37594100 4.18177000 -0.21608100
		O 2.25424700 5.84447500 4.04436700
		H 2.10556600 5.56175600 4.97002900
		H 3.22674000 5.80659100 3.95075600
		O 2.62716000 6.27718200 1.33715000
		H 2.06940800 5.93116500 2.06456700
		H 2.74068200 5.57032000 0.65041100
		O 6.82230200 -4.29238800 -5.58339700
		H 7.13620300 -3.50184300 -5.06841100
		H 7.15379400 -4.17463000 -6.48917900
		O 8.35373400 2.21542700 -1.67937600
		H 8.06263100 2.02841200 -0.76260200
		H 7.65463900 2.77947500 -2.07286400
		O -3.02723800 3.80622200 -0.70387000
		H -3.78034400 3.60594400 -0.06702000
		H -3.06172900 3.08801900 -1.37699800
		O 6.77611000 -5.75384900 1.24467900
		H 6.35914800 -4.92831300 1.56656300
		H 6.31066000 -5.95687600 0.40842600
		O -0.35680900 4.53130000 -0.06617500
		H 0.07103800 5.28613900 -0.53413700
		H -1.27179500 4.45538700 -0.42493800
		O -6.73500100 -3.55916500 2.16354500
		H -6.43943000 -2.64067900 1.98076200
		H -6.45028900 -4.10524800 1.39287400
		O 5.86595700 -3.49642800 2.64842100
		H 5.39822100 -2.62295900 2.56849000
		H 6.75211700 -3.30438000 3.02633600
		O 4.63679300 5.05057500 2.73292200
		H 4.03261700 5.61136000 2.16569900
		H 4.13979800 4.21092000 2.86077800
		O -1.60409000 2.32837300 1.06804900
		H -0.80535800 2.88441100 1.12741700
		H -2.19413200 2.85456400 0.46629300
		O 4.49934100 -1.13870900 2.92787500
		H 5.05995100 -0.32461800 2.96616600
		H 3.74625500 -0.87682100 2.34119200
		O 5.93314800 4.06385900 0.59198400
		H 5.63851800 4.45230300 1.46333600
		H 6.32040000 3.16417100 0.78190500
		Cl 6.19118200 4.02234400 -3.50159500
		Optimized structure of Im1, doublet
		Mn -0.21553700 -0.78417700 -2.57502700
		Mn -0.16324200 -2.77411200 -0.70656800
		Mn 1.97413400 -1.08446000 0.04066200
		Mn 2.37115900 1.68505800 1.24486000
		Ca -1.53035800 -0.06982500 0.70100500
		O -1.36626400 -1.52759400 -1.31814000
		O 0.35489800 -1.74295700 0.68207900
		O 1.11930800 -1.81558100 -1.67228800
		O 2.35524700 -0.14470100 1.51659200
		O -4.76379900 2.81945000 1.00111100
		C -5.00910600 3.36870500 2.21530700
		C -6.31380000 3.42907400 2.74845200
		C -6.54729100 4.00045300 4.00127700
		C -5.50422800 4.52671300 4.77963700
		C -4.20576300 4.44646400 4.25133100
		C -3.95808500 3.88458400 2.99736300
		C -5.76379300 5.23200800 6.09908800
		C -6.59400600 4.44083700 7.12420700
		H -7.59168000 4.19871100 6.73474800
		H -6.09903200 3.49495700 7.38399700
		H -6.72931800 5.01992500 8.04620300
		H -6.27609500 6.18726000 5.90169300
		H -4.79772200 5.50022000 6.54802800
		H -7.57246700 4.05493500 4.36906800
		H -3.36896100 4.85295400 4.81834200
		H -7.14557100 3.02711800 2.17296000
		H -2.94798300 3.84503400 2.59672600
		O -1.61189700 0.07035700 -3.58560900
		O -2.55397600 1.52659500 -2.16801900
		C -2.55744100 0.87137700 -3.24289900
		C -3.64819100 0.98460800 -4.28643800
		H -3.76581700 -0.00872000 -4.73176000
		H -3.24469000 1.63430900 -5.07862000
		C -5.00251600 1.49713800 -3.81276100
		H -4.90681800 2.47014400 -3.31165000
		H -5.42769400 0.79006800 -3.09138800
		C -5.96472900 1.59083900 -5.01683200
		H -5.96124000 0.61852400 -5.52229700
		H -5.64095700 2.37503400 -5.71568400
		C -7.37669000 1.81787700 -4.53051100
		O -8.02530400 0.93442400 -3.96079100
		N -7.92291600 3.05268000 -4.70568600
		H -7.37254500 3.78590700 -5.13347300
		C -9.25098200 3.33733700 -4.19389000
		H -9.75093200 2.37594300 -4.08930500
		H -9.80023000 3.93647500 -4.93227500
		C -9.27002500 4.07057500 -2.83525000
		H -8.89577900 5.09618300 -2.94616900
		H -10.31615100 4.12921500 -2.50636000
		C -8.43780700 3.36480700 -1.82224600
		C -7.24503900 3.69670800 -1.23469000
		H -6.66224000 4.60543300 -1.28320100
		N -6.83280800 2.61221400 -0.48678700
		H -5.95532200 2.62753300 0.16707700
		C -7.73973800 1.63722500 -0.60172400
		H -7.66149800 0.61779200 -0.22702100
		N -8.72191200 2.07758200 -1.39756200
		H -9.55617300 1.54976300 -1.71956100
		O -0.41334000 -2.48756100 -3.96217400
		O -0.67205100 -3.97115300 -2.27914500
		C -0.78806300 -3.59154400 -3.49531400
		C -1.44119900 -4.56650400 -4.45956500
		H -0.72077100 -4.78035900 -5.25979100
		H -2.28336600 -4.04086300 -4.92625400
		C -1.91170800 -5.85357100 -3.80378900
		H -1.10322700 -6.30426600 -3.21475900
		H -2.18399300 -6.58052500 -4.58514800
		C -3.13790400 -5.67801500 -2.93397900
		O -3.92950700 -4.73892800 -3.04873000
		N -3.37684100 -6.66933900 -2.03188300
		H -2.76421800 -7.47468600 -2.00594000
		C -4.64848700 -6.71004400 -1.33058100
		H -5.47441900 -6.55502600 -2.03336500
		H -4.76620300 -7.70408300 -0.88393400
		C -4.81405900 -5.66769200 -0.23052400
		O -5.94280000 -5.38173900 0.18635000
		N -3.66579900 -5.16785900 0.24941700
		H -2.79489300 -5.34631800 -0.24074100
		C -3.66377200 -4.08169300 1.20075800
		H -4.49269200 -3.40637800 0.96665800
		C -3.77805900 -4.57061900 2.65532500
		H -4.70904300 -5.12952600 2.77771400
		H -2.92631600 -5.21222800 2.91572900
		H -3.80588200 -3.71539300 3.33705900
		C -2.42210500 -3.24079900 1.01885500
		O -1.52581900 -3.73957700 0.24637300
		O -2.34611600 -2.14792900 1.62783500
		O 1.12526200 -4.19339900 -0.32389500
		O 2.98386800 -2.98799200 0.18137800
		C 2.36106800 -4.07146700 0.02335500
		C 3.08780700 -5.35402700 0.30099400
		H 4.16162900 -5.17675000 0.23236000
		H 2.81642200 -6.11093500 -0.44454000
		C 2.72916800 -5.86177800 1.70478500
		H 1.65636300 -6.09689600 1.75103500
		H 2.90933500 -5.05327300 2.42669800
		C 3.58532800 -7.07081300 2.05084700
		H 3.41302600 -7.88810400 1.33664500
		H 3.35555800 -7.45255700 3.05492300
		H 4.65301200 -6.81441300 2.01392700
		O 0.96082200 2.14939200 2.41164500
		O -0.40666800 0.39681300 2.82616200
		C 0.05953300 1.51402800 3.09822300
		C -0.49259100 2.32282000 4.25898700
		H -0.85181100 1.63387100 5.03385600
		H -1.37146900 2.85057100 3.86453200
		C 0.49709200 3.34712600 4.82864200
		H 0.92525400 3.95193500 4.02080500
		C -0.28545400 4.27597200 5.75679700
		H -0.17824300 4.07561700 6.84514300
		O -1.03349600 5.12974700 5.33101800
		N 1.53237400 2.64313000 5.57319100
		H 1.75261700 1.67856700 5.33590700
		C 2.47508300 3.29895400 6.30120100
		O 2.45740000 4.52522900 6.46253300
		C 3.51884100 2.39412800 6.95807400
		H 4.18719700 3.03548500 7.54142000
		H 3.00338600 1.71238000 7.64916400
		C 4.34256600 1.56517000 5.95964200
		H 4.99575700 0.87405200 6.50619300
		H 4.97894500 2.21921300 5.35046200
		O 3.49391600 0.82587900 5.06445200
		H 3.60011500 -0.14399800 5.20437600
		N 1.10779500 -0.03562300 -3.88488600
		C 1.95371100 1.05124700 -3.75797800
		H 2.16378200 1.49292200 -2.79663300
		C 2.38662500 1.41589600 -5.00676000
		N 1.78924700 0.51949000 -5.88652000
		H 2.08161000 0.33193200 -6.85772800
		C 1.03616000 -0.34249100 -5.17877700
		H 0.45255300 -1.15407500 -5.58719000
		C 3.29573900 2.49650900 -5.47575200
		H 3.74009300 3.00991100 -4.61510500
		H 2.73522600 3.25378900 -6.04179900
		C 4.41008700 1.92783600 -6.37530600
		H 5.10895800 2.73440300 -6.62823700
		H 4.00300600 1.51543000 -7.30233900
		C 5.15093100 0.81271700 -5.64039400
		O 4.93379800 -0.40651800 -5.87526100
		N 6.01193400 1.19139100 -4.68672000
		H 6.11893900 2.19767300 -4.44553000
		C 6.54652300 0.22909600 -3.72200400
		H 7.42579500 0.71179900 -3.25344400
		C 7.05772200 -0.97156900 -4.48322800
		H 7.55430800 -0.73844800 -5.44488000
		O 7.01403800 -2.12095500 -4.05888300
		C 5.53292500 -0.13670900 -2.63961800
		H 4.58087400 -0.37759600 -3.11943300
[truncated: 2,306 more rows]

## Sheet: Fig. 4
			The local minima for water dissociation in the pre-S0 state
					Optimized structure of pre-S0(W2-bound) for water dissociation, octet
					Mn 0.60120600 -2.16053600 0.22062400
					Mn 1.19833000 -0.04018800 1.84209500
					Mn 2.09852600 0.58834000 -0.76290700
					Mn 1.56487200 1.89232400 -3.62996800
					Ca -1.46295200 0.50409000 -0.25496700
					O -0.23314300 -0.98698900 1.35642000
					O 0.87448900 1.17543500 0.53850200
					O 2.14162700 -0.97537000 0.48619200
					O 1.68721300 1.96820100 -1.80379800
					O -6.06023200 1.11006400 -0.15002600
					C -6.46611700 2.10543500 -1.00738500
					C -7.81960600 2.28308200 -1.31179800
					C -8.19465300 3.30659700 -2.17626800
					C -7.24715800 4.16922800 -2.74491600
					C -5.89725000 3.96100700 -2.43619900
					C -5.49630800 2.93649900 -1.57544900
					C -7.70851200 5.34379000 -3.57398300
					C -8.45498700 6.36873900 -2.70423000
					H -9.33779200 5.91737400 -2.23454400
					H -7.80614100 6.74030300 -1.90089700
					H -8.79076400 7.22749900 -3.30012400
					H -8.37105300 5.00155100 -4.38277600
					H -6.84606000 5.82261400 -4.05710000
					H -9.25073500 3.44932800 -2.40199800
					H -5.14314700 4.62298800 -2.86119600
					H -8.56898900 1.64274400 -0.85325300
					H -4.44763400 2.80603800 -1.31148000
					O -0.93876900 -3.32016300 0.04384300
					O -2.61069400 -1.81518400 -0.11239200
					C -2.18180100 -2.98285900 0.01656800
					C -3.10832400 -4.18191900 0.08960300
					H -2.63351200 -4.91581000 0.75308200
					H -3.10604700 -4.63908700 -0.91348800
					C -4.54085800 -3.91008600 0.53242600
					H -5.04690500 -3.24020500 -0.17307900
					H -4.55415000 -3.42255300 1.51556200
					C -5.29183800 -5.24611100 0.61469500
					H -4.81339100 -5.89560900 1.35811700
					H -5.24525900 -5.76145800 -0.35580000
					C -6.72694000 -5.04502800 1.05033900
					O -7.02384500 -4.81099000 2.23031000
					N -7.65517000 -5.08674200 0.05565400
					H -7.33922900 -5.23232900 -0.89502900
					C -9.07417200 -4.89961200 0.29898500
					H -9.22551500 -5.07653100 1.36881500
					H -9.63504400 -5.67356700 -0.23979300
					C -9.61600200 -3.51713700 -0.10052800
					H -9.60250100 -3.40925700 -1.19330400
					H -10.67554400 -3.48231800 0.19829300
					C -8.85595100 -2.37231000 0.48810200
					C -8.59080200 -1.11816400 -0.00568100
					H -8.88009100 -0.69359400 -0.95872400
					N -7.84462700 -0.39967900 0.90799500
					H -6.84940900 0.65399200 0.35129100
					C -7.64185900 -1.21024400 1.93782100
					H -7.05798200 -0.98195200 2.81996800
					N -8.25664700 -2.40271300 1.73814400
					H -8.05125600 -3.26314400 2.26200000
					O 1.35289300 -3.28858800 1.97151800
					O 1.61422800 -1.44241500 3.25272600
					C 1.41226000 -2.69864300 3.08101000
					C 1.25200500 -3.56945800 4.31771700
					H 2.07240500 -4.30028900 4.31627000
					H 0.32246800 -4.13365200 4.17692000
					C 1.20553200 -2.81904200 5.63730600
					H 2.05849900 -2.13252900 5.72081600
					H 1.28991100 -3.53706600 6.46776200
					C -0.09152500 -2.05005000 5.83939000
					O -1.12442500 -2.28623400 5.22462500
					N -0.02747400 -1.08168400 6.81205300
					H 0.82561400 -0.99513200 7.34957200
					C -1.24223300 -0.47805400 7.33110600
					H -2.00549100 -1.24424600 7.51121000
					H -1.01320500 0.00030600 8.29018400
					C -1.89581300 0.56071800 6.41867200
					O -3.05067800 0.92956300 6.60892600
					N -1.09908300 1.04506500 5.43121300
					H -0.23482600 0.55610100 5.21916100
					C -1.69399100 1.77961400 4.33433000
					H -2.72371700 1.42345200 4.19523400
					C -1.74075600 3.29458500 4.59455600
					H -2.34237400 3.48274100 5.48942200
					H -0.72790400 3.68533200 4.76782300
					H -2.18975200 3.81659100 3.74140100
					C -0.93168600 1.48477800 3.04393300
					O 0.24507600 0.96242300 3.19466900
					O -1.45740100 1.79775500 1.96211100
					O 2.95731100 0.83385400 2.37948600
					O 3.76866900 1.55724700 0.38662900
					C 3.84178700 1.38567100 1.63643400
					C 5.07785700 1.88565900 2.35740900
					H 5.84884700 2.13018100 1.61777600
					H 5.45651900 1.07628200 2.99738900
					C 4.76420500 3.10999200 3.22871900
					H 3.93207000 2.86016700 3.90143800
					H 4.42330200 3.93121000 2.58099100
					C 5.98664400 3.54710500 4.03009100
					H 6.32061600 2.74793300 4.70585100
					H 5.77155300 4.43225800 4.64293700
					H 6.82665400 3.79632200 3.36793100
					O -0.44907900 2.28935700 -3.50158200
					O -1.58504800 2.57223000 -1.58512600
					C -1.03599200 3.02684500 -2.61574900
					C -1.06278200 4.51262000 -2.91983900
					H -0.08119900 4.91174000 -2.62015300
					H -1.82048300 4.99140700 -2.28874600
					C -1.29208300 4.77887800 -4.41316600
					H -2.25493700 4.36678400 -4.74392700
					N 1.60597000 -3.52270500 -0.91484600
					C 1.93682300 -3.46338500 -2.25646300
					H 1.95812400 -2.52729400 -2.79193500
					C 2.22183700 -4.72918600 -2.70064200
					N 2.05398500 -5.55049900 -1.58941100
					H 2.24421700 -6.54379800 -1.55684400
					C 1.69087200 -4.79055900 -0.53243100
					H 1.46716400 -5.14969800 0.46204200
					C 2.76062600 -5.22807800 -3.99781700
					H 2.78475800 -4.38128700 -4.69606900
					H 2.10270300 -5.98919700 -4.44060700
					C 4.17835300 -5.83045000 -3.80847000
					H 4.59409600 -6.10863400 -4.78546500
					H 4.13709000 -6.73705400 -3.19472100
					C 5.07360200 -4.83164200 -3.08631000
					O 5.22660000 -4.84663100 -1.85677900
					N 5.64183000 -3.89650400 -3.88543500
					H 5.43035900 -3.90372100 -4.87532000
					C 6.47759800 -2.83178100 -3.34881800
					H 7.09752400 -2.45109900 -4.16927800
					C 5.67919200 -1.70097100 -2.70139000
					H 5.01664200 -2.11836100 -1.93806500
					H 6.37811600 -1.02207100 -2.19033800
					C 4.83891700 -0.93040900 -3.71371000
					H 5.44396100 -0.37241800 -4.43592300
					H 4.21605300 -1.62626600 -4.29712300
					C 3.85768200 0.02072300 -3.07224400
					O 3.29388600 -0.38270300 -1.99357200
					O 3.62428900 1.12200900 -3.64242500
					C 8.17198000 -2.03598600 3.96259900
					H 8.12118000 -0.96775900 3.72040900
					H 8.70659000 -2.15235800 4.91170400
					C 6.75590700 -2.64222100 4.07983400
					H 6.83539900 -3.69930400 4.37499200
					H 6.21465200 -2.14266000 4.89302900
					C 5.89066800 -2.54345300 2.85682900
					C 4.75265400 -1.81674900 2.60842900
					H 4.19694600 -1.11823300 3.21824600
					N 4.30901700 -2.13190500 1.33746400
					H 3.41278400 -1.69886500 0.90726700
					C 5.12473900 -3.02994100 0.79198600
					H 5.04247700 -3.50046500 -0.18571300
					N 6.09589000 -3.28963600 1.69511500
					H 6.84968400 -3.94910800 1.54147700
					C 3.60023100 9.52742200 3.80412300
					H 3.34693400 10.53625500 3.45841700
					H 4.68276700 9.38976500 3.68211800
					H 3.37215000 9.46827000 4.87636600
					C 2.81061900 8.46180300 3.01829200
					H 1.73244500 8.63900500 3.15083000
					H 3.01190500 8.58343700 1.94170700
					C 3.13737700 7.02529000 3.46372400
					H 4.17708600 6.77023300 3.21033400
					H 3.06718200 6.97834200 4.56007200
					C 2.20556100 5.92712000 2.92950800
					H 2.42515900 4.99487000 3.46433200
					H 1.15682900 6.19734700 3.13812800
					N 2.39029600 5.65415700 1.49962000
					H 2.59793600 6.44610200 0.90231500
					C 1.89840600 4.54519600 0.88229600
					N 2.08726500 4.38091100 -0.43686400
					H 2.85261000 4.86877100 -0.88679100
					H 1.80259600 3.49214500 -0.90496200
					N 1.23785800 3.62028700 1.56653000
					H 0.93099700 3.79050000 2.51298800
					H 1.03371000 2.67768000 1.14427100
					O 2.43792200 3.88287800 -3.60118200
					H 2.74062700 3.95180100 -4.52666700
					H 3.24110300 3.76543400 -3.01837000
					O 0.94615700 -0.18683400 -3.74377100
					H 0.05269700 -0.14752300 -4.20381600
					O 0.03198200 -0.97432200 -1.49618000
					H -0.58167700 -1.57936100 -1.94950200
					H 0.68189200 -0.49094700 -2.79717800
					O -3.58023500 1.03760700 0.72316900
					H -4.53491200 1.16438400 0.50916000
					H -3.31657400 1.64048400 1.44265700
					O 2.23048700 -1.79183400 -5.59140600
					H 1.82961900 -1.31946800 -4.82463200
					H 2.85002800 -1.10196500 -5.95975900
					O 0.38233900 0.03679400 -6.82593700
					H -0.48729800 -0.08249900 -6.39243100
					H 0.91003100 -0.74877800 -6.54930100
					O -4.91384300 -1.11673200 -1.40901400
					H -5.42201700 -0.40367100 -0.95786800
					H -4.25193700 -1.42592400 -0.74318400
					O -2.87781800 0.20474500 -2.38772600
					H -3.10437600 1.14959300 -2.47098800
					H -3.73791400 -0.28249600 -2.16788300
					O 1.70252300 2.01532800 -5.44622800
					H 1.10237600 1.40678800 -5.96078100
					O -1.50390500 0.17736800 -4.76828600
					H -1.29738800 1.11730400 -4.54577400
					H -2.09874600 -0.06965500 -4.01600700
					O 4.52429500 3.19400500 -1.96430100
					H 4.22691700 2.78975600 -1.11986300
					H 4.52975400 2.42230100 -2.57095800
					O 3.61443600 0.37343600 -6.52993600
					H 3.26040800 0.46432300 -7.43205000
					H 3.09437400 1.05001900 -6.01504000
					H 8.76191400 -2.53178800 3.18076800
					H 7.14737000 -3.28565500 -2.60836200
					H -1.30137000 5.85681000 -4.61754600
					H -0.50226900 4.31434100 -5.01146700
					Optimized structure of pre-S0(W2-bound) for water dissociation, doublet
					Mn 0.59919200 -2.14875000 0.22447400
					Mn 1.19402400 -0.04124800 1.83724500
					Mn 2.09550500 0.58918800 -0.76708000
					Mn 1.56780400 1.89362000 -3.63115600
					Ca -1.46558900 0.50816800 -0.24833400
					O -0.23721600 -0.97806400 1.37094700
					O 0.88474200 1.17338600 0.53013600
					O 2.11756700 -0.97890300 0.48914700
					O 1.69545800 1.97368800 -1.80467100
					O -6.06424100 1.11487800 -0.13993500
					C -6.47003000 2.10603000 -1.00225900
					C -7.82349100 2.28296600 -1.30724700
					C -8.19801500 3.30175200 -2.17758500
					C -7.25002800 4.16037000 -2.75147500
					C -5.90024600 3.95329400 -2.44141900
					C -5.49984200 2.93352700 -1.57487500
					C -7.71033900 5.33025700 -3.58768800
					C -8.45186300 6.36339900 -2.72345300
					H -9.33454400 5.91762200 -2.24819800
					H -7.79995500 6.73902900 -1.92449300
					H -8.78701700 7.21871100 -3.32462800
					H -8.37580600 4.98404300 -4.39236300
					H -6.84781900 5.80334200 -4.07631900
					H -9.25404100 3.44397500 -2.40393500
					H -5.14579600 4.61244300 -2.87018900
					H -8.57316200 1.64570600 -0.84485500
					H -4.45125900 2.80404700 -1.31012800
					O -0.93165700 -3.30844500 0.06995800
					O -2.61068100 -1.81228200 -0.09999400
					C -2.17729600 -2.97643000 0.03722400
					C -3.09752100 -4.18050600 0.11433200
					H -2.62539800 -4.90468100 0.79032300
					H -3.08176200 -4.64798200 -0.88389600
					C -4.53639800 -3.91198700 0.53920400
					H -5.03408600 -3.24035600 -0.17054500
					H -4.56258300 -3.42752400 1.52359900
					C -5.28946000 -5.24809500 0.60790100
					H -4.81457800 -5.90407900 1.34801300
					H -5.23979300 -5.75576000 -0.36643200
					C -6.72544600 -5.04820600 1.04099300
					O -7.02416000 -4.81703600 2.22103600
					N -7.65210700 -5.08837400 0.04494000
					H -7.33487400 -5.23257500 -0.90551600
					C -9.07149000 -4.90297300 0.28708500
					H -9.22419500 -5.08354600 1.35612300
					H -9.63110400 -5.67566900 -0.25487400
					C -9.61389900 -3.51976100 -0.10887000
					H -9.59958500 -3.40875000 -1.20135200
					H -10.67384100 -3.48672900 0.18897900
					C -8.85570300 -2.37549100 0.48342100
					C -8.59166000 -1.11971600 -0.00688800
					H -8.88059000 -0.69307900 -0.95912300
					N -7.84753900 -0.40257100 0.90939400
					H -6.85387900 0.65606100 0.35794800
					C -7.64477400 -1.21540800 1.93745700
					H -7.06207400 -0.98850200 2.82073800
					N -8.25769700 -2.40820400 1.73400400
					H -8.05217800 -3.26977400 2.25586300
					O 1.36904800 -3.28487400 1.97196700
					O 1.61895600 -1.43837400 3.25593300
					C 1.41894100 -2.69432100 3.08203600
					C 1.24946700 -3.56551700 4.31743600
					H 2.06581500 -4.30082900 4.31881200
					H 0.31737700 -4.12456500 4.17256000
					C 1.20071900 -2.81543400 5.63710100
					H 2.05245400 -2.12752200 5.72130800
					H 1.28536500 -3.53332300 6.46769400
					C -0.09787500 -2.04900300 5.83863000
					O -1.13123000 -2.28985700 5.22630900
					N -0.03499300 -1.07835900 6.80880200
					H 0.81938800 -0.98608900 7.34323900
					C -1.24992900 -0.47397100 7.32606900
					H -2.01336000 -1.24007800 7.50571600
					H -1.02202000 0.00487800 8.28517200
					C -1.90220000 0.56442200 6.41230700
					O -3.05651800 0.93525900 6.60265900
					N -1.10516800 1.04575500 5.42392700
					H -0.24152400 0.55576800 5.21145800
					C -1.69852200 1.78140000 4.32708900
					H -2.72641400 1.42195900 4.18245200
					C -1.75232700 3.29527800 4.59228000
					H -2.35807200 3.47811900 5.48544200
					H -0.74159700 3.68924200 4.77040600
					H -2.19998800 3.81821200 3.73899500
					C -0.92954400 1.49300300 3.03926400
					O 0.24710300 0.97456900 3.19107900
					O -1.45388500 1.80741900 1.95594900
					O 2.95866600 0.84005200 2.37930200
					O 3.78166400 1.53138000 0.37909200
					C 3.84544600 1.38094400 1.63328600
					C 5.07964200 1.89158200 2.35174500
					H 5.84646700 2.14392100 1.61040900
					H 5.46715500 1.08233500 2.98703800
					C 4.76084100 3.10952000 3.22980600
					H 3.93137100 2.85126100 3.90249300
					H 4.41397000 3.93194100 2.58675800
					C 5.98196100 3.55100600 4.03143900
					H 6.32198600 2.75101800 4.70323600
					H 5.76208700 4.43206200 4.64848400
					H 6.81948400 3.80842500 3.36924600
					O -0.44457700 2.28762500 -3.50210100
					O -1.58773000 2.57149800 -1.59034900
					C -1.03600800 3.02577300 -2.61961200
					C -1.06514900 4.51090200 -2.92687400
					H -0.08656900 4.91334300 -2.62159800
					H -1.82776900 4.98864800 -2.30093200
					C -1.28628900 4.77448500 -4.42204300
					H -2.24613500 4.35953200 -4.75785400
					N 1.60901300 -3.52229400 -0.91649100
					C 1.94366700 -3.46569500 -2.25726200
					H 1.97128400 -2.53014000 -2.79348200
					C 2.22534400 -4.73268600 -2.70055200
					N 2.05137600 -5.55285900 -1.58954000
					H 2.23622100 -6.54716300 -1.55630100
					C 1.68827700 -4.79022100 -0.53385700
					H 1.46134600 -5.14823200 0.46032100
					C 2.76806200 -5.23283600 -3.99560700
					H 2.79235700 -4.38724100 -4.69526700
					H 2.11285400 -5.99598000 -4.43894100
					C 4.18658100 -5.83274100 -3.80267800
					H 4.60454100 -6.11155600 -4.77854700
					H 4.14487100 -6.73862700 -3.18791000
					C 5.07962400 -4.83271200 -3.07981900
					O 5.22878500 -4.84516100 -1.84971600
					N 5.65138100 -3.89987500 -3.87907500
					H 5.44368000 -3.90975500 -4.86973100
					C 6.48432500 -2.83304300 -3.34223500
					H 7.10535200 -2.45256600 -4.16192200
					C 5.68189400 -1.70277300 -2.69856800
					H 5.02078500 -2.12015800 -1.93392000
					H 6.37836200 -1.01966900 -2.18978500
					C 4.83881300 -0.93859300 -3.71354500
					H 5.44203900 -0.37960200 -4.43649100
					H 4.21940200 -1.63862400 -4.29570400
					C 3.85291800 0.00976200 -3.07489000
					O 3.28524000 -0.39506000 -1.99904100
					O 3.62008800 1.11134600 -3.64526300
					C 8.16907400 -2.03146700 3.97077700
					H 8.12986400 -0.96608800 3.71435300
					H 8.69686900 -2.14044300 4.92451200
					C 6.74674400 -2.62304900 4.08802800
					H 6.81517400 -3.67682400 4.39754800
					H 6.20562500 -2.10805000 4.89158700
					C 5.88729900 -2.53385600 2.86005000
					C 4.74558000 -1.81561800 2.60474100
					H 4.18300800 -1.11650100 3.20777300
					N 4.30828900 -2.14290700 1.33450000
					H 3.41698000 -1.72516300 0.90289300
					C 5.13066400 -3.03931200 0.79559500
					H 5.05341000 -3.51544300 -0.18018000
					N 6.10018300 -3.28622800 1.70337700
					H 6.85893100 -3.94143700 1.55597100
					C 3.59402800 9.53043300 3.79809700
					H 3.34046700 10.53771900 3.44808900
					H 4.67685700 9.39316200 3.67822800
					H 3.36449400 9.47537900 4.87025000
					C 2.80651300 8.46113200 3.01545600
					H 1.72795900 8.63792900 3.14536600
					H 3.00955800 8.57862700 1.93871300
					C 3.13378700 7.02678200 3.46725400
					H 4.17489800 6.77263000 3.21876400
					H 3.05930200 6.98333400 4.56344000
					C 2.20599300 5.92568500 2.93240000
					H 2.42680400 4.99460100 3.46879200
					H 1.15598700 6.19324400 3.13780300
					N 2.39549000 5.65277400 1.50312200
					H 2.60462700 6.44526100 0.90706700
					C 1.90392300 4.54523200 0.88325600
					N 2.09306700 4.38432600 -0.43645200
					H 2.85667200 4.87556300 -0.88554200
					H 1.81017000 3.49615500 -0.90641600
					N 1.24264400 3.61894300 1.56461500
					H 0.94377300 3.78191300 2.51485700
					H 1.03836900 2.67833700 1.14013200
					O 2.45066200 3.88076200 -3.60092600
					H 2.75627000 3.95107000 -4.52527900
					H 3.25200100 3.75777700 -3.01633400
					O 0.94265400 -0.18891700 -3.74412700
					H 0.04798400 -0.14872000 -4.20198400
					O 0.02766500 -0.97396300 -1.48840200
					H -0.57663900 -1.58200200 -1.94998300
					H 0.68250500 -0.49065900 -2.79829700
					O -3.58210500 1.04415500 0.72839200
					H -4.53730200 1.17215000 0.51815900
					H -3.31287300 1.64711800 1.44606500
					O 2.23065900 -1.79133500 -5.59097700
					H 1.82927300 -1.31980800 -4.82406300
					H 2.85081300 -1.10165200 -5.95851300
					O 0.38266200 0.03700500 -6.82396200
					H -0.48746900 -0.08292500 -6.39170000
					H 0.91051800 -0.74869400 -6.54753000
					O -4.91434100 -1.11127800 -1.39745400
					H -5.42278500 -0.39788700 -0.94694500
					H -4.25339300 -1.42070400 -0.73110900
					O -2.87716600 0.20373000 -2.38384300
					H -3.10027600 1.14958200 -2.46569600
					H -3.73810700 -0.28051600 -2.16125800
					O 1.70396500 2.01575000 -5.44699500
					H 1.10324400 1.40633100 -5.96009600
					O -1.50652600 0.17734800 -4.76704800
					H -1.29822300 1.11697400 -4.54509800
					H -2.10176800 -0.06889700 -4.01482500
					O 4.53289400 3.17913100 -1.96503400
					H 4.23404100 2.77398200 -1.12138200
					H 4.53738900 2.40837300 -2.57268000
					O 3.61541600 0.37248000 -6.53206100
					H 3.26014300 0.46216200 -7.43381000
					H 3.09609900 1.04946300 -6.01721200
					H 8.75912400 -2.54313100 3.19927800
					H 7.15329400 -3.28438900 -2.59948000
					H -1.29703800 5.85212100 -4.62782700
					H -0.49177900 4.31112600 -5.01503300
					Optimized structure of TS for water dissociation in pre-S0, octet
					Mn 0.41275100 -2.17237400 -0.41233200
					Mn 1.07306200 -0.62080100 1.75306800
					Mn 2.04514900 0.63409900 -0.59979100
					Mn 2.14876200 3.07317000 -2.74594600
					Ca -1.49732300 0.60266900 -0.20455400
					O -0.38603500 -1.30615300 0.99262100
					O 0.87031300 0.93600100 0.83421400
					O 2.01728900 -1.21986800 0.22645300
					O 2.00616000 2.35090200 -1.08341000
					O -6.09491300 1.29812700 -0.06659700
					C -6.57186900 2.46247700 -0.62733100
					C -7.94247400 2.73367000 -0.68443600
					C -8.37705000 3.92384300 -1.26381700
					C -7.47181900 4.85676600 -1.78578500
					C -6.10491000 4.55849400 -1.72102800
					C -5.64737400 3.37228700 -1.14844900
					C -7.96179400 6.19806100 -2.27151000
					C -8.24488200 7.12518300 -1.07877600
					H -9.00676500 6.68928700 -0.42007600
					H -7.33660900 7.27399200 -0.48079400
					H -8.60285600 8.10862400 -1.41095200
					H -8.87750300 6.07647200 -2.86752900
					H -7.21346000 6.65814400 -2.93120600
					H -9.44431400 4.14072500 -1.29563600
					H -5.38298200 5.27590500 -2.11037800
					H -8.65518700 2.03332000 -0.25637600
					H -4.58336500 3.16357800 -1.05918000
					O -1.19104000 -3.09882800 -0.94661400
					O -2.81247500 -1.57258400 -0.57880700
					C -2.41861100 -2.73182500 -0.84667800
					C -3.38150900 -3.86694400 -1.15089400
					H -2.90851800 -4.78714000 -0.78566100
					H -3.41600500 -3.96286300 -2.24817800
					C -4.79660200 -3.74047300 -0.59649900
					H -5.32868100 -2.91170100 -1.08075300
					H -4.77317000 -3.52915900 0.48012000
					C -5.54461700 -5.06396700 -0.83813300
					H -5.07173600 -5.86852400 -0.26293300
					H -5.48954900 -5.33498200 -1.90258500
					C -6.98460300 -4.95831900 -0.38340200
					O -7.30304800 -5.05418500 0.80997300
					N -7.89010800 -4.68634700 -1.36376700
					H -7.55514800 -4.56718300 -2.31174600
					C -9.30583300 -4.50476600 -1.09583600
					H -9.49041600 -4.96220400 -0.11838500
					H -9.88648500 -5.07230300 -1.83375700
					C -9.77539900 -3.04091300 -1.10298300
					H -9.74285200 -2.63956600 -2.12461700
					H -10.83546400 -3.03480900 -0.80415400
					C -8.96547300 -2.14085600 -0.22713100
					C -8.61536800 -0.82121100 -0.37411400
					H -8.85731500 -0.14419000 -1.18367400
					N -7.84874100 -0.41395000 0.70068700
					H -6.84106300 0.72961100 0.37761300
					C -7.71810600 -1.47523500 1.48442300
					H -7.14457200 -1.52174800 2.40100100
					N -8.39801400 -2.53367900 0.97571600
					H -8.25606500 -3.51163600 1.25773600
					O 1.02148900 -3.78306900 1.04536100
					O 1.36978100 -2.34617600 2.75744400
					C 1.11842100 -3.50641700 2.26666400
					C 0.95535700 -4.66046400 3.24615200
					H 1.77060100 -5.37264900 3.05635200
					H 0.02082600 -5.16583800 2.97671600
					C 0.92641100 -4.26187600 4.71302300
					H 1.79870100 -3.64324200 4.96206600
					H 0.98420700 -5.16617500 5.33843100
					C -0.34834000 -3.52558200 5.09676700
					O -1.37758000 -3.55916600 4.43327400
					N -0.26989600 -2.83935100 6.28436600
					H 0.57335300 -2.92825800 6.83690400
					C -1.47522600 -2.34553200 6.92672700
					H -2.26675800 -3.10332800 6.89216100
					H -1.25176400 -2.14090400 7.98001300
					C -2.07508000 -1.08263700 6.30795500
					O -3.22119800 -0.73440700 6.57411800
					N -1.24179600 -0.38874800 5.49012100
					H -0.38739700 -0.83665500 5.17338200
					C -1.78870100 0.62386700 4.61016300
					H -2.84204200 0.38294200 4.42011700
					C -1.71728000 2.03507900 5.21760200
					H -2.29514100 2.05196100 6.14734300
					H -0.67642700 2.30205900 5.44715800
					H -2.13151100 2.77469800 4.52213800
					C -1.05521100 0.58447700 3.27083100
					O 0.12920800 0.05826400 3.30398000
					O -1.60631800 1.08032500 2.27493900
					O 2.84578400 -0.02961000 2.57511900
					O 3.85169600 1.00850700 0.82728800
					C 3.82165900 0.58137900 2.01340800
					C 5.03368300 0.82115000 2.89319300
					H 5.87577000 1.13034300 2.26317300
					H 5.30093000 -0.12015800 3.39281500
					C 4.74481400 1.89081700 3.95497400
					H 3.87584400 1.57089100 4.54731600
					H 4.46959100 2.82991500 3.45332100
					C 5.95179100 2.11734200 4.85841600
					H 6.22674100 1.19567100 5.38922800
					H 5.75109900 2.88839600 5.61412200
					H 6.82546800 2.44073600 4.27703000
					O 0.19837900 3.19348700 -2.85383600
					O -1.21891900 2.87306500 -1.14088200
					C -0.55009500 3.62381600 -1.86570100
					C -0.62210000 5.13215200 -1.73908400
					H 0.38866600 5.49989500 -1.50803000
					H -1.28055100 5.38610500 -0.90166200
					C -1.10608600 5.75911700 -3.06053600
					H -2.10576200 5.39057100 -3.32629800
					N 1.37845200 -3.30744500 -1.80427400
					C 1.63216400 -3.00744400 -3.12939200
					H 1.52517300 -2.01085700 -3.53729000
					C 2.00474700 -4.15346800 -3.78003200
					N 1.96157600 -5.15520600 -2.81706600
					H 2.26481900 -6.11186500 -2.94439100
					C 1.58916200 -4.60820200 -1.63731500
					H 1.44740200 -5.13828100 -0.70623800
					C 2.52415800 -4.34861300 -5.16182600
					H 2.45647800 -3.38339200 -5.67772600
					H 1.91138200 -5.05802100 -5.73568900
					C 3.98934900 -4.84717600 -5.15636100
					H 4.39031800 -4.81191800 -6.17759400
					H 4.02957700 -5.89326300 -4.82975700
					C 4.85994500 -4.05826400 -4.18991900
					O 4.96362900 -4.37074000 -2.99491800
					N 5.49432200 -2.98534600 -4.71963100
					H 5.36554900 -2.76643600 -5.69925700
					C 6.37862900 -2.15778700 -3.91202400
					H 7.05553800 -1.62795300 -4.59261900
					C 5.62480900 -1.17524700 -3.01282600
					H 4.88323100 -1.72767200 -2.42893300
					H 6.33572600 -0.73174900 -2.29982000
					C 4.90921200 -0.06890800 -3.78720000
					H 5.59452000 0.65549200 -4.24027900
					H 4.31645200 -0.49327100 -4.61303500
					C 3.91414700 0.68163200 -2.93177700
					O 3.24899800 0.00823700 -2.08014500
					O 3.78713300 1.92755000 -3.14192100
					C 7.94827000 -3.33839900 3.37517900
					H 7.92224700 -2.24388300 3.43578400
					H 8.46832700 -3.72374100 4.25898000
					C 6.51818700 -3.92129600 3.31239400
					H 6.57379500 -5.02034400 3.30569600
					H 5.97779800 -3.65322800 4.22885500
					C 5.66779400 -3.47077000 2.15945400
					C 4.53208300 -2.69990800 2.11655200
					H 3.96947100 -2.20400100 2.89501900
					N 4.10618400 -2.62922800 0.80297000
					H 3.22543700 -2.06028900 0.49242300
					C 4.93090700 -3.33275300 0.03252600
					H 4.85845200 -3.50164700 -1.03989800
					N 5.88934100 -3.84893500 0.83430000
					H 6.64495100 -4.43939100 0.50725800
					C 3.77382400 8.03989000 6.15857000
					H 3.53686300 9.10191800 6.02583300
					H 4.85239500 7.91177400 5.99701500
					H 3.55658100 7.77238100 7.20094300
					C 2.95995700 7.16644600 5.19005900
					H 1.88525100 7.32788500 5.36328300
					H 3.15774700 7.49689800 4.15715700
					C 3.27284000 5.66958400 5.34344400
					H 4.31994300 5.46870100 5.07172200
					H 3.16960600 5.39661000 6.40323400
					C 2.36111700 4.72219600 4.55571600
					H 2.60458800 3.69192700 4.84396300
					H 1.30578500 4.90509300 4.81576400
					N 2.55901900 4.84096000 3.10854400
					H 2.81197900 5.75775000 2.75978400
					C 2.02929900 3.97525900 2.20457900
					N 2.09644600 4.24564900 0.89452700
					H 2.67231500 5.00579100 0.55392700
					H 1.92875300 3.48945400 0.19164800
					N 1.42816700 2.85801100 2.60062800
					H 1.40382900 2.58997400 3.57331200
					H 1.16421600 2.12282200 1.89448900
					O 3.24564400 4.70941200 -1.76452800
					H 3.61644100 5.19196600 -2.52700900
					H 3.99633600 4.18951200 -1.32572500
					O 1.35666800 -0.04040800 -4.23064000
					H 0.45552700 0.36274400 -4.39246700
					O 0.16264000 -0.41961500 -1.62863700
					H -0.17449200 -0.57988100 -2.52344700
					H 1.47991200 0.01940100 -3.26478900
					O -3.55385700 1.49519100 0.63908500
					H -4.52907700 1.40228100 0.52209900
					H -3.34491200 1.56892500 1.58911300
					O 2.78422100 0.91471400 -6.38528900
					H 2.42752400 0.57386700 -5.53547500
					H 3.49311700 1.56399300 -6.13727000
					O 0.81614900 2.83545100 -6.17116200
					H 0.03070700 2.36830500 -5.82489600
					H 1.46127100 2.11682700 -6.41832500
					O -4.96282000 -0.51317000 -1.87367000
					H -5.47305800 0.08205100 -1.27637300
					H -4.35972100 -1.01361600 -1.27119700
					O -2.81950300 0.92007200 -2.38965300
					H -3.03918500 1.86453500 -2.30121900
					H -3.69901800 0.42003200 -2.34746700
					O 2.41537500 3.93033000 -4.32363300
					H 1.71501900 3.66905500 -4.99874600
					O -0.93381100 1.29531000 -4.38926700
					H -0.56151000 1.98848000 -3.78656400
					H -1.72788100 0.97898700 -3.89558400
					O 5.05431300 3.05217900 -0.75526300
					H 4.60288900 2.44048000 -0.12491300
					H 5.02609200 2.55908300 -1.59803600
					O 4.52585000 2.94773000 -5.72725300
					H 4.46949300 3.47751100 -6.54144300
					H 3.83059800 3.34606400 -5.13184500
					H 8.53784000 -3.61385000 2.49102700
					H 6.98396700 -2.83168200 -3.29398900
					H -1.16298200 6.85027100 -2.96920500
					H -0.41863500 5.50894000 -3.87507900
					Optimized structure of TS for water dissociation in pre-S0, doublet
					Mn 0.42012100 -2.16305300 -0.39592800
					Mn 1.07238500 -0.61277700 1.75177100
					Mn 2.04621100 0.63643800 -0.59940800
					Mn 2.13250000 3.05471000 -2.76536000
					Ca -1.49821300 0.60320200 -0.19752800
					O -0.38436800 -1.29982900 1.01388100
					O 0.88220000 0.93877000 0.82814500
					O 1.99790000 -1.21824400 0.23298800
					O 2.00165400 2.34796700 -1.09383600
					O -6.10056300 1.29005600 -0.05046100
					C -6.57179900 2.45172300 -0.62130600
					C -7.94193300 2.72098900 -0.69641300
					C -8.37084500 3.90829800 -1.28574700
					C -7.46048700 4.84045300 -1.80021100
					C -6.09412500 4.54429300 -1.71720200
					C -5.64206500 3.36090200 -1.13435600
					C -7.94656600 6.17868200 -2.29829400
					C -8.25189100 7.10939300 -1.11383300
					H -9.02311100 6.67367800 -0.46597000
					H -7.35397000 7.26330100 -0.50168600
					H -8.60740600 8.09043200 -1.45561000
					H -8.85208800 6.05223300 -2.90871800
					H -7.18900200 6.63864700 -2.94745000
					H -9.43793000 4.12355200 -1.33161300
					H -5.36834000 5.26123100 -2.10023600
					H -8.65902300 2.02145200 -0.27436100
					H -4.57894900 3.15436000 -1.03027300
					O -1.17293300 -3.10130800 -0.91325000
					O -2.80520000 -1.58100400 -0.56770500
					C -2.40421200 -2.74035100 -0.81970100
					C -3.35792500 -3.88682200 -1.11136100
					H -2.88760500 -4.79603800 -0.71611000
					H -3.37284200 -4.00967500 -2.20641800
					C -4.78269200 -3.75292300 -0.58405100
					H -5.30355800 -2.92536000 -1.08227500
					H -4.77756700 -3.53551300 0.49163400
					C -5.53250500 -5.07460200 -0.83108900
					H -5.06284200 -5.88121700 -0.25596100
					H -5.47451300 -5.34364900 -1.89585200
					C -6.97319000 -4.96822400 -0.37902500
					O -7.29279900 -5.06193800 0.81422000
					N -7.87777200 -4.69988300 -1.36095500
					H -7.54213500 -4.58273500 -2.30893600
					C -9.29430300 -4.52223000 -1.09496500
					H -9.47878600 -4.97841700 -0.11693000
					H -9.87225500 -5.09285500 -1.83263300
					C -9.76841000 -3.05987400 -1.10553100
					H -9.73357200 -2.65979700 -2.12759300
					H -10.82954500 -3.05686300 -0.81046400
					C -8.96473800 -2.15593300 -0.22783600
					C -8.62082400 -0.83449800 -0.37378100
					H -8.86372400 -0.15879700 -1.18415000
					N -7.85936200 -0.42341600 0.70320800
					H -6.85111200 0.72211900 0.38689200
					C -7.72568500 -1.48410500 1.48728300
					H -7.15455300 -1.52774800 2.40550800
					N -8.39873000 -2.54595700 0.97657800
					H -8.25272000 -3.52322500 1.25892200
					O 1.04764500 -3.77501000 1.05722500
					O 1.38173300 -2.33378200 2.76930000
					C 1.13461500 -3.49452700 2.27901500
					C 0.96364400 -4.64657700 3.25941800
					H 1.77616500 -5.36287600 3.07363500
					H 0.02762300 -5.14820700 2.98791700
					C 0.93073000 -4.24445900 4.72501900
					H 1.80093600 -3.62299900 4.97416400
					H 0.98949800 -5.14703800 5.35289600
					C -0.34670900 -3.51112400 5.10532700
					O -1.37623000 -3.55240600 4.44261700
					N -0.27053200 -2.81975500 6.28988400
					H 0.57463900 -2.89945700 6.84079300
					C -1.47654700 -2.32489000 6.92978500
					H -2.26739000 -3.08340300 6.89574900
					H -1.25461500 -2.11805900 7.98296500
					C -2.07650000 -1.06366400 6.30757500
					O -3.22209100 -0.71386800 6.57462900
					N -1.24460400 -0.37375700 5.48549600
					H -0.39070800 -0.82238800 5.16825400
					C -1.79203500 0.63659100 4.60338000
					H -2.84216600 0.38851100 4.40399000
					C -1.73710500 2.04666300 5.21497200
					H -2.32269500 2.05643100 6.13993300
					H -0.70034200 2.32149700 5.45359600
					H -2.15163700 2.78441000 4.51772700
					C -1.04773900 0.60477400 3.27003600
					O 0.13418400 0.07720700 3.30653200
					O -1.59296800 1.10828900 2.27333100
					O 2.85062200 -0.01118500 2.57730300
					O 3.86149500 0.99058000 0.81048300
					C 3.82562200 0.59005500 2.00738900
					C 5.03720500 0.84806300 2.88404300
					H 5.87342600 1.16789400 2.25155700
					H 5.31810100 -0.09149400 3.38016900
					C 4.74061000 1.91066200 3.95063100
					H 3.87393500 1.58173000 4.54125100
					H 4.45844100 2.84986900 3.45295800
					C 5.94577300 2.14320200 4.85588700
					H 6.22694300 1.22179800 5.38392000
					H 5.73875700 2.91030800 5.61387600
					H 6.81757300 2.47478600 4.27627000
					O 0.18311900 3.18466800 -2.85914900
					O -1.22265200 2.87221400 -1.13511400
					C -0.56124200 3.61973100 -1.86991800
					C -0.63675200 5.12875100 -1.75383700
					H 0.37180500 5.49806200 -1.51531100
					H -1.30234100 5.38694700 -0.92335300
					C -1.10861200 5.74839900 -3.08288900
					H -2.10502200 5.37707700 -3.35695700
					N 1.39616600 -3.30208800 -1.79570900
					C 1.65930500 -2.99991500 -3.11871400
					H 1.56390100 -2.00034400 -3.52216000
					C 2.02068500 -4.14772800 -3.77311800
					N 1.96216000 -5.15266400 -2.81431900
					H 2.25088000 -6.11331600 -2.94548700
					C 1.59103200 -4.60561000 -1.63384200
					H 1.43966100 -5.13789500 -0.70548500
					C 2.54482000 -4.34626300 -5.15268800
					H 2.48729900 -3.38090600 -5.66963400
					H 1.92951500 -5.05122200 -5.72932100
					C 4.00615600 -4.85638800 -5.13886500
					H 4.41161100 -4.83019000 -6.15861800
					H 4.03740200 -5.90048700 -4.80522900
					C 4.87753800 -4.06615600 -4.17417300
					O 4.97984000 -4.37460400 -2.97793500
					N 5.51229300 -2.99510500 -4.70701400
					H 5.38274700 -2.77881300 -5.68714400
					C 6.38969100 -2.15922900 -3.90034200
					H 7.06533400 -1.62825600 -4.58127200
					C 5.62689700 -1.17774000 -3.00793300
					H 4.88907200 -1.73262300 -2.42154100
					H 6.33319600 -0.72388500 -2.29685100
					C 4.90316500 -0.08244900 -3.79024100
					H 5.58351300 0.64322300 -4.24873500
					H 4.31297800 -0.51614000 -4.61306300
					C 3.90456400 0.66758200 -2.93861900
					O 3.24409500 -0.00321700 -2.08206900
					O 3.77344000 1.91237500 -3.15515300
					C 7.95267200 -3.31405500 3.39242200
					H 7.93332400 -2.21872000 3.43885600
					H 8.46749700 -3.69117000 4.28276000
					C 6.51933300 -3.88923400 3.33314700
					H 6.56851100 -4.98859200 3.34131200
					H 5.97774100 -3.60581700 4.24423000
					C 5.67367500 -3.45042800 2.17214700
					C 4.53366900 -2.68688900 2.11881500
					H 3.96379800 -2.18710200 2.88963300
					N 4.11383600 -2.63180200 0.80246200
					H 3.23859500 -2.08054200 0.48676700
					C 4.94556700 -3.33641900 0.03999600
					H 4.87809300 -3.51378900 -1.03171700
					N 5.90291400 -3.83865600 0.85092000
					H 6.66381500 -4.42691600 0.53223100
					C 3.75685700 8.06638900 6.13456700
					H 3.51781500 9.12764600 5.99937900
					H 4.83594400 7.94029200 5.97485900
					H 3.53866000 7.80049300 7.17715000
					C 2.94633600 7.18923100 5.16668300
					H 1.87102600 7.34856800 5.33810400
					H 3.14483900 7.51797000 4.13336800
					C 3.26247500 5.69346200 5.32365700
					H 4.31017700 5.49425400 5.05304900
					H 3.15916700 5.42268400 6.38400400
					C 2.35327000 4.74234700 4.53765400
					H 2.59878700 3.71327500 4.82831800
					H 1.29740800 4.92362500 4.79668000
					N 2.55165300 4.85802100 3.09021600
					H 2.80115800 5.77484100 2.73904800
					C 2.02475100 3.98801500 2.18881700
					N 2.09317200 4.25383500 0.87754400
					H 2.67088000 5.01175600 0.53521100
					H 1.92516800 3.49556200 0.17749300
					N 1.42563500 2.87121200 2.58828300
					H 1.39848500 2.60656900 3.56182900
					H 1.16445100 2.13328600 1.88524100
					O 3.23349500 4.69827600 -1.79576700
					H 3.60613500 5.17573500 -2.56047200
					H 3.98283900 4.18014500 -1.35349200
					O 1.32239600 -0.00945000 -4.20374100
					H 0.42080300 0.38648700 -4.38183600
					O 0.15096000 -0.43000700 -1.62159200
					H -0.18231800 -0.62799300 -2.51042900
					H 1.42366800 0.04317200 -3.23483100
					O -3.55848800 1.47688900 0.65078900
					H -4.53484700 1.38912400 0.54088800
					H -3.34066300 1.56637800 1.59768900
					O 2.77381000 0.86334600 -6.37438500
					H 2.40961000 0.55256000 -5.51636100
					H 3.47988100 1.52127200 -6.14110100
					O 0.80650300 2.79522000 -6.20360100
					H 0.01388100 2.33662300 -5.86238100
					H 1.44940400 2.07063100 -6.43713700
					O -4.96351800 -0.52391800 -1.85399100
					H -5.47360300 0.07024300 -1.25547100
					H -4.35808500 -1.02348600 -1.25353800
					O -2.82682900 0.91619100 -2.38064200
					H -3.05220300 1.85917800 -2.29047800
					H -3.70372200 0.41212700 -2.33406800
					O 2.39390800 3.90026600 -4.35000900
					H 1.69658300 3.63274600 -5.02554100
					O -0.97275800 1.31156500 -4.41195200
					H -0.59876700 2.00900500 -3.81592900
					H -1.75403000 0.98616900 -3.90399800
					O 5.04574400 3.04513100 -0.77859600
					H 4.59925800 2.43257500 -0.14567600
					H 5.01471500 2.55088500 -1.62064700
					O 4.50528300 2.91575600 -5.75097500
					H 4.44222400 3.43866700 -6.56910100
					H 3.81077000 3.31534400 -5.15557800
					H 8.54347400 -3.60471000 2.51395200
					H 6.99737100 -2.82702800 -3.27797800
					H -1.16816300 6.83989600 -2.99737100
					H -0.41280600 5.49550200 -3.88941600
					Optimized structure of pre-S0(W2-unbound) for water dissociation, octet
					Mn 0.37722400 -2.17815400 -0.39760700
					Mn 1.05589100 -0.59991600 1.74898900
					Mn 2.02056500 0.61410600 -0.64255200
					Mn 2.26558900 3.09326400 -2.72103600
					Ca -1.50936200 0.62034200 -0.22629800
					O -0.41130000 -1.27017600 0.99050500
					O 0.88589100 0.95159600 0.81573600
					O 1.99077000 -1.24386500 0.23391600
					O 2.07854200 2.34882700 -1.07725000
					O -6.08882500 1.33228400 -0.11292700
					C -6.58479800 2.48071800 -0.68992600
					C -7.95512100 2.75883300 -0.69959400
					C -8.40681300 3.93252800 -1.30009800
					C -7.51897700 4.84176000 -1.88905500
					C -6.15185100 4.53720600 -1.86946000
					C -5.67809100 3.36750600 -1.27747700
					C -8.01902800 6.16926100 -2.40166700
					C -8.21085100 7.15284900 -1.23636600
					H -8.93497900 6.75950000 -0.51157400
					H -7.26382500 7.31184000 -0.70476600
					H -8.57488500 8.12690000 -1.58901500
					H -8.97274300 6.03775500 -2.93222400
					H -7.30788100 6.58695100 -3.12748000
					H -9.47339500 4.15500700 -1.29612600
					H -5.44288500 5.23633800 -2.31218500
					H -8.65320900 2.07651600 -0.22115000
					H -4.61302000 3.15194800 -1.22815000
					O -1.23748300 -3.08276400 -0.91650100
					O -2.85103600 -1.54417100 -0.56337800
					C -2.46253100 -2.70700100 -0.82470700
					C -3.43018100 -3.83885300 -1.12875000
					H -2.95563900 -4.76135600 -0.77184000
					H -3.47279600 -3.92847300 -2.22622800
					C -4.84169400 -3.71427000 -0.56335900
					H -5.38241900 -2.89410600 -1.05311400
					H -4.81070200 -3.48907300 0.51022400
					C -5.58434600 -5.04629600 -0.78130000
					H -5.11035400 -5.83724700 -0.18872700
					H -5.52488700 -5.33761800 -1.84014100
					C -7.02650500 -4.93504400 -0.33445700
					O -7.35155000 -5.02007200 0.85789800
					N -7.92617800 -4.66795200 -1.32187500
					H -7.58535600 -4.55570900 -2.26865200
					C -9.34124300 -4.46925700 -1.06169100
					H -9.53439300 -4.91580400 -0.08088500
					H -9.92503900 -5.03694600 -1.79693900
					C -9.79406200 -2.99988600 -1.08371300
					H -9.75743200 -2.60968600 -2.10951500
					H -10.85382000 -2.97825900 -0.78452900
					C -8.97306700 -2.09948300 -0.21829100
					C -8.60377300 -0.78702200 -0.38247900
					H -8.83543100 -0.11666700 -1.20059200
					N -7.83302100 -0.37628600 0.68820700
					H -6.82489300 0.76454900 0.34804800
					C -7.71907900 -1.42841300 1.48661400
					H -7.14796700 -1.47068400 2.40490200
					N -8.41345300 -2.48378000 0.99104500
					H -8.28656300 -3.45956600 1.28694300
					O 0.95043400 -3.77048600 1.10541800
					O 1.32333000 -2.30746300 2.78933900
					C 1.06003100 -3.47413400 2.32013300
					C 0.90133500 -4.61222500 3.31899200
					H 1.72003100 -5.32369000 3.14099800
					H -0.03079500 -5.12620600 3.05829800
					C 0.87221000 -4.18921000 4.77848200
					H 1.74607400 -3.56892900 5.01788200
					H 0.92643400 -5.08267400 5.41958900
					C -0.40050700 -3.44195100 5.14697400
					O -1.42865700 -3.48375900 4.48221300
					N -0.32154400 -2.73458000 6.32187800
					H 0.52087800 -2.81473500 6.87695700
					C -1.52553600 -2.22169700 6.95113900
					H -2.32235400 -2.97423300 6.92448900
					H -1.30547100 -2.00276800 8.00226400
					C -2.11360100 -0.96407200 6.31082400
					O -3.25632800 -0.60064700 6.57151100
					N -1.27481700 -0.29244000 5.48032900
					H -0.42437500 -0.75281800 5.17078800
					C -1.81327600 0.71009600 4.58389300
					H -2.86672300 0.47155700 4.39143100
					C -1.73763200 2.12944600 5.17097900
					H -2.31946800 2.16253800 6.09779900
					H -0.69652100 2.39499800 5.40094100
					H -2.14526600 2.86075900 4.46296400
					C -1.07247700 0.64702500 3.24712400
					O 0.10811900 0.11404900 3.29042800
					O -1.61736400 1.13278700 2.24218400
					O 2.83361500 -0.01690100 2.57147900
					O 3.87483100 0.92994500 0.79299200
					C 3.82277700 0.56178300 1.99763400
					C 5.02699700 0.82788500 2.88420900
					H 5.87069300 1.13187100 2.25370500
					H 5.29827700 -0.10539600 3.39735100
					C 4.73068400 1.91004700 3.93157300
					H 3.86336800 1.59254600 4.52751900
					H 4.44907500 2.84015300 3.41704300
					C 5.93510400 2.16169200 4.83443100
					H 6.21792400 1.25090100 5.37970600
					H 5.72484200 2.94218200 5.57772900
					H 6.80659100 2.48475100 4.24962300
					O 0.31387400 3.14679700 -2.89895100
					O -1.17154200 2.85955800 -1.24103600
					C -0.47234300 3.59817600 -1.94951400
					C -0.54938600 5.10924300 -1.85015800
					H 0.46307400 5.49075900 -1.65185400
					H -1.19010700 5.37433400 -1.00259200
					C -1.07356700 5.71139000 -3.16957700
					H -2.08332900 5.34266800 -3.39331600
					N 1.32904200 -3.39313000 -1.73146800
					C 1.54303600 -3.15159200 -3.07305600
					H 1.38092600 -2.18685700 -3.53240400
					C 1.97124900 -4.30531100 -3.67256800
					N 1.99389700 -5.25813100 -2.66083000
					H 2.35723600 -6.19863500 -2.74196300
					C 1.61067200 -4.67124400 -1.50280000
					H 1.50920400 -5.15990300 -0.54448900
					C 2.48003300 -4.52301700 -5.05518300
					H 2.36156500 -3.57509900 -5.59353100
					H 1.88989700 -5.27341800 -5.59994600
					C 3.96555800 -4.95865000 -5.06875300
					H 4.34934300 -4.90778800 -6.09580900
					H 4.05113900 -6.00342700 -4.74558900
					C 4.82488000 -4.14556400 -4.11283800
					O 4.92370100 -4.43588400 -2.91171900
					N 5.46695900 -3.08431900 -4.65741300
					H 5.35273900 -2.88752700 -5.64337300
					C 6.36657300 -2.26289000 -3.86134000
					H 7.06026900 -1.76232400 -4.54722200
					C 5.63274500 -1.24321300 -2.98320000
					H 4.86635900 -1.76552600 -2.40284700
					H 6.34915800 -0.81388100 -2.26714400
					C 4.96077700 -0.12125800 -3.77871700
					H 5.67156400 0.58262900 -4.22360200
					H 4.37290400 -0.54617700 -4.60798900
					C 3.96161300 0.65580900 -2.94903900
					O 3.19316500 -0.01990600 -2.18360200
					O 3.90901300 1.91209000 -3.10272800
					C 7.90402800 -3.32996100 3.45019300
					H 7.88518900 -2.23443000 3.49242300
					H 8.41925600 -3.70397700 4.34163300
					C 6.47011100 -3.90446000 3.39366200
					H 6.51888400 -5.00382600 3.40545900
					H 5.92963800 -3.61786500 4.30444500
					C 5.62402700 -3.46816100 2.23189400
					C 4.48704300 -2.69980200 2.17549900
					H 3.92201000 -2.19411100 2.94588800
					N 4.06550500 -2.64504000 0.85967300
					H 3.18511700 -2.07638900 0.53491900
					C 4.89462900 -3.35606100 0.10101600
					H 4.82592700 -3.53751100 -0.96958600
					N 5.85111000 -3.86170800 0.91218800
					H 6.60904900 -4.45461300 0.59521200
					C 3.78811900 8.11807100 6.02712100
					H 3.55550500 9.17599500 5.85852900
					H 4.86466900 7.97854100 5.86151300
					H 3.57862700 7.88960900 7.08033400
					C 2.96278500 7.21518400 5.09799000
					H 1.88997500 7.38874900 5.27099700
					H 3.15640000 7.50770700 4.05280700
					C 3.26924400 5.72366700 5.30369300
					H 4.31844800 5.51195900 5.04873300
					H 3.15384400 5.48411700 6.37015700
					C 2.36350800 4.75857800 4.53174000
					H 2.60839200 3.73346000 4.83706800
					H 1.30634600 4.94271300 4.78330700
					N 2.57004900 4.85961300 3.08522000
					H 2.82853600 5.77177600 2.72870900
					C 2.04514800 3.98789100 2.18562100
					N 2.12064600 4.25021400 0.87434100
					H 2.70892200 5.00159300 0.53481800
					H 1.97055700 3.48250300 0.17870600
					N 1.44037100 2.87385600 2.58463300
					H 1.41383700 2.60810400 3.55795700
					H 1.18049300 2.13664200 1.87933900
					O 3.39075100 4.67517600 -1.72772800
					H 3.79488600 5.16005300 -2.47144000
					H 4.11794700 4.13190100 -1.27113100
					O 1.54287600 -0.39152400 -4.49849300
					H 0.65080200 0.05040000 -4.50675900
					O 0.18436000 -0.39737000 -1.61063000
					H -0.02188000 -0.37199900 -2.55859200
					H 1.87784800 -0.25292800 -3.59219900
					O -3.54561800 1.59335000 0.58800600
					H -4.51856200 1.47912600 0.47086900
					H -3.34026300 1.65954200 1.53957600
					O 2.72738000 1.01546900 -6.58171900
					H 2.43977500 0.46725200 -5.81770500
					H 3.47962000 1.57284100 -6.25407600
					O 0.81688200 2.87742000 -6.04330400
					H 0.09695600 2.36725100 -5.62474500
					H 1.45506900 2.18785800 -6.38750600
					O -4.96806200 -0.49171600 -1.91208300
					H -5.47527500 0.11320700 -1.32188200
					H -4.37624000 -0.99338900 -1.29923500
					O -2.80489200 0.91076300 -2.42241200
					H -3.01107800 1.86123300 -2.38472100
					H -3.69123600 0.42132700 -2.38677800
					O 2.55056500 3.92656400 -4.30543900
					H 1.81245100 3.68841600 -4.95121000
					O -0.70411300 1.03291900 -4.20620100
					H -0.33455700 1.75138300 -3.63012300
					H -1.57106800 0.82155600 -3.78132600
					O 5.13556100 2.98185800 -0.69470600
					H 4.65104200 2.36294300 -0.09407900
					H 5.13723400 2.50090800 -1.54506800
					O 4.60694400 2.84093400 -5.72209300
					H 4.61293500 3.40037500 -6.51821800
					H 3.93193500 3.27298300 -5.12707500
					H 8.49402700 -3.62415400 2.57235700
					H 6.95092300 -2.93874400 -3.22576300
					H -1.12140100 6.80433500 -3.09902600
					H -0.41473600 5.43990500 -4.00116000
					Optimized structure of pre-S0(W2-unbound) for water dissociation, doublet
					Mn 0.37812200 -2.17026100 -0.38753400
					Mn 1.05276200 -0.59406600 1.74347700
					Mn 2.02100400 0.61436300 -0.64386800
					Mn 2.27605400 3.08926200 -2.72297800
					Ca -1.51139000 0.62429900 -0.22351200
					O -0.41223100 -1.26288800 1.00351900
					O 0.89938900 0.95397500 0.81050600
					O 1.97006400 -1.24379800 0.23830700
					O 2.09112200 2.34723300 -1.07725300
					O -6.09208900 1.33170700 -0.10447900
					C -6.58828000 2.47598100 -0.68954200
					C -7.95866200 2.75369700 -0.70204500
					C -8.41035200 3.92283100 -1.31156600
					C -7.52249600 4.82792700 -1.90680700
					C -6.15522500 4.52411500 -1.88362100
					C -5.68149000 3.35904200 -1.28265000
					C -8.02232900 6.15096800 -2.43116500
					C -8.20961700 7.14697500 -1.27571000
					H -8.93210800 6.76209400 -0.54475400
					H -7.26088500 7.31041600 -0.74851200
					H -8.57350800 8.11768800 -1.63757300
					H -8.97768900 6.01523900 -2.95766500
					H -7.31274700 6.56029500 -3.16326900
					H -9.47702900 4.14490100 -1.31001400
					H -5.44616500 5.22018700 -2.33100700
					H -8.65685500 2.07465600 -0.21909000
					H -4.61642600 3.14419200 -1.23070900
					O -1.23084100 -3.08051300 -0.89216900
					O -2.85169200 -1.54569500 -0.55503800
					C -2.45841900 -2.70885300 -0.80437900
					C -3.41941800 -3.84953600 -1.09788800
					H -2.94711700 -4.76325500 -0.71601500
					H -3.44575500 -3.96168300 -2.19381800
					C -4.83915400 -3.71867800 -0.55490400
					H -5.37110200 -2.90056700 -1.05756900
					H -4.82331300 -3.48674300 0.51761500
					C -5.58259600 -5.05026600 -0.77489500
					H -5.11101000 -5.84140000 -0.18056300
					H -5.52022100 -5.34200200 -1.83343400
					C -7.02556600 -4.93834800 -0.33105600
					O -7.35242500 -5.02274200 0.86084500
					N -7.92369200 -4.67246200 -1.32003700
					H -7.58154300 -4.56045100 -2.26636400
					C -9.33920500 -4.47455300 -1.06180300
					H -9.53342700 -4.92067200 -0.08103400
					H -9.92171000 -5.04281900 -1.79762300
					C -9.79262900 -3.00530700 -1.08517500
					H -9.75404800 -2.61551900 -2.11106500
					H -10.85303700 -2.98412300 -0.78826000
					C -8.97406200 -2.10389900 -0.21836600
					C -8.60615500 -0.79090200 -0.38183700
					H -8.83717300 -0.12080900 -1.20034700
					N -7.83812700 -0.37907400 0.69040500
					H -6.82920200 0.76358900 0.35389300
					C -7.72449300 -1.43102300 1.48910600
					H -7.15529500 -1.47247200 2.40862600
					N -8.41641100 -2.48735900 0.99212800
					H -8.28913200 -3.46293200 1.28844400
					O 0.96373400 -3.76215500 1.11590700
					O 1.32725200 -2.29609400 2.79972900
					C 1.06578400 -3.46262300 2.33114500
					C 0.89948300 -4.59896100 3.33095900
					H 1.71541000 -5.31446200 3.15646600
					H -0.03425300 -5.10920100 3.06849500
					C 0.86721400 -4.17317900 4.78959600
					H 1.74007500 -3.55169600 5.02940100
					H 0.92080100 -5.06542500 5.43249100
					C -0.40703200 -3.42685400 5.15457500
					O -1.43550900 -3.47496300 4.49067100
					N -0.32929300 -2.71409800 6.32606200
					H 0.51489400 -2.78618800 6.87947000
					C -1.53330700 -2.19831000 6.95249200
					H -2.33056600 -2.95036600 6.92617800
					H -1.31471900 -1.97752900 8.00353900
					C -2.11954500 -0.94150000 6.30875400
					O -3.26110600 -0.57470900 6.57043700
					N -1.28117500 -0.27542000 5.47388700
					H -0.43203600 -0.73806800 5.16394900
					C -1.81846400 0.72517200 4.57467900
					H -2.86981200 0.48255300 4.37525500
					C -1.75318700 2.14433000 5.16327300
					H -2.34088900 2.17407700 6.08647700
					H -0.71474300 2.41465100 5.39973000
					H -2.15981700 2.87403900 4.45304500
					C -1.06876300 0.66482100 3.24267300
					O 0.10875000 0.12967400 3.28949700
					O -1.60878300 1.15544800 2.23596300
					O 2.83647000 -0.00402800 2.57204400
					O 3.88771100 0.89444500 0.77382100
					C 3.82698500 0.55959900 1.98959800
					C 5.03068700 0.84517300 2.87253000
					H 5.86778200 1.16089200 2.23901800
					H 5.31714500 -0.08646900 3.38118500
					C 4.72643600 1.91926600 3.92579200
					H 3.86238800 1.59141400 4.52071000
					H 4.43620500 2.84941600 3.41610800
					C 5.92948300 2.17834200 4.82943400
					H 6.22048200 1.26806200 5.37127500
					H 5.71234900 2.95417000 5.57560900
					H 6.79796300 2.51123600 4.24564100
					O 0.32564700 3.14051200 -2.90032400
					O -1.16648900 2.85961000 -1.24787700
					C -0.46652400 3.59610700 -1.95777200
					C -0.54937100 5.10763300 -1.86957100
					H 0.46086200 5.49409800 -1.66942200
					H -1.19457600 5.37637400 -1.02656900
					C -1.06989500 5.69942600 -3.19531800
					H -2.07820200 5.32729700 -3.41991800
					N 1.33667100 -3.39809600 -1.72203300
					C 1.55589100 -3.16055800 -3.06356600
					H 1.40076600 -2.19592800 -3.52575500
					C 1.97538500 -4.31852900 -3.66125000
					N 1.98817300 -5.27023200 -2.64836800
					H 2.34039700 -6.21506800 -2.72831800
					C 1.60700400 -4.67821400 -1.49183500
					H 1.49920900 -5.16506900 -0.53326400
					C 2.48667800 -4.54118100 -5.04210100
					H 2.36917600 -3.59530000 -5.58423700
					H 1.89790000 -5.29366500 -5.58543800
					C 3.97243400 -4.97672100 -5.05117700
					H 4.35838400 -4.92985100 -6.07762100
					H 4.05716000 -6.02019100 -4.72362000
					C 4.83001100 -4.16013700 -4.09676600
					O 4.92571800 -4.44489400 -2.89398500
					N 5.47447800 -3.10210300 -4.64464300
					H 5.36326200 -2.91046500 -5.63195400
					C 6.37176500 -2.27654100 -3.85030800
					H 7.06730600 -1.77936600 -4.53675900
					C 5.63491300 -1.25231300 -2.97978900
					H 4.86923400 -1.77240100 -2.39633500
					H 6.34994800 -0.81618200 -2.26647600
					C 4.96050600 -0.13750500 -3.78379000
					H 5.66996500 0.56420400 -4.23405000
					H 4.37291100 -0.57084800 -4.60889500
					C 3.96024300 0.64303400 -2.95841400
					O 3.18245800 -0.03066700 -2.20073300
					O 3.91575400 1.90025200 -3.10752800
					C 7.90054400 -3.31793200 3.46674500
					H 7.88710000 -2.22195500 3.49767200
					H 8.41139600 -3.68529300 4.36341000
					C 6.46404700 -3.88617200 3.41264700
					H 6.50753900 -4.98557100 3.43627500
					H 5.92246300 -3.58733600 4.31878600
					C 5.62212800 -3.45930100 2.24431700
					C 4.48232300 -2.69611900 2.17914400
					H 3.91147900 -2.18644200 2.94272400
					N 4.06635400 -2.65441900 0.86103900
					H 3.19347600 -2.10038300 0.53213400
					C 4.90065800 -3.36703000 0.10901000
					H 4.83576400 -3.55557000 -0.96094600
					N 5.85543900 -3.86159200 0.92805000
					H 6.61725300 -4.45340700 0.61834700
					C 3.78055000 8.13865400 5.99874100
					H 3.54710100 9.19532500 5.82350700
					H 4.85687000 7.99858500 5.83206000
					H 3.57327200 7.91730900 7.05391300
					C 2.95421600 7.22914200 5.07754200
					H 1.88153600 7.40322300 5.25074700
					H 3.14623900 7.51471000 4.03012400
					C 3.26213200 5.73945300 5.29321200
					H 4.31203400 5.52761300 5.04124200
					H 3.14506300 5.50609200 6.36083600
					C 2.35906500 4.76961500 4.52447700
					H 2.60640700 3.74579800 4.83222300
					H 1.30132900 4.95178600 4.77502700
					N 2.56632100 4.86851700 3.07801900
					H 2.82354400 5.78052700 2.72025500
					C 2.04329200 3.99492700 2.17958500
					N 2.12085000 4.25539300 0.86767200
					H 2.71500400 5.00246700 0.52870000
					H 1.97417300 3.48530000 0.17437000
					N 1.43847800 2.88159100 2.57971300
					H 1.40999900 2.61656200 3.55321500
					H 1.18192600 2.14326500 1.87578700
					O 3.41319400 4.66119800 -1.73025200
					H 3.82309300 5.14436100 -2.47187600
					H 4.13525100 4.11180900 -1.27245700
					O 1.52989600 -0.40749100 -4.51068600
					H 0.64066500 0.04108400 -4.51199400
					O 0.17834300 -0.40063100 -1.60227300
					H -0.00544400 -0.39767500 -2.55499700
					H 1.88140300 -0.25607300 -3.61266100
					O -3.54674400 1.59892600 0.58927500
					H -4.52010700 1.48275100 0.47869300
					H -3.33449200 1.67133100 1.53915000
					O 2.69837200 1.01285400 -6.59737900
					H 2.41407500 0.45466200 -5.83927300
					H 3.45841600 1.55871500 -6.26864400
					O 0.80967200 2.88711100 -6.03663500
					H 0.08981400 2.38017700 -5.61407600
					H 1.44042700 2.19370500 -6.38752200
					O -4.96976900 -0.49298600 -1.90334900
					H -5.47597500 0.11155400 -1.31183400
					H -4.37791800 -0.99584800 -1.29180300
					O -2.80713700 0.90914800 -2.41849700
					H -3.01470100 1.85947900 -2.38534200
					H -3.69308200 0.41914200 -2.38127600
					O 2.56118500 3.91921500 -4.30828800
					H 1.81748900 3.68706800 -4.95029800
					O -0.70520500 1.03058500 -4.20409500
					H -0.32970400 1.74299300 -3.62488100
					H -1.56967600 0.81777600 -3.77498300
					O 5.14885900 2.95585200 -0.70071300
					H 4.66181800 2.33417200 -0.10467900
					H 5.15001000 2.47993300 -1.55395200
					O 4.60142600 2.81256600 -5.73452900
					H 4.61053400 3.37332400 -6.52970100
					H 3.93388500 3.25107600 -5.13602700
					H 8.49161100 -3.62423700 2.59376500
					H 6.95444600 -2.94885600 -3.20944700
					H -1.11985800 6.79272900 -3.13260500
					H -0.40775200 5.42314700 -4.02269300

## Sheet: Fig. 5
	The local minima for the structural isomerism in the S0 state
			Optimized structure of S0B for structural isomerism, octet
			Mn 0.58828300 -2.12854400 -0.01783500
			Mn 1.28937900 -0.06053000 1.66113600
			Mn 2.20894000 0.42079800 -0.91023200
			Mn 1.87064300 2.02135300 -3.59363100
			Ca -1.28971200 0.55971900 -0.57086400
			O -0.19335500 -0.90244600 1.09784900
			O 1.11204600 1.19578100 0.36357200
			O 2.20884100 -1.09353900 0.39060300
			O 2.36952400 1.97519500 -1.86848500
			O -6.06236500 1.60960700 0.65170900
			C -6.60401500 2.32001300 -0.38285100
			C -7.96620500 2.24949500 -0.70048100
			C -8.46530400 2.99671700 -1.76801400
			C -7.63697100 3.82460200 -2.53528700
			C -6.27616300 3.87975700 -2.20235100
			C -5.75386200 3.14072200 -1.14094700
			C -8.20258900 4.72319900 -3.60670400
			C -8.50760600 6.11867400 -3.03864500
			H -9.23379600 6.05273100 -2.21846800
			H -7.59703800 6.58232400 -2.63758100
			H -8.91943700 6.78335500 -3.80938400
			H -9.12020600 4.28399000 -4.02136400
			H -7.49089400 4.81239500 -4.43972800
			H -9.52781300 2.94265200 -2.00259100
			H -5.61152200 4.52083000 -2.78176200
			H -8.62870000 1.62959700 -0.10114600
			H -4.69750400 3.18212500 -0.88782500
			O -1.01194300 -3.16983500 -0.26275300
			O -2.67300800 -1.65328100 -0.33888200
			C -2.25393100 -2.83187500 -0.25095100
			C -3.18094700 -4.04673100 -0.19243900
			H -2.58465900 -4.87211000 0.21350600
			H -3.40239400 -4.31183600 -1.23907800
			C -4.49945000 -3.91341700 0.58084300
			H -5.17169700 -3.22815900 0.05232800
			H -4.32321500 -3.49510500 1.58050800
			C -5.16016600 -5.30730600 0.72459800
			H -4.60750100 -5.91137700 1.45311000
			H -5.12023700 -5.83186700 -0.24150200
			C -6.59225800 -5.19436700 1.19962000
			O -6.88126300 -5.04178300 2.39488800
			N -7.53483400 -5.21286800 0.21449300
			H -7.22139700 -5.26269900 -0.74723900
			C -8.95123100 -5.01014200 0.47173300
			H -9.10442900 -5.24421500 1.53015400
			H -9.53294200 -5.73284000 -0.11284400
			C -9.44686500 -3.58340400 0.15342500
			H -9.46671600 -3.43035500 -0.93376100
			H -10.49276600 -3.51523000 0.49165400
			C -8.61856100 -2.48817800 0.75309200
			C -8.29789000 -1.23612800 0.28321100
			H -8.58095200 -0.77179800 -0.65254800
			N -7.48638700 -0.58115800 1.19396600
			H -6.69021300 0.86690500 0.94489900
			C -7.31129600 -1.42825600 2.20224500
			H -6.70453700 -1.25109000 3.08085100
			N -7.99519300 -2.57853700 1.98870600
			H -7.83255400 -3.46004200 2.49227700
			O 1.18760900 -3.29372800 1.88163100
			O 1.59772600 -1.41343200 3.07565900
			C 1.37200000 -2.67402200 2.95459600
			C 1.37927200 -3.46904300 4.25220800
			H 2.24815200 -4.14212900 4.22801500
			H 0.48280400 -4.09872600 4.24874100
			C 1.41167400 -2.59915500 5.50062400
			H 2.24619500 -1.88827200 5.45448500
			H 1.57406000 -3.23314300 6.38640100
			C 0.10811600 -1.84421400 5.71236400
			O -0.94270600 -2.13527700 5.15408400
			N 0.18696500 -0.81630000 6.62036200
			H 1.05319000 -0.68546500 7.12711400
			C -1.02508200 -0.20823400 7.13920700
			H -1.76979200 -0.97766500 7.37385900
			H -0.78201900 0.31917500 8.06888500
			C -1.71912800 0.77602900 6.19571700
			O -2.88000800 1.12408100 6.38735700
			N -0.94403700 1.23884800 5.18135400
			H -0.07630000 0.75172100 4.97792000
			C -1.56027200 1.90988800 4.05533700
			H -2.58944600 1.53973600 3.95057200
			C -1.61859700 3.43572200 4.23727300
			H -2.21147600 3.66482600 5.12845000
			H -0.60793500 3.84520400 4.37752900
			H -2.08065300 3.90968700 3.36361100
			C -0.80935000 1.55025100 2.77827000
			O 0.35833700 1.02590200 2.96033000
			O -1.32794500 1.81537400 1.68004200
			O 3.03665800 0.73873000 2.29487000
			O 4.08166100 1.04739300 0.30187800
			C 4.02381500 1.10335200 1.55334400
			C 5.20845800 1.68301400 2.31127100
			H 6.08807300 1.67196000 1.65602000
			H 5.42011400 1.05808000 3.18948500
			C 4.91151900 3.11742300 2.77285700
			H 4.02267000 3.09434900 3.41866100
			H 4.65640900 3.73204200 1.89753800
			C 6.09444400 3.73350600 3.51580900
			H 6.34977000 3.14809900 4.40962400
			H 5.87462900 4.75909000 3.84171800
			H 6.98663100 3.77233900 2.87641500
			O 0.72283700 3.51799200 -3.30609800
			O -0.81710700 2.62498200 -1.92322700
			C -0.44459800 3.47776900 -2.75334000
			C -1.38477800 4.54498400 -3.28529000
			H -1.04696600 5.52530500 -2.92123800
			H -2.38989600 4.36931400 -2.88371900
			C -1.36479400 4.52142100 -4.82236300
			H -1.62156100 3.52296400 -5.20301300
			N 1.57242000 -3.59670600 -1.02838200
			C 1.76465300 -3.70785000 -2.39356800
			H 1.48837700 -2.91767500 -3.08626600
			C 2.26189700 -4.95582600 -2.66495300
			N 2.35187900 -5.59727500 -1.43434100
			H 2.78140200 -6.49743300 -1.26693900
			C 1.93769000 -4.74475100 -0.46942300
			H 1.87493700 -4.96057700 0.58782300
			C 2.74508300 -5.54821700 -3.94419500
			H 2.62340600 -4.78686500 -4.72394900
			H 2.13566200 -6.41004000 -4.25160600
			C 4.22472800 -5.99924100 -3.86182300
			H 4.58432600 -6.25666600 -4.86650900
			H 4.30674000 -6.90644400 -3.25084100
			C 5.10706100 -4.94873600 -3.20586000
			O 5.24961400 -4.87549900 -1.97783700
			N 5.69779600 -4.07803300 -4.06020600
			H 5.54029200 -4.18344800 -5.05407000
			C 6.50200700 -2.96201600 -3.58245900
			H 7.10853300 -2.60995000 -4.42569600
			C 5.65950100 -1.83260600 -3.00155700
			H 5.10180400 -2.20381200 -2.13899600
			H 6.32584600 -1.03786500 -2.63675000
			C 4.66187800 -1.26442800 -4.00560900
			H 5.15332700 -0.73967300 -4.83436100
			H 4.06688300 -2.07909800 -4.44684100
			C 3.66765400 -0.33788300 -3.34348200
			O 3.38785900 -0.57671000 -2.14002200
			O 3.17701200 0.58721500 -4.07146400
			C 8.33479100 -1.82651600 3.65027900
			H 8.18085000 -0.76782500 3.40962800
			H 8.93820900 -1.89246300 4.56224300
			C 6.98199100 -2.54396300 3.86166700
			H 7.16521300 -3.58950000 4.15169500
			H 6.45692000 -2.08420000 4.70812500
			C 6.03710700 -2.51782400 2.69532200
			C 4.83403000 -1.88098500 2.51303100
			H 4.26568900 -1.22056400 3.15291800
			N 4.35143600 -2.21605400 1.26193300
			H 3.42961700 -1.79017200 0.84323200
			C 5.20639900 -3.04130400 0.66604800
			H 5.10789000 -3.50800600 -0.31097500
			N 6.23935400 -3.23697500 1.51664300
			H 7.03030600 -3.83913400 1.32115300
			C 3.64308500 9.67561400 3.07480300
			H 3.30333900 10.60891700 2.61071400
			H 4.71253000 9.55913800 2.85413900
			H 3.53546000 9.78099500 4.16236500
			C 2.83780700 8.47622900 2.55909400
			H 1.76863400 8.62766300 2.77100600
			H 2.92902500 8.43489700 1.46128300
			C 3.28960500 7.14869500 3.18639300
			H 4.33971500 6.94426400 2.92917300
			H 3.24760400 7.23973700 4.28070000
			C 2.43654000 5.93726800 2.79931900
			H 2.78005300 5.05759900 3.35828500
			H 1.38234100 6.11972200 3.06770500
			N 2.55739600 5.63885400 1.37286800
			H 2.72810900 6.42353100 0.75530400
			C 2.04702700 4.52934300 0.78600600
			N 2.14198600 4.40562000 -0.55238900
			H 2.97061200 4.80581100 -0.98510600
			H 1.92105000 3.48276600 -0.96906800
			N 1.44641200 3.58496400 1.49391500
			H 1.27689400 3.69489300 2.48331800
			H 1.26334200 2.64305300 1.05871600
			O 3.56233800 3.37302500 -4.25352000
			H 4.04976700 2.82266100 -4.89119400
			H 4.14569500 3.42706800 -3.44359300
			O 0.47408300 -0.65852600 -1.64143700
			O -3.40523200 1.42280700 0.23493900
			H -4.37993500 1.32155400 0.34070100
			H -3.07446000 1.82650400 1.06267600
			O 0.79308800 -1.52048000 -4.29089600
			H 0.60606600 -0.96794400 -2.56936200
			H 1.36547500 -1.23267600 -5.04683100
			O -1.22359600 0.06194800 -5.00536200
			H -1.73913300 0.27788000 -4.19138400
			H -0.09221500 -1.12521700 -4.54336500
			O -5.31428000 -1.17314400 -0.90525200
			H -5.75753600 -0.83433700 -0.10703000
			H -4.36303300 -1.30887600 -0.65673200
			O -5.17946100 0.56080200 -2.94436300
			H -5.57053000 1.39604000 -2.62575000
			H -5.35904000 -0.09741800 -2.21683700
			O 1.02221200 1.74912300 -5.25311600
			H -0.52405900 0.75172000 -5.07589200
			H 0.64618700 2.59189200 -5.56237200
			O -2.58737400 0.77578800 -2.69273700
			H -2.41805300 1.73667200 -2.71032400
			H -3.59354000 0.66986900 -2.81324500
			O 4.62492900 3.30851900 -1.78030500
			H 3.84536300 2.69432500 -1.63345600
			H 5.38027400 2.81152200 -1.42493800
			O 2.18998300 -0.42109900 -6.44721600
			H 1.57598700 0.34541600 -6.35212000
			H 2.92138500 -0.09229700 -5.89229200
			H 8.90996700 -2.27929600 2.83212100
			H 7.18796500 -3.34557000 -2.81738300
			H -2.09373900 5.22988900 -5.23353000
			H -0.37178800 4.79409600 -5.19365500
			Optimized structure of S0B for structural isomerism, doublet
			Mn 0.59222400 -2.12077400 -0.00963400
			Mn 1.28782800 -0.05228900 1.65180800
			Mn 2.20538700 0.42025500 -0.90605000
			Mn 1.87063600 2.00785300 -3.59903200
			Ca -1.29231000 0.56116100 -0.56470300
			O -0.18934600 -0.89608200 1.10590900
			O 1.11583600 1.20390500 0.36271700
			O 2.19253200 -1.08211300 0.39066000
			O 2.36448600 1.96578100 -1.87177900
			O -6.06881300 1.61074200 0.65125400
			C -6.60755500 2.31777500 -0.38716000
			C -7.96873000 2.24548700 -0.70876900
			C -8.46499800 2.98902000 -1.78021600
			C -7.63480700 3.81499900 -2.54753900
			C -6.27508200 3.87212400 -2.21041500
			C -5.75557300 3.13669800 -1.14513000
			C -8.19754300 4.70908900 -3.62429800
			C -8.50743800 6.10611700 -3.06276900
			H -9.23718900 6.04197900 -2.24553600
			H -7.59938300 6.57278200 -2.65935800
			H -8.91699700 6.76721700 -3.83784500
			H -9.11261800 4.26678100 -4.04128200
			H -7.48251200 4.79650800 -4.45465500
			H -9.52673200 2.93347200 -2.01794600
			H -5.60904800 4.51178500 -2.78979400
			H -8.63262800 1.62695100 -0.10957100
			H -4.69994000 3.17906700 -0.88916200
			O -1.00382100 -3.16342600 -0.24352800
			O -2.67195300 -1.65530900 -0.33021100
			C -2.24801500 -2.83099600 -0.23418600
			C -3.16834700 -4.05082100 -0.16822300
			H -2.57140200 -4.86665900 0.25582000
			H -3.37522400 -4.33219300 -1.21365100
			C -4.49661400 -3.91568500 0.58763200
			H -5.16344100 -3.23376100 0.04800300
			H -4.33296000 -3.49231100 1.58734100
			C -5.15812600 -5.30937500 0.73051900
			H -4.60713500 -5.91331600 1.46047900
			H -5.11625500 -5.83432500 -0.23529900
			C -6.59087400 -5.19594900 1.20337200
			O -6.88109900 -5.04134000 2.39807200
			N -7.53241600 -5.21706000 0.21740300
			H -7.21803600 -5.26806700 -0.74395800
			C -8.94908300 -5.01468100 0.47317700
			H -9.10306600 -5.24740200 1.53177400
			H -9.52989500 -5.73850000 -0.11090700
			C -9.44541800 -3.58872200 0.15251000
			H -9.46408700 -3.43708800 -0.93489800
			H -10.49185700 -3.52122600 0.48924500
			C -8.61929800 -2.49153600 0.75178600
			C -8.30168700 -1.23886400 0.28128500
			H -8.58576400 -0.77577600 -0.65478800
			N -7.49243900 -0.58117300 1.19199300
			H -6.69667800 0.86780800 0.94340700
			C -7.31549700 -1.42723000 2.20085900
			H -6.70969800 -1.24789600 3.07969200
			N -7.99610900 -2.57947500 1.98759600
			H -7.83261100 -3.45985900 2.49279400
			O 1.21630400 -3.27710500 1.88444700
			O 1.60690700 -1.39603600 3.08422300
			C 1.38660300 -2.65584300 2.96035900
			C 1.38020900 -3.45383500 4.25634600
			H 2.24469400 -4.13268000 4.23711100
			H 0.47967800 -4.07774900 4.24527600
			C 1.40760300 -2.58681000 5.50675500
			H 2.24172600 -1.87519500 5.46508800
			H 1.56706900 -3.22262800 6.39179000
			C 0.10262300 -1.83376000 5.71646000
			O -0.94838400 -2.13027600 5.16130800
			N 0.18015200 -0.80257500 6.62052600
			H 1.04801800 -0.66437900 7.12238400
			C -1.03196700 -0.19327200 7.13731000
			H -1.77698300 -0.96262000 7.37115600
			H -0.79011100 0.33419300 8.06727300
			C -1.72488300 0.79070200 6.19253200
			O -2.88495900 1.14139800 6.38497500
			N -0.95008200 1.24903200 5.17631000
			H -0.08319900 0.76015200 4.97289400
			C -1.56512000 1.91736900 4.04796300
			H -2.59332900 1.54512300 3.94108000
			C -1.62714500 3.44322600 4.22781900
			H -2.22356700 3.67263300 5.11659300
			H -0.61771300 3.85496300 4.37072600
			H -2.08695700 3.91492800 3.35168400
			C -0.80942100 1.55643300 2.77429000
			O 0.35670900 1.03434500 2.95901400
			O -1.32809300 1.81913000 1.67396700
			O 3.03990900 0.75923900 2.28743800
			O 4.08142600 1.02646200 0.28672300
			C 4.02386800 1.11026700 1.53847700
			C 5.21257500 1.70262700 2.28177600
			H 6.08067700 1.71282200 1.61142700
			H 5.44949900 1.06772800 3.14675400
			C 4.90469700 3.12512900 2.77198300
			H 4.02393900 3.08012000 3.42748900
			H 4.63230800 3.75206100 1.91064900
			C 6.08923100 3.74351300 3.51181100
			H 6.36095000 3.14716600 4.39347900
			H 5.86091500 4.76117500 3.85608000
			H 6.97386700 3.80281200 2.86354900
			O 0.72280600 3.50544500 -3.31675100
			O -0.81723200 2.61665500 -1.93136400
			C -0.44484200 3.46691400 -2.76396600
			C -1.38461100 4.53302700 -3.29872600
			H -1.04801600 5.51371300 -2.93448400
			H -2.39028600 4.35718300 -2.89858400
			C -1.36206100 4.50823700 -4.83561900
			H -1.61877200 3.50956600 -5.21570800
			N 1.58219000 -3.59858300 -1.01822200
			C 1.77689300 -3.71284100 -2.38273400
			H 1.50575100 -2.92217000 -3.07670600
			C 2.26664900 -4.96425700 -2.65222600
			N 2.34988300 -5.60501500 -1.42085400
			H 2.76964100 -6.50948200 -1.25189400
			C 1.93852300 -4.74862400 -0.45778500
			H 1.87167200 -4.96321600 0.59947200
			C 2.75139400 -5.55893700 -3.92966800
			H 2.62940300 -4.79942500 -4.71118500
			H 2.14373500 -6.42241900 -4.23587600
			C 4.23168500 -6.00738100 -3.84490400
			H 4.59283800 -6.26647100 -4.84862300
			H 4.31443500 -6.91307600 -3.23176100
			C 5.11226600 -4.95437500 -3.19066200
			O 5.25396100 -4.87821500 -1.96256900
			N 5.70376900 -4.08574800 -4.04644900
			H 5.54691200 -4.19331100 -5.04018700
			C 6.50718600 -2.96838300 -3.57037100
			H 7.11541600 -2.61855200 -4.41329400
			C 5.66298800 -1.83809000 -2.99408500
			H 5.09905400 -2.20953100 -2.13564400
			H 6.32792700 -1.04452900 -2.62418200
			C 4.67235900 -1.26767200 -4.00351100
			H 5.16924800 -0.73758900 -4.82559900
			H 4.08316900 -2.08157800 -4.45388300
			C 3.67106000 -0.34649700 -3.34361200
			O 3.38336800 -0.58951900 -2.14374900
			O 3.18342100 0.58024900 -4.07297600
			C 8.33218300 -1.81506900 3.66151700
			H 8.18922400 -0.75897500 3.40331300
			H 8.92722800 -1.87202500 4.57953600
			C 6.97181700 -2.51800600 3.87285100
			H 7.14389900 -3.56061200 4.17979000
			H 6.44378900 -2.04140700 4.70806300
			C 6.03552000 -2.50226100 2.69933100
			C 4.83186900 -1.87051600 2.50507600
			H 4.25584800 -1.20652200 3.13457200
			N 4.35973800 -2.21933300 1.25369800
			H 3.44888500 -1.80900000 0.83319800
			C 5.22025900 -3.04699100 0.66836800
			H 5.12839300 -3.52157400 -0.30594100
			N 6.24726100 -3.23086500 1.52774400
			H 7.04166500 -3.83174900 1.34247700
			C 3.63538400 9.68335800 3.05446600
			H 3.29375900 10.61534400 2.58909600
			H 4.70490500 9.56843200 2.83332100
			H 3.52830700 9.79036200 4.14192900
			C 2.83205900 8.48177200 2.54148400
			H 1.76276800 8.63132000 2.75413100
			H 2.92237100 8.43874600 1.44364800
			C 3.28740500 7.15647200 3.17071100
			H 4.33733000 6.95318400 2.91178100
			H 3.24757900 7.24972000 4.26491000
			C 2.43527900 5.94332100 2.78782300
			H 2.78127200 5.06477200 3.34707200
			H 1.38149900 6.12484000 3.05839500
			N 2.55288500 5.64301700 1.36144400
			H 2.72481700 6.42602100 0.74213000
			C 2.03853200 4.53339300 0.77866500
			N 2.13265800 4.40413800 -0.55966100
			H 2.96347700 4.79855000 -0.99357800
			H 1.90814500 3.48085800 -0.97219200
			N 1.43501400 3.59415900 1.49045100
			H 1.26906400 3.70627500 2.48021000
			H 1.25299500 2.65112100 1.05901000
			O 3.56077200 3.36303100 -4.25867800
			H 4.05173900 2.80694900 -4.88865300
			H 4.13950700 3.42251400 -3.44588700
			O 0.47376300 -0.65806700 -1.63337900
			O -3.41050200 1.42103500 0.23878200
			H -4.38533300 1.32349600 0.34663000
			H -3.07544800 1.82542800 1.06471700
			O 0.79625300 -1.52808200 -4.27696600
			H 0.61060400 -0.97398000 -2.55875800
			H 1.36831900 -1.24538500 -5.03511900
			O -1.22260700 0.04731700 -4.99593700
			H -1.73947200 0.26459100 -4.18319900
			H -0.08950200 -1.13465600 -4.53121800
			O -5.31501000 -1.17627900 -0.89898500
			H -5.75974300 -0.83536100 -0.10246900
			H -4.36403300 -1.30999800 -0.64907800
			O -5.18220500 0.55173300 -2.94336400
			H -5.57306000 1.38779800 -2.62670600
			H -5.36178700 -0.10462900 -2.21427300
			O 1.02110800 1.72985600 -5.25741400
			H -0.52406100 0.73805800 -5.06837200
			H 0.64610300 2.57219100 -5.56909100
			O -2.59035300 0.76653300 -2.68759600
			H -2.42037700 1.72714200 -2.71096700
			H -3.59629900 0.66052600 -2.80880500
			O 4.61742000 3.30561400 -1.78099800
			H 3.84016200 2.68920400 -1.63323600
			H 5.37509800 2.80980300 -1.42893300
			O 2.19228900 -0.44339400 -6.44099100
			H 1.57722200 0.32277800 -6.35065100
			H 2.92457600 -0.10866200 -5.89085500
			H 8.91067100 -2.28519900 2.85548400
			H 7.19165600 -3.35017400 -2.80304700
			H -2.09009800 5.21657800 -5.24859100
			H -0.36836100 4.78006600 -5.20559000
			Optimized structure of TS for S0 structural isomerism, octet
			Mn 0.68650800 -2.07371200 0.12544600
			Mn 1.35246900 0.14103400 1.60844800
			Mn 2.30229300 0.42523800 -0.96756400
			Mn 1.41272300 1.41830200 -3.56925300
			Ca -1.35536100 0.51828800 -0.58960600
			O -0.12591500 -0.76844600 1.10288500
			O 1.16618300 1.29021100 0.24060800
			O 2.26682700 -0.99532000 0.40144100
			O 2.39993600 1.84435600 -2.10890800
			O -6.10719900 1.63291800 0.75977200
			C -6.60438400 2.25710700 -0.34984300
			C -7.95803300 2.17652100 -0.70274200
			C -8.41345200 2.83303500 -1.84619700
			C -7.55031200 3.58258600 -2.65667700
			C -6.19920200 3.64814500 -2.28719100
			C -5.71917100 2.99415800 -1.15110600
			C -8.07726000 4.36929000 -3.83266000
			C -8.57070500 5.76040400 -3.39988600
			H -9.37481000 5.67389800 -2.65794300
			H -7.75665100 6.33560400 -2.94011800
			H -8.95392800 6.33094000 -4.25588000
			H -8.90096200 3.82116300 -4.31091900
			H -7.29017400 4.47837300 -4.59187000
			H -9.46822100 2.76710500 -2.11084500
			H -5.50560700 4.22234400 -2.90174300
			H -8.64610500 1.61554700 -0.07432500
			H -4.66646000 3.03301500 -0.88154300
			O -0.87896800 -3.10859500 -0.18970300
			O -2.62534600 -1.69734500 -0.17741100
			C -2.13689100 -2.83880200 -0.05114500
			C -2.96510600 -4.09163000 0.22169500
			H -2.33267900 -4.75562400 0.82462300
			H -3.08021700 -4.59367800 -0.75272300
			C -4.33763200 -3.91509100 0.87624100
			H -4.99286100 -3.32155500 0.22945500
			H -4.24206200 -3.36924000 1.82448000
			C -4.97313300 -5.29719600 1.15065200
			H -4.40779200 -5.82491600 1.92769500
			H -4.93164700 -5.90765600 0.23639000
			C -6.40163200 -5.16536900 1.63027100
			O -6.67969400 -4.93342700 2.81570500
			N -7.35379700 -5.26598700 0.66092800
			H -7.05110400 -5.38122300 -0.29863300
			C -8.77158800 -5.08549200 0.92404000
			H -8.90726000 -5.25683500 1.99678200
			H -9.33891600 -5.85888400 0.39256800
			C -9.31441200 -3.69715200 0.52228600
			H -9.32991100 -3.60799800 -0.57215300
			H -10.36574900 -3.65150000 0.84746400
			C -8.54015900 -2.53350600 1.06561000
			C -8.30791000 -1.28001100 0.54775900
			H -8.63263100 -0.86891200 -0.39938900
			N -7.52631100 -0.54230800 1.42067800
			H -6.74504600 0.91357500 1.08442900
			C -7.28199500 -1.34175900 2.45414700
			H -6.67566100 -1.09514500 3.31620900
			N -7.89290200 -2.54046100 2.29166600
			H -7.67370000 -3.39133800 2.82691700
			O 1.25205500 -3.07756000 2.07993800
			O 1.68744200 -1.11642700 3.12189800
			C 1.47612500 -2.38062100 3.10091600
			C 1.55839900 -3.08656600 4.44710500
			H 2.45269800 -3.72629100 4.43547500
			H 0.68871500 -3.74828900 4.52020700
			C 1.60112800 -2.13049200 5.63224500
			H 2.41790500 -1.40715700 5.51593800
			H 1.79719200 -2.69757600 6.55550000
			C 0.28445900 -1.39185000 5.81503800
			O -0.76877400 -1.74981100 5.30149800
			N 0.35555200 -0.29551700 6.63776300
			H 1.22850900 -0.09999000 7.11086300
			C -0.86043400 0.33191500 7.12103800
			H -1.59091000 -0.42989100 7.41695500
			H -0.61915000 0.92822900 8.00853700
			C -1.57705400 1.23554200 6.11645000
			O -2.73564700 1.59373700 6.30351600
			N -0.82568400 1.61811900 5.05248800
			H 0.04228900 1.12414100 4.86944900
			C -1.46870400 2.20738000 3.89679300
			H -2.49231900 1.81213000 3.83010700
			C -1.55829400 3.74022900 3.99011600
			H -2.14259300 4.00783900 4.87604000
			H -0.55465700 4.17793300 4.08920500
			H -2.04428900 4.15120400 3.09783500
			C -0.73534600 1.79125500 2.63203300
			O 0.43804200 1.28378000 2.83478200
			O -1.26559600 1.99353800 1.52780900
			O 3.09192900 0.97457300 2.19603300
			O 4.12235900 1.17434600 0.18430200
			C 4.07042300 1.31220500 1.42797500
			C 5.24932400 1.96018400 2.13789800
			H 6.12852100 1.89424600 1.48563800
			H 5.46083600 1.41608000 3.06834600
			C 4.95110600 3.43003000 2.47061200
			H 4.07459400 3.46431500 3.13280100
			H 4.67578700 3.95985800 1.54740700
			C 6.14489400 4.11921100 3.12908000
			H 6.42339000 3.62026000 4.06732100
			H 5.92312900 5.16891100 3.36388000
			H 7.02284200 4.10390700 2.46941300
			O 0.36548300 3.01893500 -3.35891000
			O -1.35378000 2.54945200 -1.98522000
			C -0.82192700 3.20749400 -2.90579800
			C -1.58264000 4.30651100 -3.62999500
			H -1.17746700 5.27506000 -3.30289600
			H -2.63402300 4.26869300 -3.32181300
			C -1.42029400 4.16058700 -5.15055500
			H -1.79063000 3.18348700 -5.49148100
			N 1.72185500 -3.58720900 -0.75926700
			C 1.84343500 -3.83829300 -2.11306900
			H 1.42553000 -3.17117700 -2.86323400
			C 2.43915800 -5.06055800 -2.27993100
			N 2.65715500 -5.54817500 -0.99629400
			H 3.21154200 -6.36124400 -0.76325000
			C 2.22520800 -4.62754200 -0.10409600
			H 2.23986700 -4.72859600 0.97157200
			C 2.87795700 -5.75340300 -3.52460400
			H 2.69114700 -5.06807600 -4.35997100
			H 2.27888700 -6.65377100 -3.72238500
			C 4.37095200 -6.16181500 -3.48947500
			H 4.69013900 -6.46202600 -4.49573400
			H 4.50249300 -7.03737400 -2.84140300
			C 5.26123700 -5.06503600 -2.92530000
			O 5.42607700 -4.90640200 -1.70710600
			N 5.83458500 -4.25474200 -3.84665300
			H 5.64916900 -4.42249400 -4.82713000
			C 6.59532900 -3.07309300 -3.46253600
			H 7.18632300 -2.76804500 -4.33464500
			C 5.70443900 -1.93753500 -2.97060800
			H 5.20658900 -2.24892500 -2.05042900
			H 6.33012700 -1.07120100 -2.71439800
			C 4.62553400 -1.53349200 -3.97210100
			H 5.03313800 -1.02586700 -4.85615300
			H 4.09306100 -2.42479200 -4.33834100
			C 3.57294100 -0.65169400 -3.33283700
			O 3.49597100 -0.68973500 -2.07510300
			O 2.83099200 0.03242300 -4.10869700
			C 8.48783900 -1.37595100 3.64373400
			H 8.34176500 -0.34430900 3.30224000
			H 9.08844900 -1.35855100 4.55958700
			C 7.12968100 -2.06148500 3.92156100
			H 7.30765600 -3.07531100 4.31087000
			H 6.60789500 -1.51989200 4.72028100
			C 6.17905800 -2.14544000 2.76153700
			C 4.95193400 -1.56637500 2.54825300
			H 4.36608700 -0.88025400 3.14389600
			N 4.47141800 -2.00786000 1.32914500
			H 3.54363100 -1.64643900 0.89093400
			C 5.35097400 -2.84320200 0.78336900
			H 5.26124400 -3.38256100 -0.15624900
			N 6.39592000 -2.94052300 1.63502000
			H 7.20775500 -3.52467600 1.47279700
			C 3.58057400 9.96910200 2.28330500
			H 3.23178300 10.86980400 1.76458100
			H 4.65750000 9.86724800 2.09367000
			H 3.44447900 10.12694700 3.36130700
			C 2.81589700 8.72671000 1.81280400
			H 1.73935900 8.86158000 1.99709000
			H 2.93025400 8.62915800 0.72082700
			C 3.28875600 7.44812400 2.51903700
			H 4.34200400 7.24407500 2.27471600
			H 3.24520200 7.60625000 3.60575100
			C 2.45277900 6.20461000 2.21147600
			H 2.80196900 5.37094000 2.83346800
			H 1.39552700 6.39560300 2.46243700
			N 2.58285000 5.80065000 0.81160500
			H 2.73708200 6.53644000 0.13252200
			C 2.07313300 4.64103800 0.32534700
			N 2.16900900 4.38370900 -0.99043800
			H 2.97418200 4.74550700 -1.49850100
			H 1.93058000 3.43194200 -1.32031500
			N 1.47263700 3.77165800 1.12551000
			H 1.28143700 3.99228900 2.09179500
			H 1.28976400 2.79000800 0.78992900
			O 2.77336100 2.70990500 -4.93279900
			H 3.28540400 2.00730500 -5.37032700
			H 3.40968100 3.14034400 -4.30020000
			O 0.51272700 -0.44738700 -1.83335100
			O -3.45596500 1.18326800 0.45437800
			H -4.43801300 1.22622700 0.52224600
			H -3.09520700 1.77255100 1.14475500
			O 0.43574100 -2.09905200 -4.06417000
			H 0.52130300 -1.05445200 -2.61944600
			H 0.92751800 -1.84492700 -4.88638700
			O -1.75470700 -0.80335000 -4.79132900
			H -2.22595100 -0.47357700 -3.98958200
			H -0.50369000 -1.81717300 -4.27852000
			O -5.33425700 -1.26985200 -0.55573000
			H -5.75452200 -0.90319100 0.24199900
			H -4.36709100 -1.34340700 -0.35885500
			O -5.46846500 0.21415500 -2.77020200
			H -5.81947100 1.08691200 -2.51395900
			H -5.58060400 -0.35337300 -1.95892500
			O 0.36590800 0.95996300 -5.06554100
			H -1.09261500 -0.09305700 -4.96563800
			H 0.09892700 1.79178400 -5.49585200
			O -2.86435700 0.42545500 -2.57971900
			H -2.69308400 1.36755600 -2.77244500
			H -3.87199000 0.31892700 -2.65940300
			O 4.27288200 3.50447900 -2.78713300
			H 3.70763200 2.76961400 -2.38997600
			H 5.19465200 3.21881600 -2.67671000
			O 1.67353700 -1.07889600 -6.34294600
			H 1.04918800 -0.33042900 -6.17808100
			H 2.42541800 -0.76899900 -5.80315100
			H 9.06217400 -1.90930900 2.87498100
			H 7.29678100 -3.36585600 -2.67239400
			H -1.99254300 4.93153300 -5.68026800
			H -0.36661600 4.25435300 -5.43264600
			Optimized structure of TS for S0 structural isomerism, doublet
			Mn 0.69151600 -2.07389600 0.13374100
			Mn 1.35243000 0.14414800 1.59678100
			Mn 2.30024000 0.42737500 -0.96444100
			Mn 1.40863700 1.41208100 -3.56182600
			Ca -1.35795400 0.51706100 -0.58761400
			O -0.12010300 -0.76822100 1.10419100
			O 1.17364600 1.29546200 0.24089700
			O 2.25627100 -0.98659500 0.39934200
			O 2.39914600 1.84348100 -2.10332300
			O -6.10999500 1.63220300 0.75732200
			C -6.60514800 2.25454100 -0.35419500
			C -7.95830400 2.17384000 -0.70899700
			C -8.41183300 2.82889100 -1.85400500
			C -7.54727400 3.57710500 -2.66424500
			C -6.19665200 3.64255300 -2.29301000
			C -5.71843700 2.98991300 -1.15533800
			C -8.07257100 4.36244400 -3.84189800
			C -8.57117400 5.75225400 -3.41077300
			H -9.37739800 5.66361100 -2.67138500
			H -7.76015200 6.32968000 -2.94845400
			H -8.95324500 6.32168300 -4.26802000
			H -8.89328700 3.81213900 -4.32281000
			H -7.28334800 4.47360100 -4.59857700
			H -9.46624800 2.76296200 -2.12007700
			H -5.50196300 4.21567800 -2.90733100
			H -8.64747500 1.61403500 -0.08073100
			H -4.66607900 3.02883600 -0.88436300
			O -0.87536000 -3.10585000 -0.17728900
			O -2.62605200 -1.70030200 -0.17883900
			C -2.13478500 -2.83923900 -0.04338200
			C -2.95994100 -4.09291400 0.23494000
			H -2.32826300 -4.75033600 0.84583900
			H -3.06821100 -4.60244700 -0.73639900
			C -4.33641200 -3.91642700 0.88119200
			H -4.98887000 -3.32523200 0.22948700
			H -4.24663400 -3.36800800 1.82853100
			C -4.97239300 -5.29830200 1.15589000
			H -4.40779000 -5.82555800 1.93381700
			H -4.93025100 -5.90938900 0.24208200
			C -6.40107200 -5.16581400 1.63472200
			O -6.67936900 -4.93222400 2.81977300
			N -7.35300000 -5.26800500 0.66537800
			H -7.05018100 -5.38435600 -0.29400700
			C -8.77084300 -5.08764400 0.92822300
			H -8.90645100 -5.25747500 2.00121000
			H -9.33787300 -5.86202700 0.39786900
			C -9.31425300 -3.70013400 0.52442400
			H -9.32947900 -3.61251000 -0.57014700
			H -10.36572300 -3.65466800 0.84920400
			C -8.54091700 -2.53523100 1.06639000
			C -8.31002200 -1.28202200 0.54721800
			H -8.63531700 -0.87223000 -0.40030100
			N -7.52907300 -0.54263100 1.41924900
			H -6.74822900 0.91320000 1.08197700
			C -7.28377400 -1.34075300 2.45351200
			H -6.67761000 -1.09259000 3.31525000
			N -7.89346100 -2.54026100 2.29234100
			H -7.67366900 -3.39027900 2.82868700
			O 1.27556300 -3.06855100 2.07888800
			O 1.69645900 -1.10625800 3.12558600
			C 1.48911200 -2.36945100 3.10245400
			C 1.56067400 -3.07825800 4.44779000
			H 2.45154100 -3.72277900 4.44034800
			H 0.68708500 -3.73554300 4.51507800
			C 1.60036200 -2.12409300 5.63438100
			H 2.41708800 -1.40026100 5.52097000
			H 1.79444000 -2.69255400 6.55723100
			C 0.28292100 -1.38654400 5.81622400
			O -0.77055600 -1.74779100 5.30542300
			N 0.35356800 -0.28847500 6.63644800
			H 1.22787500 -0.08819900 7.10496100
			C -0.86197100 0.33991300 7.11924900
			H -1.59286400 -0.42180400 7.41429900
			H -0.62088000 0.93539200 8.00736400
			C -1.57797900 1.24455300 6.11491600
			O -2.73554200 1.60540700 6.30368200
			N -0.82737500 1.62380500 5.04945900
			H 0.03909900 1.12735000 4.86540700
			C -1.46995500 2.21076600 3.89227200
			H -2.49410100 1.81673800 3.82667400
			C -1.55752100 3.74389900 3.98135300
			H -2.14190600 4.01523900 4.86610300
			H -0.55325300 4.18042800 4.07988400
			H -2.04210200 4.15300600 3.08743500
			C -0.73572600 1.78934700 2.62950400
			O 0.43501500 1.28120900 2.83367300
			O -1.26686200 1.98869900 1.52376600
			O 3.09415200 0.98921500 2.18818100
			O 4.12266800 1.15133900 0.17205100
			C 4.07035000 1.31376800 1.41429800
			C 5.25318100 1.97091300 2.11043700
			H 6.12222000 1.92087700 1.44343600
			H 5.48596900 1.41730500 3.03047800
			C 4.94734600 3.43327200 2.46816700
			H 4.07811900 3.45092100 3.14042100
			H 4.65774600 3.97461900 1.55597600
			C 6.14343000 4.12298900 3.12341900
			H 6.43555000 3.61353800 4.05182100
			H 5.91601400 5.16761600 3.37471200
			H 7.01443200 4.12339200 2.45442900
			O 0.36197900 3.01585600 -3.35302500
			O -1.36393700 2.54599200 -1.98801500
			C -0.82857500 3.20284000 -2.90764300
			C -1.58835000 4.29873500 -3.63786700
			H -1.18631000 5.26858000 -3.31068800
			H -2.64088600 4.25956100 -3.33381900
			C -1.42010600 4.15137300 -5.15778000
			H -1.78914700 3.17397600 -5.49925300
			N 1.72846000 -3.59039200 -0.75523900
			C 1.85349100 -3.84181300 -2.10866300
			H 1.44454000 -3.17062800 -2.85988800
			C 2.43821600 -5.06945900 -2.27453200
			N 2.64675600 -5.56005000 -0.99051100
			H 3.18788700 -6.38148500 -0.75568200
			C 2.21941300 -4.63634900 -0.09921500
			H 2.22829400 -4.73869800 0.97642000
			C 2.87868400 -5.76301500 -3.51807000
			H 2.69114900 -5.07888100 -4.35424300
			H 2.28186500 -6.66497400 -3.71529200
			C 4.37278800 -6.16759100 -3.48115700
			H 4.69368800 -6.46877700 -4.48658100
			H 4.50594100 -7.04150900 -2.83119800
			C 5.25981700 -5.06767600 -2.91814000
			O 5.42223100 -4.90582400 -1.69996200
			N 5.83387700 -4.25925800 -3.84046400
			H 5.65104600 -4.43010500 -4.82088000
			C 6.59656600 -3.07840700 -3.45807700
			H 7.19035500 -2.77739800 -4.32970800
			C 5.70775900 -1.93931300 -2.97103300
			H 5.20490300 -2.24863700 -2.05288200
			H 6.33555000 -1.07518300 -2.71240900
			C 4.63365000 -1.53089100 -3.97616200
			H 5.04514100 -1.01854400 -4.85562700
			H 4.10321700 -2.42055900 -4.34937400
			C 3.57795300 -0.65304500 -3.33532200
			O 3.49314200 -0.70096800 -2.07930000
			O 2.84061100 0.03861100 -4.11016500
			C 8.48732600 -1.37100100 3.64619900
			H 8.34754200 -0.34168200 3.29523100
			H 9.08298700 -1.34838500 4.56513700
			C 7.12491200 -2.04850200 3.92268900
			H 7.29652300 -3.05975300 4.32142600
			H 6.60095700 -1.49807200 4.71388400
			C 6.17997500 -2.13866500 2.75852500
			C 4.95308800 -1.56229500 2.53767700
			H 4.36233500 -0.87460400 3.12687200
			N 4.47980300 -2.01164600 1.31858400
			H 3.55981600 -1.65931000 0.87969400
			C 5.36239400 -2.84857000 0.77957800
			H 5.27673800 -3.39243300 -0.15823000
			N 6.40290100 -2.93908700 1.63672200
			H 7.21652100 -3.52258300 1.48114300
			C 3.57815700 9.97120200 2.26897900
			H 3.22662200 10.87033700 1.74937600
			H 4.65378400 9.86802900 2.07276200
			H 3.44919800 10.13304600 3.34727000
			C 2.80992500 8.72782300 1.80797900
			H 1.73458800 8.86373200 1.99832600
			H 2.91750900 8.62635200 0.71566100
			C 3.28681100 7.45189200 2.51606200
			H 4.33925700 7.24812800 2.26803300
			H 3.24741700 7.61288800 3.60248600
			C 2.45057800 6.20737200 2.21436200
			H 2.80360300 5.37427200 2.83503500
			H 1.39439700 6.39756400 2.47020500
			N 2.57419800 5.80345000 0.81390900
			H 2.72913900 6.53857900 0.13430000
			C 2.05973800 4.64541300 0.32987400
			N 2.15049600 4.38694200 -0.98614800
			H 2.95555500 4.74564200 -1.49692700
			H 1.90978700 3.43552900 -1.31359400
			N 1.45885600 3.77862200 1.13254100
			H 1.27650300 3.99697800 2.10103000
			H 1.27828200 2.79791800 0.79803900
			O 2.76459900 2.71010200 -4.92867000
			H 3.28452400 2.00430500 -5.35172900
			H 3.39282900 3.15047800 -4.29528800
			O 0.52146500 -0.42554000 -1.84312300
			O -3.45921700 1.17654000 0.45691300
			H -4.44101300 1.22487000 0.52457000
			H -3.09448000 1.76532000 1.14597800
			O 0.45349500 -2.09299000 -4.05457000
			H 0.53902100 -1.04221200 -2.62252800
			H 0.94251300 -1.83983600 -4.87896600
			O -1.74785200 -0.82025600 -4.78558800
			H -2.22213200 -0.49033400 -3.98561200
			H -0.48863500 -1.81974300 -4.26958200
			O -5.33629100 -1.27448400 -0.55493700
			H -5.75603200 -0.90485900 0.24171000
			H -4.36899500 -1.34653400 -0.35853100
			O -5.46686800 0.20729000 -2.77097700
			H -5.81584500 1.08113100 -2.51555200
			H -5.58072100 -0.35926200 -1.95922500
			O 0.36266200 0.95468500 -5.05823500
			H -1.09198800 -0.10493300 -4.96274100
			H 0.10030400 1.78718800 -5.49014300
			O -2.86245900 0.41384600 -2.58045400
			H -2.69063400 1.35525700 -2.77650700
			H -3.87026800 0.30829200 -2.65986700
			O 4.25623600 3.52195400 -2.78013200
			H 3.69880100 2.78048500 -2.38443500
			H 5.18086100 3.24335500 -2.67560200
			O 1.67981700 -1.07674300 -6.33901800
			H 1.05233200 -0.33105100 -6.17372600
			H 2.43234100 -0.76157200 -5.80297000
			H 9.06371300 -1.91329700 2.88526100
			H 7.29561000 -3.37089700 -2.66564900
			H -1.99030300 4.92186400 -5.69031500
			H -0.36529500 4.24496100 -5.43585100
			Optimized structure of S0A for structural isomerism, octet
			Mn 0.71197300 -2.23388900 0.20741400
			Mn 1.42238000 0.11504200 1.49994300
			Mn 2.32348000 0.46709800 -1.09926600
			Mn 1.03465100 1.50021600 -3.41630400
			Ca -1.43736300 0.61128700 -0.56230700
			O -0.07508100 -0.82273600 1.02412200
			O 1.18361700 1.28367200 0.19661700
			O 2.26698100 -1.03006300 0.22505300
			O 2.33237600 1.89839300 -2.17948200
			O -5.98910300 1.53009500 0.87954600
			C -6.42289300 2.20670000 -0.22317000
			C -7.74098200 2.08510900 -0.68768000
			C -8.14791500 2.81294700 -1.80705700
			C -7.27149600 3.67620800 -2.47851100
			C -5.95394000 3.76680600 -2.00677400
			C -5.52033400 3.03966800 -0.89814300
			C -7.77398600 4.54110200 -3.61040100
			C -8.63540300 5.70474800 -3.08793900
			H -9.50584800 5.32890000 -2.53530200
			H -8.05711900 6.33879300 -2.40381200
			H -8.99977700 6.33050100 -3.91295200
			H -8.36692100 3.93621400 -4.31163500
			H -6.92328600 4.93783400 -4.18123300
			H -9.17574900 2.71798400 -2.15546900
			H -5.25084500 4.42702500 -2.51401900
			H -8.44279600 1.44557100 -0.15713700
			H -4.49035400 3.10754200 -0.55542200
			O -0.87605800 -3.24854700 -0.07255200
			O -2.48759500 -1.73768700 -0.48775800
			C -2.11304300 -2.90130300 -0.23015400
			C -3.09025900 -4.07162000 -0.12892100
			H -2.49236400 -4.98749900 -0.06979100
			H -3.66109300 -4.09814900 -1.06841500
			C -4.09116400 -4.01551600 1.04695000
			H -4.81815900 -3.22436200 0.84176400
			H -3.57957100 -3.76623800 1.98450800
			C -4.81548900 -5.38430100 1.19751800
			H -4.26208400 -6.02881800 1.89019100
			H -4.83210500 -5.89634300 0.22467500
			C -6.22712300 -5.23876100 1.72095000
			O -6.47135100 -4.98623500 2.90921200
			N -7.20614000 -5.36983400 0.78122400
			H -6.92764900 -5.49380800 -0.18427800
			C -8.62045800 -5.20623500 1.07422100
			H -8.72963400 -5.35962200 2.15283900
			H -9.18759500 -5.99731500 0.56934200
			C -9.18976100 -3.83203000 0.65959200
			H -9.23039200 -3.76390000 -0.43575400
			H -10.23414300 -3.79237700 1.00723700
			C -8.41714500 -2.64971700 1.16423200
			C -8.21032900 -1.40288200 0.61971800
			H -8.55939900 -1.01541200 -0.32882100
			N -7.42315800 -0.64015100 1.46391000
			H -6.64642000 0.80070200 1.14936100
			C -7.14767400 -1.41728700 2.50583400
			H -6.52640500 -1.14780100 3.35018900
			N -7.74600900 -2.62668500 2.37707900
			H -7.49951300 -3.46543700 2.91953500
			O 1.40067900 -3.18097600 2.03319800
			O 1.83559400 -1.19508400 3.02224000
			C 1.65256300 -2.45541600 3.03658700
			C 1.78960100 -3.16889700 4.36900400
			H 2.69618200 -3.78958500 4.32576800
			H 0.93651600 -3.84972700 4.45874400
			C 1.84529300 -2.22122700 5.55214300
			H 2.64548400 -1.48212600 5.41656300
			H 2.07980300 -2.78612800 6.46772000
			C 0.52412200 -1.50337700 5.77951400
			O -0.53642900 -1.86509500 5.28440900
			N 0.60618500 -0.42121300 6.61940600
			H 1.49126900 -0.22126700 7.06737000
			C -0.59896600 0.19453500 7.14258400
			H -1.32259900 -0.57549400 7.43416800
			H -0.34058300 0.76819200 8.03994900
			C -1.33704300 1.12192100 6.17622700
			O -2.48083900 1.49738100 6.41350100
			N -0.62486800 1.50091100 5.08414000
			H 0.22765400 0.99746600 4.86020100
			C -1.30978600 2.11204800 3.96444100
			H -2.33694600 1.72085100 3.93236900
			C -1.39182500 3.64329200 4.08704700
			H -1.93851100 3.89558800 5.00090600
			H -0.38415600 4.07779100 4.15049000
			H -1.91312300 4.06872700 3.22214700
			C -0.63029000 1.71797700 2.66337300
			O 0.54525900 1.19571400 2.80483400
			O -1.20712200 1.94894200 1.58821400
			O 3.16983700 0.95595900 2.07253500
			O 4.14608800 1.18972600 0.04214900
			C 4.12406400 1.32530700 1.28644200
			C 5.32330500 1.97702600 1.97163600
			H 6.16642600 1.95609000 1.27082600
			H 5.59400200 1.38630500 2.85771500
			C 5.03735200 3.42553100 2.40362600
			H 4.20528000 3.41307400 3.12210500
			H 4.69718300 3.99816400 1.52835000
			C 6.26261900 4.10922600 3.02571300
			H 6.60605200 3.57063100 3.91925900
			H 6.03235900 5.14029700 3.32428600
			H 7.09765800 4.14504000 2.31361200
			O 0.05322600 3.26469500 -2.87177800
			O -1.81952600 2.77793100 -1.74179300
			C -1.20296300 3.38139900 -2.66080400
			C -1.95581500 4.33178700 -3.58423600
			H -1.74963400 5.35287700 -3.22783900
			H -3.03307300 4.16412300 -3.46649900
			C -1.51915700 4.20087500 -5.05027300
			H -1.79926200 3.21660300 -5.44764400
			N 1.71737400 -3.69851200 -0.79076800
			C 1.75110700 -3.90892600 -2.15744100
			H 1.17770700 -3.28014900 -2.83418800
			C 2.50757900 -5.02464700 -2.40629900
			N 2.90198900 -5.49546900 -1.15822100
			H 3.63818300 -6.17259300 -1.00464000
			C 2.42563700 -4.65909800 -0.20928600
			H 2.56659500 -4.76199600 0.85677700
			C 2.92479800 -5.65668500 -3.69251300
			H 2.73633500 -4.93280600 -4.49454500
			H 2.31193600 -6.54002100 -3.92332000
			C 4.41017500 -6.08832800 -3.69964900
			H 4.69668700 -6.37498700 -4.71950200
			H 4.54541200 -6.97938300 -3.07392900
			C 5.33344500 -5.01172600 -3.14651500
			O 5.55536200 -4.89146100 -1.93120100
			N 5.86288300 -4.17380400 -4.06738900
			H 5.61865800 -4.30531200 -5.04063000
			C 6.60555500 -2.97884400 -3.68423600
			H 7.17890900 -2.65423000 -4.56083400
			C 5.69095900 -1.86420500 -3.17400400
			H 5.19296100 -2.19832900 -2.26105800
			H 6.30271200 -0.99335800 -2.89950500
			C 4.60963500 -1.45679700 -4.17225500
			H 5.01798500 -0.94076700 -5.05062900
			H 4.08997500 -2.35194900 -4.54923100
			C 3.52853000 -0.58213000 -3.55279400
			O 3.40502800 -0.67297800 -2.28685900
			O 2.81430100 0.11825000 -4.31821400
			C 8.66957000 -1.36997200 3.39477200
			H 8.57883700 -0.33953400 3.03148300
			H 9.25625600 -1.36408300 4.31947400
			C 7.27517800 -1.98582100 3.67049900
			H 7.40633900 -2.99742900 4.08411900
			H 6.77430300 -1.40477400 4.45486700
			C 6.31387500 -2.06165800 2.51503300
			C 5.06317600 -1.51912800 2.33984100
			H 4.47023000 -0.86259000 2.96097600
			N 4.56604100 -1.95570800 1.12398900
			H 3.62023300 -1.62546200 0.70664800
			C 5.45946900 -2.75527400 0.54592100
			H 5.36553400 -3.28431800 -0.39838900
			N 6.52640500 -2.83325300 1.37114200
			H 7.35254700 -3.38737300 1.17811500
			C 3.62228200 9.94581500 2.33690200
			H 3.17095200 10.85783900 1.92892500
			H 4.65404200 9.88540900 1.96556200
			H 3.66560200 10.05053800 3.42903500
			C 2.81708700 8.70343700 1.93838500
			H 1.78315200 8.79858100 2.30311700
			H 2.75157600 8.66141700 0.83891100
			C 3.42501000 7.40520400 2.49009000
			H 4.43089400 7.24797300 2.07305900
			H 3.54862400 7.50474700 3.57762600
			C 2.57879800 6.15402400 2.24318900
			H 3.03865300 5.29698400 2.74861600
			H 1.57080700 6.29774200 2.66847200
			N 2.49082200 5.84375500 0.81544100
			H 2.48012400 6.63830600 0.18611100
			C 1.88360300 4.72965000 0.33061500
			N 1.71757700 4.61898700 -0.99579600
			H 2.45277100 4.94833300 -1.62272100
			H 1.23757100 3.79359300 -1.37157400
			N 1.43903800 3.77746800 1.14070300
			H 1.44393300 3.89960100 2.14338600
			H 1.27070200 2.80952100 0.76771600
			O 2.11684300 2.68834900 -4.87270700
			H 2.73327100 1.97444400 -5.13623000
			H 2.67132400 3.32678400 -4.34111600
			O 0.37340300 0.10097700 -2.21045700
			O -3.41263300 0.78810800 0.89130000
			H -4.36395400 1.03718100 0.80248600
			H -3.02485500 1.43221000 1.51443400
			O -0.05418400 -2.03761900 -3.70575200
			H 0.25882300 -0.73353600 -2.77435500
			H 0.41051400 -1.84499400 -4.56865100
			O -2.20372100 -0.68804900 -4.41399800
			H -2.67629000 -0.28709300 -3.64659000
			H -0.99478200 -1.73095600 -3.90548400
			O -5.24731700 -1.49301600 -0.48794900
			H -5.52281600 -1.00679900 0.30870300
			H -4.25603100 -1.47294400 -0.48782100
			O -5.82836900 0.04904400 -2.59673600
			H -6.39438300 0.77450600 -2.27688500
			H -5.79256500 -0.60216000 -1.84478100
			O -0.13798300 1.06949600 -4.82714000
			H -1.57351400 0.02740800 -4.67215600
			H -0.18424100 1.84810100 -5.41000100
			O -3.28535100 0.66701000 -2.26656700
			H -3.17501600 1.62973100 -2.40636700
			H -4.27098700 0.47269400 -2.38223300
			O 3.61773100 3.95659000 -2.99508900
			H 3.28372900 3.11674200 -2.52992900
			H 4.58001900 3.85313300 -3.08206300
			O 1.05258100 -1.11183700 -6.02040100
			H 0.49143100 -0.32078400 -5.82072700
			H 1.90916200 -0.79970800 -5.66338300
			H 9.22890300 -1.94638200 2.64623500
			H 7.32120700 -3.26616700 -2.90554400
			H -2.00810400 4.96007500 -5.67223000
			H -0.43399500 4.32026100 -5.13758300
			Optimized structure of S0A for structural isomerism, doublet
			Mn 0.72058300 -2.23365300 0.20333500
			Mn 1.42178300 0.11388700 1.49602600
			Mn 2.31885400 0.47161200 -1.09215200
			Mn 1.04711200 1.51153700 -3.40965800
			Ca -1.44061400 0.60316400 -0.56239200
			O -0.06496300 -0.82116500 1.01831300
			O 1.20471600 1.28927800 0.20147600
			O 2.25665100 -1.02501300 0.22791400
			O 2.33795100 1.90764100 -2.16602700
			O -5.98634900 1.53434500 0.87201800
			C -6.41982400 2.21084900 -0.23077300
			C -7.73779200 2.08897700 -0.69556500
			C -8.14513900 2.81777400 -1.81411100
			C -7.26920700 3.68229600 -2.48459700
			C -5.95149700 3.77253900 -2.01320300
			C -5.51741800 3.04428800 -0.90542700
			C -7.77262700 4.54892700 -3.61474700
			C -8.63569000 5.71026400 -3.08979300
			H -9.50552700 5.33193800 -2.53791500
			H -8.05830100 6.34369900 -2.40435700
			H -9.00101800 6.33720000 -3.91347800
			H -8.36470900 3.94478400 -4.31734400
			H -6.92240600 4.94805000 -4.18462500
			H -9.17297100 2.72268300 -2.16248900
			H -5.24871400 4.43349500 -2.51991900
			H -8.43925400 1.44859200 -0.16560700
			H -4.48736500 3.11229100 -0.56278100
			O -0.86940400 -3.25120100 -0.05299300
			O -2.48429100 -1.75091300 -0.49388500
			C -2.10673100 -2.91019000 -0.22097200
			C -3.07954500 -4.08369200 -0.11402300
			H -2.47809300 -4.99496500 -0.02638000
			H -3.63128100 -4.13181900 -1.06418300
			C -4.10382900 -4.01172600 1.04027500
			H -4.83052000 -3.22782500 0.80772600
			H -3.61226700 -3.74472600 1.98373500
			C -4.82459100 -5.38057300 1.19888700
			H -4.26932200 -6.02024300 1.89461500
			H -4.84100700 -5.89760500 0.22858100
			C -6.23616200 -5.23453400 1.72245300
			O -6.48021800 -4.98108900 2.91051400
			N -7.21528800 -5.36569400 0.78278900
			H -6.93687700 -5.49018100 -0.18268700
			C -8.62941700 -5.19954900 1.07545800
			H -8.73888800 -5.35147600 2.15424800
			H -9.19783000 -5.99023500 0.57142800
			C -9.19612900 -3.82469300 0.65928200
			H -9.23786200 -3.75809900 -0.43611900
			H -10.24000500 -3.78199800 1.00808800
			C -8.41997100 -2.64358300 1.16113900
			C -8.20826400 -1.39913000 0.61311700
			H -8.55512600 -1.01332000 -0.33691500
			N -7.41960800 -0.63650600 1.45600200
			H -6.64322400 0.80424800 1.14129600
			C -7.14799200 -1.41135200 2.50059100
			H -6.52682500 -1.14135300 3.34485900
			N -7.75019200 -2.61917000 2.37475500
			H -7.50673900 -3.45715400 2.91957700
			O 1.43051300 -3.18071600 2.02847100
			O 1.83456500 -1.19187100 3.02698000
			C 1.66179300 -2.45337300 3.03603000
			C 1.78388000 -3.16826500 4.36919300
			H 2.68463900 -3.79758300 4.33190600
			H 0.92366900 -3.84107500 4.45306900
			C 1.83858400 -2.22150600 5.55276000
			H 2.63925400 -1.48268200 5.41874300
			H 2.07142700 -2.78712200 6.46837300
			C 0.51746600 -1.50332400 5.78000800
			O -0.54384300 -1.86623400 5.28736600
			N 0.60041300 -0.42030900 6.61867200
			H 1.48664100 -0.21808200 7.06327900
			C -0.60380800 0.19662800 7.14246400
			H -1.32811300 -0.57292900 7.43357200
			H -0.34467600 0.76926500 8.04027600
			C -1.34118900 1.12559800 6.17694000
			O -2.48412300 1.50305500 6.41548700
			N -0.62925300 1.50292100 5.08429000
			H 0.22206900 0.99766400 4.85944800
			C -1.31305200 2.11380000 3.96376200
			H -2.34152100 1.72610700 3.93308800
			C -1.38976200 3.64554800 4.08243600
			H -1.93586500 3.90259800 4.99534700
			H -0.38054300 4.07661800 4.14513400
			H -1.90894400 4.07049300 3.21599300
			C -0.63316900 1.71376300 2.66377900
			O 0.54145500 1.19366800 2.80620900
			O -1.21161400 1.93869500 1.58688400
			O 3.17485500 0.95776400 2.07152000
			O 4.15258900 1.15852800 0.03765800
			C 4.12795200 1.31542700 1.28059400
			C 5.32863500 1.97617100 1.95559400
			H 6.16407200 1.96700400 1.24546200
			H 5.61462100 1.38049200 2.83382500
			C 5.03614200 3.41851300 2.40346400
			H 4.20848900 3.39394500 3.12667300
			H 4.68711500 3.99747500 1.53578900
			C 6.26094200 4.10475500 3.02463200
			H 6.61271700 3.56062700 3.91155400
			H 6.02580200 5.13172400 3.33338000
			H 7.09177500 4.15198600 2.30827800
			O 0.05829500 3.27316300 -2.86987700
			O -1.81385000 2.76780400 -1.74712900
			C -1.19943100 3.37925500 -2.66222500
			C -1.95707800 4.32686200 -3.58485300
			H -1.75534500 5.34848700 -3.22748000
			H -3.03351100 4.15410400 -3.46702100
			C -1.52058700 4.20023800 -5.05154700
			H -1.79997100 3.21703800 -5.45206100
			N 1.72450200 -3.69798600 -0.80379800
			C 1.77451800 -3.90051100 -2.17098200
			H 1.23529600 -3.24844400 -2.85275900
			C 2.48700900 -5.04545500 -2.41533700
			N 2.84040500 -5.53973000 -1.16432600
			H 3.52656400 -6.26452000 -0.99978900
			C 2.38169500 -4.69177900 -0.21717100
			H 2.49659400 -4.80885600 0.85065000
			C 2.91067500 -5.67718100 -3.69860400
			H 2.71859300 -4.95585900 -4.50198800
			H 2.30677900 -6.56651700 -3.92973800
			C 4.40062000 -6.09324300 -3.69788200
			H 4.69554000 -6.37999700 -4.71535600
			H 4.54169700 -6.98117200 -3.06885300
			C 5.31084000 -5.00725700 -3.14184700
			O 5.51657100 -4.87566200 -1.92535500
			N 5.85068400 -4.17751400 -4.06419000
			H 5.62054900 -4.31904700 -5.03939200
			C 6.59844500 -2.98548300 -3.68330200
			H 7.17398700 -2.66606800 -4.56035800
			C 5.68993700 -1.86413400 -3.17620200
			H 5.19066600 -2.19286700 -2.26208900
			H 6.30705600 -0.99606300 -2.90475000
			C 4.60967200 -1.45275400 -4.17446200
			H 5.01910700 -0.93571200 -5.05165700
			H 4.08880200 -2.34664700 -4.55288100
			C 3.52978700 -0.57804700 -3.55207000
			O 3.39510400 -0.68155600 -2.28938300
			O 2.82501600 0.13610100 -4.31521700
			C 8.66357400 -1.37623000 3.39529500
			H 8.56994900 -0.34579200 3.03274200
			H 9.25001200 -1.36925700 4.32015700
			C 7.27097000 -1.99621600 3.67001100
			H 7.40442900 -3.00767100 4.08321200
			H 6.76779400 -1.41683900 4.45412300
			C 6.31129900 -2.07377700 2.51352600
			C 5.06235700 -1.52879600 2.33522600
			H 4.46919600 -0.86917600 2.95302600
			N 4.56752300 -1.96842800 1.11965800
			H 3.62884700 -1.64082900 0.70334300
			C 5.45935800 -2.77172900 0.54414100
			H 5.36462900 -3.30336000 -0.39926700
			N 6.52412000 -2.84895300 1.37189800
			H 7.34930800 -3.40559100 1.18218700
			C 3.62521100 9.94322400 2.33411100
			H 3.17346600 10.85362300 1.92294900
			H 4.65507600 9.87893600 1.95817700
			H 3.67410200 10.05454400 3.42536400
			C 2.81648700 8.70012700 1.94701400
			H 1.78418800 8.79870500 2.31538700
			H 2.74626600 8.65206800 0.84805900
			C 3.42527000 7.40466100 2.50387600
			H 4.43135700 7.24668100 2.08758200
			H 3.54838500 7.50798200 3.59106700
			C 2.57956100 6.15295100 2.25944800
			H 3.04029600 5.29582600 2.76408100
			H 1.57196100 6.29619900 2.68569400
			N 2.49031700 5.84431700 0.83156400
			H 2.48407300 6.63936200 0.20286600
			C 1.87916100 4.73343700 0.34559300
			N 1.71268400 4.62489800 -0.98093500
			H 2.44875300 4.95480500 -1.60662500
			H 1.23369800 3.79961400 -1.35810500
			N 1.42995100 3.78265200 1.15495700
			H 1.44389000 3.89986500 2.15815600
			H 1.26713500 2.81589400 0.78045800
			O 2.13243800 2.70551700 -4.86004200
			H 2.75076900 1.99249800 -5.12189900
			H 2.68358600 3.34336500 -4.32456000
			O 0.38833800 0.10531600 -2.20290700
			O -3.41620900 0.77509300 0.88801600
			H -4.36454900 1.03523400 0.79778000
			H -3.02241500 1.41335300 1.51391800
			O -0.02337900 -2.02127500 -3.71613600
			H 0.28109900 -0.72578500 -2.77429700
			H 0.43791000 -1.82354000 -4.57977000
			O -2.18352900 -0.68688600 -4.41963600
			H -2.66154300 -0.29053800 -3.65311900
			H -0.96670200 -1.72168700 -3.91345700
			O -5.24491200 -1.49010000 -0.49824000
			H -5.51431700 -1.00428500 0.30073900
			H -4.25353700 -1.47896800 -0.49914300
			O -5.82436400 0.05384100 -2.60547300
			H -6.38668200 0.78215100 -2.28550300
			H -5.79031300 -0.59671000 -1.85288000
			O -0.12373500 1.08238900 -4.82162500
			H -1.55724300 0.03288400 -4.67485200
			H -0.17182900 1.86331900 -5.40125200
			O -3.27900900 0.65909000 -2.27453000
			H -3.16551700 1.62156200 -2.41434800
			H -4.26525100 0.46811000 -2.39207100
			O 3.62433700 3.97046300 -2.97158700
			H 3.29010700 3.12896100 -2.51035200
			H 4.58691400 3.86815200 -3.05679400
			O 1.07330000 -1.08618700 -6.03163500
			H 0.50917200 -0.29863700 -5.82708100
			H 1.92851000 -0.77255700 -5.67237800
			H 9.22475400 -1.95041500 2.64644900
			H 7.31239500 -3.27361400 -2.90309700
			H -2.01023300 4.96087000 -5.67115700
			H -0.43550200 4.32121000 -5.13843400
			Optimized structure of S0B including Asp61 constructed from 6DHP, doublet
			Mn 0.00826300 -2.16505500 -0.41621100
			Mn 0.77608000 -0.79292100 1.81730100
			Mn 2.07139500 0.21587900 -0.40716700
			Mn 1.57357800 2.21302100 -2.55798900
			C -1.44830400 0.83454500 -0.36071800
			O -0.74274800 -1.19694800 0.94003200
			O 0.90880200 0.75901400 0.94468700
			O 1.68842200 -1.57488700 0.39295900
			O 2.35478800 1.89642200 -0.99683800
			O 0.27659300 -0.32565300 -1.57584600
			H 0.29452200 -0.44119900 -2.55859800
			O 2.96629600 3.63259300 -2.98956900
			H 3.25060600 3.51609500 -3.96333900
			H 3.81356800 3.36316900 -2.47625000
			O 0.77061100 2.59901100 -4.24724600
			H 0.94294200 3.52424200 -4.49303200
			O -2.96727600 1.97152600 -1.98540800
			H -2.77746600 2.88130900 -1.66222700
			H -3.89440900 1.99495200 -2.37456700
			O -3.40036900 1.11921800 1.07178600
			H -3.02395800 1.57620900 1.85189400
			H -4.36211500 1.30545800 1.01867400
			C 7.66365100 4.54182600 -1.83289600
			C 7.56109000 3.03982800 -2.15607400
			C 6.16609300 2.70156900 -2.69215200
			O 5.20211100 2.96022500 -1.88525000
			O 6.05071900 2.23937600 -3.85553600
			H 6.91073300 4.81746900 -1.08640800
			H 8.31216100 2.74181600 -2.89637900
			H 7.72965700 2.46325400 -1.23453800
			C -7.65517800 7.52913300 -1.50680000
			C -6.78361000 6.50880100 -2.26204300
			C -6.58748700 5.22233500 -1.48966100
			C -5.35437500 4.88623000 -0.91049100
			C -7.65878300 4.33701500 -1.29919800
			C -5.18814600 3.71640300 -0.16881800
			C -7.51568400 3.16224600 -0.55828500
			C -6.27223600 2.84772300 0.00753100
			O -6.07594600 1.69120800 0.71635100
			H -8.65083800 7.11696900 -1.29756000
			H -7.24917200 6.29017800 -3.23471300
			H -5.80404900 6.95465600 -2.48152800
			H -4.49427100 5.54044100 -1.04705900
			H -8.62833100 4.56808100 -1.73970900
			H -4.21817200 3.46332300 0.24906900
			H -8.36172600 2.49537900 -0.41054200
			H -6.91824800 1.10775000 0.74001200
			C -0.69727400 5.66870600 -3.03223500
			C 0.08214800 5.08985800 -1.83422900
			C -0.61993100 3.85120500 -1.30350900
			O -1.69049200 3.96356100 -0.66690000
			O -0.12985200 2.67388000 -1.56334000
			H -1.72178400 5.92358100 -2.73646100
			H 1.11600400 4.86600500 -2.11987900
			H 0.10614400 5.82890100 -1.02328000
			C -5.79370500 -4.59017700 -1.32566100
			C -7.25251900 -4.54388000 -0.92243200
			O -7.63712200 -4.76873900 0.23353300
			C -5.01088700 -3.31936300 -0.92382000
			C -3.84591200 -3.12105000 -1.91533800
			C -2.74139700 -2.22056900 -1.38861100
			O -2.92879800 -0.98905100 -1.23979300
			O -1.64905800 -2.84049100 -1.12976500
			H -5.34041200 -5.47229500 -0.85888700
			H -5.65150300 -2.43063600 -0.94693600
			H -4.63616300 -3.43085400 0.10113400
			H -3.39075500 -4.08791900 -2.15596200
			H -4.23890700 -2.68499700 -2.84456500
			N -8.11501600 -4.20219200 -1.92585500
			C -9.53891800 -3.99658200 -1.71519200
			C -9.93754100 -2.50887900 -1.58551900
			C -9.12791200 -1.71638600 -0.60188400
			N -8.63262400 -2.23071900 0.58738600
			C -8.73576500 -0.39691800 -0.60751600
			C -7.95228800 -1.24169500 1.22093800
			N -8.01446400 -0.10842100 0.53525800
			H -7.71893300 -3.92756000 -2.81659800
			H -9.79283600 -4.54478800 -0.80208100
			H -9.84705000 -2.01742100 -2.56373800
			H -8.91381700 0.35358000 -1.36714100
			H -7.42289700 -1.38966400 2.15337600
			C 3.72811600 -5.15939100 -5.05804800
			C 4.75735300 -4.64093600 -4.05577500
			O 4.85486100 -5.11989300 -2.91220800
			C 2.40987100 -4.35891900 -5.01570200
			C 1.89522100 -4.14097200 -3.62946400
			N 2.12471900 -5.02299100 -2.57610100
			C 1.14927500 -3.11810000 -3.10436800
			C 1.56263300 -4.50293500 -1.45883100
			N 0.95979700 -3.36119400 -1.75795800
			H 4.13019900 -5.13728600 -6.07945100
			H 2.54647100 -3.37598400 -5.48387900
			H 1.67164700 -4.89150500 -5.63343300
			H 0.71625800 -2.25385000 -3.59972000
			H 1.57342000 -4.94918500 -0.47495500
			N 5.51823900 -3.60269100 -4.47305200
			C 6.32514700 -2.81098100 -3.54135800
			C 5.46497400 -1.82971200 -2.73986600
			C 4.71809700 -0.78288400 -3.57551400
			C 3.54594200 -0.18483300 -2.81389000
			O 3.38518100 -0.58468200 -1.62257800
			O 2.79998200 0.64996500 -3.40876500
			H 5.33323400 -3.21446500 -5.38988500
			H 7.09385500 -2.29237100 -4.12649700
			H 4.72273400 -2.40862800 -2.18337200
			H 6.09045200 -1.32504100 -1.99146600
			H 5.36145100 0.06008300 -3.87073300
			H 4.31088800 -1.21849100 -4.50041900
			C 7.29155600 -3.94224800 3.84030600
			C 5.85241200 -4.49068900 3.71168700
			C 5.07146100 -4.00666000 2.52482600
			N 5.40355700 -4.30972300 1.20382100
			C 3.92513400 -3.25534100 2.43439100
			C 4.50000700 -3.75876100 0.36270200
			N 3.60032600 -3.11620900 1.09814200
			H 7.28696400 -2.84753800 3.90149900
			H 5.88227600 -5.59109200 3.69940500
			H 5.27751400 -4.21412700 4.60415900
			H 3.30551500 -2.79171500 3.18933200
			H 4.51611800 -3.85913600 -0.71553000
			C 0.10209900 -4.52279600 4.69433300
			C -1.19214800 -3.81501200 5.05962600
			O -2.23790100 -3.95947500 4.43657900
			C 0.16265100 -4.88154700 3.21377900
			C 0.38903900 -3.69683700 2.27556100
			O 0.70873300 -2.58380000 2.82258000
			O 0.28043900 -3.92029000 1.04338400
			H 0.96490600 -3.90529300 4.97449900
			H 0.96870300 -5.60570500 3.02628400
			H -0.77518600 -5.35843700 2.90850300
			N -1.11759000 -3.04316100 6.19028800
			C -2.29552000 -2.39687600 6.72814300
			C -2.67927600 -1.06573400 6.09239400
			O -3.74697200 -0.52435200 6.37516300
			H -0.22246700 -2.91140300 6.64222700
			H -3.15336300 -3.06433500 6.59560900
			N -1.75361100 -0.54771900 5.25442200
			C -2.06841200 0.61050200 4.45661000
			C -1.08862800 0.76218100 3.31095500
			O -1.28961600 1.65882200 2.46751100
			C -2.10366600 1.90221300 5.29486200
			O -0.10540900 -0.06517500 3.34454500
			H -0.98103800 -1.11835400 4.92479200
			H -3.06398700 0.47371100 4.00490000
			H -2.35222000 2.75592200 4.65479300
			H -2.85847800 1.80064200 6.07915400
			H -1.12399200 2.07613900 5.76113600
			C 5.57845000 1.49524600 5.22544500
			C 4.52037100 1.36468300 4.13637800
			C 4.73562800 0.09077400 3.30713600
			C 3.60285000 -0.08962400 2.31483300
			O 2.51486800 -0.54792900 2.81445800
			O 3.79301000 0.23064400 1.11424700
			H 6.58718800 1.53170300 4.79222000
			H 3.51483200 1.33273100 4.57913700
			H 4.55592300 2.23397700 3.46742400
			H 5.68773200 0.15263700 2.76703700
			H 4.76215300 -0.77863600 3.97853200
			C 3.82287300 7.56530200 6.40383800
			C 3.15292900 6.81093800 5.24459900
			C 3.02626500 5.30078100 5.50487800
			C 2.17094900 4.54314500 4.48345600
			N 2.80988000 4.47213400 3.17381100
			C 2.34678400 3.72094600 2.14132800
			N 1.14529500 3.14505300 2.21167500
			N 3.09336600 3.58596300 1.04408200
			H 3.89951700 8.63732500 6.18571100
			H 2.14820500 7.22532100 5.07109700
			H 3.71945500 6.99213600 4.31797900
			H 4.02259700 4.83562900 5.56061700
			H 2.55933200 5.14966700 6.48868300
			H 1.99590700 3.51614700 4.83425100
			H 1.18795400 5.03838700 4.40688600
			H 3.59017600 5.08381400 2.97240500
			H 0.48408800 3.35879700 2.94437000
			H 0.96367100 2.27498800 1.66781900
			H 4.12128500 3.43337600 1.11130400
			H 2.69159000 3.03028200 0.26380800
			O 5.55906000 2.45132700 0.74973100
			O -5.53630300 -0.20369500 -1.50721200
			O 0.00803100 -0.56593700 -4.33105900
			O 2.03814500 0.92101400 -5.94898900
			O -1.68172000 1.47731000 -4.40614800
			O -5.41096500 1.97692400 -3.05674500
			H 7.76414300 -4.34104300 4.74489300
			H 7.91346200 -4.22925300 2.98199700
			H 5.54088600 0.64289200 5.91856600
			H -7.19769000 7.79440800 -0.54509200
			H -5.72426400 -4.72955600 -2.41445700
			H 0.14846900 -5.44356100 5.29645200
			H -10.09828600 -4.45026200 -2.54240200
			H -7.78392800 8.44848400 -2.09288500
			H 2.76000200 -2.48316900 0.73672500
			H 6.19880700 -4.86083200 0.90458100
			H 4.83674800 7.18630800 6.59095000
			H 3.24632200 7.44873500 7.33133700
			H 5.43852800 2.41063300 5.81706700
			H -2.16161600 -2.23587400 7.80460500
			H 6.82701700 -3.51456000 -2.86943700
			H 3.54244600 -6.21114900 -4.81018000
			H 7.48836600 5.14690100 -2.73222300
			H -11.00833700 -2.47861400 -1.32691700
			H -5.67938900 0.26628900 -0.66336300
			H -4.57207900 -0.44636100 -1.47995400
			H -5.62625400 1.11836100 -2.59832300
			H -5.93648200 2.64664700 -2.58503900
			H 5.50735100 2.68646600 -0.22009900
			H 5.05154300 1.61006400 0.79513800
			H 2.53333900 0.64414300 -5.14508800
			H 1.46109400 1.61763400 -5.53482800
			H -0.76154900 0.08226700 -4.36993700
			H 0.66331700 -0.18815600 -4.95632900
			H -2.13600100 1.64816600 -3.54776400
			H -0.87712000 2.05292300 -4.37524400
			H -8.52789300 -3.23370000 0.78301300
			H 2.88342900 -5.70067400 -2.57078900
			H 8.65681000 4.79596600 -1.43974900
			H -0.75373800 4.93626900 -3.84788600
			H -0.20529100 6.57208800 -3.41195400
			O 3.93304500 3.09473300 -5.35066500
			H 3.41164100 2.35095500 -5.72462200
			H 4.71579600 2.68292900 -4.88822100
			Optimized structure of TS for S0 isomerism including Asp61 constructed from 6DHP, doublet
			Mn 0.07974300 -2.18866300 -0.28547300
			Mn 0.84058100 -0.66716900 1.83966600
			Mn 2.15888400 0.20778400 -0.41548500
			Mn 1.37319100 1.91333200 -2.56823300
			Ca -1.46769400 0.81780100 -0.35967400
			O -0.68237900 -1.12779800 0.97573600
			O 0.98301200 0.82363100 0.90312700
			O 1.74319000 -1.54099500 0.44889900
			O 2.37988400 1.84653000 -1.09619500
			O 0.35626700 -0.14675500 -1.67448900
			H 0.28527600 -0.51698200 -2.59339500
			O 2.64920100 3.35668300 -3.23576700
			H 2.91299300 3.16993100 -4.20480800
			H 3.53750100 3.24722000 -2.73601300
			O 0.45953200 2.12004900 -4.22957600
			H 0.57257200 3.03971500 -4.52647900
			O -3.04993400 1.82992700 -1.97935900
			H -2.83825200 2.77466200 -1.77935000
			H -3.98297200 1.82258600 -2.35057200
			O -3.47694900 1.05718800 1.05225600
			H -3.10606600 1.59003700 1.78267300
			H -4.43190700 1.26799000 0.96754300
			C 7.62549500 4.51214200 -2.25551200
			C 7.38554900 3.00591800 -2.47224000
			C 5.95522700 2.71744400 -2.95302900
			O 5.02445400 3.13040900 -2.17321500
			O 5.79303500 2.12383700 -4.05037600
			H 6.91327900 4.90350800 -1.52066200
			H 8.09173900 2.59614500 -3.20354300
			H 7.53469600 2.48218100 -1.51610900
			C -7.73136400 7.30512900 -2.00453500
			C -6.83770900 6.23237100 -2.65323500
			C -6.64668100 5.01849900 -1.77004600
			C -5.41649000 4.73442200 -1.15759300
			C -7.71908000 4.15129800 -1.51275600
			C -5.25580500 3.63080200 -0.32021400
			C -7.57931400 3.04082000 -0.67738600
			C -6.33821700 2.77595000 -0.08222600
			O -6.14050900 1.67714100 0.71352100
			H -8.72798600 6.90365800 -1.77947100
			H -7.28254500 5.92726300 -3.61230600
			H -5.85730700 6.66631200 -2.89146600
			H -4.55139700 5.36811700 -1.34692600
			H -8.68600900 4.34366800 -1.97704200
			H -4.28567400 3.41260800 0.11545400
			H -8.42477200 2.38526900 -0.48206700
			H -6.97407600 1.08567300 0.76403500
			C -0.75995500 5.43664400 -3.45670500
			C -0.02516200 5.00764100 -2.17321300
			C -0.77056800 3.86828700 -1.49673300
			O -1.90635900 4.07480500 -1.01243600
			O -0.23128100 2.68682500 -1.47092700
			H -1.78034200 5.76285500 -3.22431500
			H 1.00627300 4.71940700 -2.39776900
			H -0.00275300 5.85169600 -1.47067200
			C -5.69557500 -4.74424200 -0.98286700
			C -7.15096800 -4.68546400 -0.57082400
			O -7.52297500 -4.83899100 0.60097600
			C -4.92189900 -3.44019200 -0.66975800
			C -3.76734300 -3.28643600 -1.68212100
			C -2.68390600 -2.30997700 -1.25109800
			O -2.91575900 -1.08463000 -1.14241500
			O -1.54459400 -2.86488800 -1.03421100
			H -5.23023200 -5.58985400 -0.46338700
			H -5.57553500 -2.56364000 -0.74077400
			H -4.53709100 -3.48243000 0.35669400
			H -3.28392900 -4.25475300 -1.85093800
			H -4.17869700 -2.93877500 -2.64063300
			N -8.02511300 -4.41934400 -1.58619200
			C -9.45186800 -4.23106200 -1.37989000
			C -9.88583300 -2.74854300 -1.34809300
			C -9.10103100 -1.87511500 -0.41424400
			N -8.57943200 -2.30731600 0.79607000
			C -8.75977100 -0.54376000 -0.49187800
			C -7.93399100 -1.26133600 1.37173600
			N -8.04337800 -0.16867000 0.62839200
			H -7.64043000 -4.20132000 -2.49731700
			H -9.68889100 -4.72259500 -0.43065100
			H -9.80310000 -2.31947600 -2.35593700
			H -8.97130600 0.15889300 -1.28786300
			H -7.39411000 -1.33990900 2.30659100
			C 3.80339700 -5.44623600 -4.75069300
			C 4.84334500 -4.85025800 -3.80378500
			O 4.97248200 -5.25758300 -2.63514000
			C 2.47896000 -4.65563900 -4.74140700
			C 1.98464500 -4.34290600 -3.36552900
			N 2.26236400 -5.12796000 -2.24899800
			C 1.21178700 -3.30648500 -2.91077200
			C 1.70108600 -4.53894400 -1.16687800
			N 1.05420700 -3.44529900 -1.54627600
			H 4.18899300 -5.49078600 -5.77765600
			H 2.59797600 -3.70766700 -5.28106600
			H 1.73458900 -5.23644000 -5.30586100
			H 0.72517700 -2.50562700 -3.46109800
			H 1.73978900 -4.90768800 -0.15232300
			N 5.57435900 -3.82454300 -4.29627500
			C 6.37860600 -2.96090100 -3.42730300
			C 5.51296100 -1.95340200 -2.67327100
			C 4.73854600 -0.97553800 -3.56239000
			C 3.56015900 -0.36376000 -2.82415500
			O 3.47012200 -0.64965400 -1.58715200
			O 2.75279200 0.36745700 -3.45849800
			H 5.36370400 -3.49475600 -5.23031800
			H 7.12579400 -2.46284000 -4.05671800
			H 4.78716500 -2.51193900 -2.07591700
			H 6.13630300 -1.39484900 -1.96257200
			H 5.35905700 -0.13466100 -3.90810300
			H 4.33792200 -1.47086000 -4.45911300
			C 7.41979600 -3.55273600 4.00696400
			C 5.99733600 -4.15118000 3.92831600
			C 5.19580700 -3.76586800 2.71964900
			N 5.53620000 -4.13327700 1.41719800
			C 4.02550600 -3.05897800 2.59041400
			C 4.61574200 -3.66132300 0.54823300
			N 3.69591300 -3.00761300 1.24875900
			H 7.38196700 -2.45700600 3.99720200
			H 6.06002500 -5.24874300 3.98535700
			H 5.42077000 -3.83504600 4.80640000
			H 3.39391200 -2.57032200 3.31901600
			H 4.63379500 -3.82197300 -0.52231900
			C 0.24639100 -4.16962000 4.96425100
			C -1.05272300 -3.44970700 5.28640100
			O -2.09889500 -3.64461500 4.67806500
			C 0.28567800 -4.65265800 3.51692700
			C 0.46233500 -3.53739900 2.48783400
			O 0.78275100 -2.38890200 2.95001000
			O 0.32072100 -3.84172300 1.27479000
			H 1.10369600 -3.51816200 5.17459900
			H 1.10853100 -5.36783700 3.37218200
			H -0.64427000 -5.17719800 3.27255800
			N -0.98105900 -2.60005200 6.35995800
			C -2.16508900 -1.93789100 6.86389500
			C -2.56528600 -0.64671300 6.15675500
			O -3.63152600 -0.09356400 6.42004100
			H -0.08801100 -2.43999700 6.80692400
			H -3.01594400 -2.62045300 6.76749400
			N -1.65634600 -0.17943700 5.27162600
			C -1.99905100 0.90372900 4.38329200
			C -1.05717000 0.94151200 3.19909600
			O -1.30206400 1.72438900 2.25907100
			C -2.00449400 2.26692900 5.10018900
			O -0.05319400 0.14639000 3.30584600
			H -0.88252500 -0.76687300 4.97677300
			H -3.00985300 0.72891000 3.98240600
			H -2.28125500 3.06015000 4.39638100
			H -2.72930400 2.23733300 5.91838700
			H -1.00865200 2.48146100 5.51219800
			C 5.64027000 1.94531300 5.01911200
			C 4.64154900 1.72930000 3.88903400
			C 4.77636500 0.31591000 3.30206200
			C 3.66184800 0.06287300 2.30804500
			O 2.57147300 -0.37786800 2.82089400
			O 3.86389300 0.31571800 1.09418500
			H 6.67177400 1.81446800 4.66448300
			H 3.61430200 1.86321300 4.25777900
			H 4.80137600 2.46291400 3.08902800
			H 5.74597100 0.21208300 2.79961700
			H 4.71013200 -0.42322800 4.11135200
			C 3.80759600 8.05903400 5.78065500
			C 3.10618700 7.20951700 4.71142100
			C 2.97384700 5.73237300 5.11477100
			C 2.11364600 4.88981400 4.16802700
			N 2.74759300 4.71955700 2.86622600
			C 2.27737700 3.89974800 1.89119000
			N 1.09102500 3.30250500 2.02518800
			N 3.00032000 3.71434500 0.78824000
			H 3.88905000 9.10583000 5.46389500
			H 2.10164500 7.61619400 4.51965300
			H 3.65573800 7.29884300 3.76138300
			H 3.96865700 5.27022400 5.20832500
			H 2.51053300 5.67645100 6.11015000
			H 1.94821100 3.89328200 4.60180800
			H 1.12660500 5.37159400 4.05973800
			H 3.49530900 5.34746000 2.60100300
			H 0.43810500 3.55508600 2.75232100
			H 0.91988700 2.40537500 1.52930700
			H 4.03282800 3.60458900 0.83716000
			H 2.60497100 3.09336200 0.05385700
			O 5.48720700 2.63437600 0.45949600
			O -5.56264900 -0.38186800 -1.38730300
			O -0.17470200 -1.01583700 -4.25437900
			O 1.74177800 0.43328800 -5.91788000
			O -1.95024700 0.94537600 -4.38106600
			O -5.49004300 1.71251400 -3.06651200
			H 7.91152600 -3.87739800 4.93073500
			H 8.04360300 -3.87622800 3.16314300
			H 5.47302400 1.23114100 5.83770800
			H -7.29457700 7.65559800 -1.06061000
			H -5.63227500 -4.95312200 -2.06086300
			H 0.31632000 -5.03498600 5.64155000
			H 10.00474700 -4.75195700 -2.17118100
			H -7.85570900 8.17014700 -2.66911000
			H 2.84753500 -2.42340900 0.85216000
			H 6.34901600 -4.67419300 1.14777500
			H 4.82207300 7.68774500 5.97976000
			H 3.25138400 8.03438000 6.72743000
			H 5.56171700 2.95753800 5.43939400
			H -2.03335100 -1.71802700 7.93009200
			H 6.90858500 -3.61368900 -2.72609300
			H 3.63235100 -6.47975900 -4.42740100
			H 7.48781800 5.06903000 -3.19172700
			H 10.95828600 -2.72833900 -1.09536000
			H -5.72262500 0.13337400 -0.57409300
			H -4.59118600 -0.58729900 -1.35295900
			H -5.69012000 0.87818200 -2.56213900
			H -6.04850600 2.39332700 -2.65212200
			H 5.37031800 2.84192000 -0.51175900
			H 5.02731600 1.77351300 0.56860000
			H 2.30341100 0.21243100 -5.13940400
			H 1.17602600 1.13626700 -5.49769200
			H -0.97930200 -0.41151900 -4.28702000
			H 0.43103600 -0.64048000 -4.93272200
			H -2.38312100 1.20481400 -3.53490800
			H -1.14625700 1.52427500 -4.39728900
			H -8.44081900 -3.29402500 1.04692200
			H 3.04089700 -5.78288000 -2.20660000
			H 8.64431400 4.70120900 -1.89256300
			H -0.83393700 4.60045700 -4.16461600
			H -0.22888900 6.25838900 -3.95185000
			O 3.59837700 2.70287600 -5.56585500
			H 3.11404200 1.90064100 -5.85737400
			H 4.41225200 2.38619300 -5.08045000
			Optimized structure of S0A including Asp61 constructed from 6DHP, doublet
			Mn 0.05524700 -2.38392700 -0.21680400
			Mn 0.84860900 -0.70790900 1.78058700
			Mn 2.16939400 0.20100800 -0.47294000
			Mn 1.32729300 1.98432800 -2.49236900
			Ca -1.42934100 0.85199700 -0.37123000
			O -0.67859500 -1.18539200 0.91143400
			O 0.97443800 0.78253500 0.87567900
			O 1.72135200 -1.58745200 0.35659700
			O 2.42915400 1.85452300 -1.05384000
			O 0.42776600 0.27770700 -1.87703500
			H 0.31613000 -0.26366800 -2.71091400
			O 2.51372700 3.45714700 -3.11041500
			H 2.75620800 3.30255200 -4.09491100
			H 3.42761700 3.36349800 -2.64541900
			O 0.36908200 2.19317500 -4.13439800
			H 0.48605500 3.10431200 -4.45340700
			O -3.03194900 1.86601200 -1.95202200
			H -2.83626700 2.81910700 -1.74818600
			H -3.96320300 1.84809400 -2.32172800
			O -3.46404300 0.98539600 1.04056500
			H -3.09524900 1.50983900 1.77789400
			H -4.41237500 1.22223800 0.94760200
			C 7.62638100 4.54671200 -2.24950500
			C 7.29179200 3.05868000 -2.46566500
			C 5.84707800 2.85975000 -2.94969800
			O 4.93883800 3.29594900 -2.15507700
			O 5.65697200 2.30996700 -4.06462300
			H 6.93922800 4.98298200 -1.51583200
			H 7.97130800 2.60749500 -3.19800400
			H 7.40776400 2.52699900 -1.50968900
			C -7.73578100 7.30020200 -1.90433500
			C -6.87191900 6.22488200 -2.58771200
			C -6.66680300 5.00423200 -1.71756300
			C -5.42730300 4.71835500 -1.12511800
			C -7.73491200 4.13435500 -1.45155300
			C -5.25470100 3.60932000 -0.29754100
			C -7.58179600 3.01702900 -0.62748500
			C -6.33154600 2.75062300 -0.05302500
			O -6.11775600 1.64226400 0.72751300
			H -8.72849000 6.90520100 -1.65184300
			H -7.34830500 5.93057500 -3.53492700
			H -5.89497200 6.65147900 -2.85165000
			H -4.56150100 5.34760800 -1.32389200
			H -8.70851700 4.32932700 -1.90076000
			H -4.27590900 3.39116200 0.11760400
			H -8.42323600 2.35817500 -0.42584000
			H -6.94916800 1.04964100 0.78583200
			C -0.76652500 5.46205900 -3.40475900
			C -0.13280800 5.15902800 -2.03630100
			C -0.88472900 4.02200900 -1.35861900
			O -2.08274300 4.19953600 -1.02304300
			O -0.27810000 2.89378700 -1.20363100
			H -1.80665200 5.78599500 -3.28208300
			H 0.92350000 4.90021200 -2.15274800
			H -0.20943900 6.04965400 -1.39730300
			C -5.66688100 -4.75316100 -1.00341500
			C -7.11967300 -4.69520600 -0.58194800
			O -7.48500100 -4.85893400 0.59042700
			C -4.87714400 -3.45929100 -0.67346000
			C -3.79251900 -3.23247800 -1.75169800
			C -2.66542300 -2.31156700 -1.30838000
			O -2.82225100 -1.07456100 -1.22806700
			O -1.56721100 -2.93503300 -1.04617300
			H -5.20478900 -5.61143700 -0.50222000
			H -5.53575600 -2.58393200 -0.65397400
			H -4.42318700 -3.55395400 0.32046300
			H -3.33671900 -4.18947900 -2.02827700
			H -4.26352400 -2.80119400 -2.64525700
			N -7.99901300 -4.42388200 -1.59128300
			C -9.42611700 -4.24539200 -1.37894900
			C -9.86787200 -2.76592900 -1.33494700
			C -9.08253100 -1.89838700 -0.39683100
			N -8.56264700 -2.33876200 0.81138100
			C -8.73783400 -0.56764100 -0.46733300
			C -7.91439300 -1.29731700 1.39260500
			N -8.02101000 -0.20077300 0.65522400
			H -7.61914200 -4.19785000 -2.50243500
			H -9.65735900 -4.74528800 -0.43263300
			H -9.79055400 -2.32849300 -2.33958300
			H -8.94782300 0.14050900 -1.25886000
			H -7.37477600 -1.38212800 2.32705400
			C 3.81678600 -5.39734000 -4.81981100
			C 4.86055200 -4.80711300 -3.87456100
			O 5.01143400 -5.23747400 -2.71589200
			C 2.48504800 -4.61766200 -4.77549100
			C 1.98544200 -4.36753900 -3.38711300
			N 2.31339900 -5.17249800 -2.29876700
			C 1.16244600 -3.38723400 -2.89339200
			C 1.73296400 -4.64988800 -1.19437200
			N 1.02480800 -3.58069200 -1.53255500
			H 4.18823300 -5.41316900 -5.85262300
			H 2.59705400 -3.64750900 -5.27597800
			H 1.74428400 -5.17993100 -5.36270600
			H 0.64633800 -2.57993200 -3.41001100
			H 1.81008200 -5.04618900 -0.19264200
			N 5.56683400 -3.76007900 -4.35404000
			C 6.39198700 -2.91815400 -3.48492300
			C 5.55975500 -1.90152400 -2.71381000
			C 4.82618100 -0.89139900 -3.59625200
			C 3.61803500 -0.29553300 -2.89462000
			O 3.45154700 -0.65167500 -1.67556200
			O 2.86995500 0.47916100 -3.53144800
			H 5.34370600 -3.41647300 -5.28005500
			H 7.14290600 -2.42860000 -4.11713300
			H 4.81144500 -2.44379800 -2.12967700
			H 6.19867000 -1.37637300 -1.99108200
			H 5.45967000 -0.04459700 -3.89893900
			H 4.45839200 -1.35596100 -4.52343500
			C 7.46781000 -3.57624800 3.93883600
			C 6.03607500 -4.15219200 3.84454900
			C 5.23987700 -3.75315100 2.63531500
			N 5.58791400 -4.09874400 1.32867500
			C 4.05774500 -3.06457000 2.51229100
			C 4.66152600 -3.63148300 0.46376700
			N 3.72921900 -3.00147100 1.17017500
			H 7.44791500 -2.48004700 3.93700900
			H 6.08346900 -5.25090800 3.89582300
			H 5.45902900 -3.83376600 4.72154100
			H 3.41787200 -2.59548900 3.24627100
			H 4.68393500 -3.77816600 -0.60861300
			C 0.30024000 -4.21926800 4.92227400
			C -0.99720000 -3.49619800 5.24660300
			O -2.03921600 -3.67220300 4.62561900
			C 0.32687500 -4.72778500 3.48792400
			C 0.47792300 -3.61773800 2.45704200
			O 0.81593600 -2.47064300 2.88748900
			O 0.29123400 -3.93603400 1.24624800
			H 1.15639200 -3.55965500 5.11070700
			H 1.15801700 -5.43308100 3.34195100
			H -0.59899700 -5.26562500 3.25847400
			N -0.92562200 -2.66585400 6.33478100
			C -2.10800600 -2.01103800 6.85322500
			C -2.50672300 -0.70452700 6.17239500
			O -3.56558500 -0.14840500 6.45691700
			H -0.03527900 -2.52809800 6.79454100
			H -2.96106400 -2.68908700 6.74358400
			N -1.60707400 -0.23201300 5.28051900
			C -1.95980000 0.85380900 4.39834100
			C -1.04988500 0.87056000 3.18741700
			O -1.30135500 1.66095800 2.25642400
			C -1.92521500 2.21920800 5.10900600
			O -0.06351400 0.04975400 3.26316300
			H -0.84153600 -0.82214000 4.97046100
			H -2.98410100 0.69169100 4.02777700
			H -2.21517000 3.01319500 4.41142100
			H -2.62462400 2.20166700 5.94956000
			H -0.91455900 2.42303300 5.48923800
			C 5.67979600 1.90788900 5.00978700
			C 4.67430100 1.70893500 3.87568500
			C 4.76248600 0.28588700 3.29863800
			C 3.65934900 0.03880800 2.28434300
			O 2.56515000 -0.42401000 2.77553600
			O 3.87288000 0.29483000 1.07488200
			H 6.70772500 1.74527300 4.65812700
			H 3.65159700 1.88144300 4.24140200
			H 4.85903000 2.43029300 3.06984800
			H 5.73518900 0.14587400 2.81032000
			H 4.66438600 -0.44371100 4.11341800
			C 3.83605600 8.00986400 5.83608700
			C 3.10974700 7.18040600 4.76846100
			C 2.92917200 5.71008900 5.17707300
			C 2.05779400 4.88916400 4.22170100
			N 2.70179000 4.70716300 2.92717500
			C 2.24071800 3.87369900 1.95760900
			N 1.07889600 3.23742800 2.11545300
			N 2.95676100 3.70222400 0.85035700
			H 3.95238000 9.05251600 5.51651300
			H 2.11979700 7.61916200 4.57155500
			H 3.66640100 7.24898200 3.82068900
			H 3.90914400 5.22012600 5.28291500
			H 2.45249900 5.67293500 6.16706700
			H 1.86963700 3.89442500 4.64940600
			H 1.08038900 5.38999400 4.10767200
			H 3.40536900 5.37454700 2.63831200
			H 0.38960700 3.51677600 2.79753200
			H 0.89195500 2.37763600 1.57016300
			H 3.99114400 3.62753100 0.88686900
			H 2.57463700 3.07185400 0.11422600
			O 5.45372100 2.67160400 0.44793600
			O -5.50656000 -0.39192200 -1.37014200
			O -0.17329400 -1.01369400 -4.19000100
			O 1.60416000 0.50640500 -5.86030400
			O -1.97572000 0.90919000 -4.35129800
			O -5.48148100 1.71834900 -3.04496200
			H 7.94499900 -3.91595100 4.86468100
			H 8.09421900 -3.90422600 3.09866700
			H 5.49070800 1.20683400 5.83490000
			H -7.26720800 7.63918700 -0.97150700
			H -5.61248100 -4.94526200 -2.08475100
			H 0.38286700 -5.06984800 5.61673500
			H -9.97831800 -4.76416500 -2.17216200
			H -7.87278800 8.17183900 -2.55783500
			H 2.87177000 -2.43441100 0.77387600
			H 6.41094100 -4.62109800 1.05350200
			H 4.83742900 7.60607400 6.03820000
			H 3.27766800 8.00635500 6.78191500
			H 5.62646300 2.92649300 5.41753800
			H -1.97484700 -1.81390700 7.92351600
			H 6.91843600 -3.59022200 -2.79907800
			H 3.65995400 -6.43948300 -4.51807800
			H 7.52606300 5.11063800 -3.18625500
			H 10.93944200 -2.75266000 -1.07810300
			H -5.66485200 0.13035200 -0.56055100
			H -4.52959500 -0.56171900 -1.36243500
			H -5.67219500 0.88121000 -2.54442700
			H -6.03921200 2.39443500 -2.62194900
			H 5.30712900 2.92089400 -0.50922200
			H 4.99832600 1.80659100 0.53523300
			H 2.25314300 0.31025400 -5.14543400
			H 1.05644500 1.19427100 -5.39135500
			H -0.99729000 -0.43228700 -4.24222800
			H 0.41721900 -0.63524300 -4.88510400
			H -2.41249800 1.17558400 -3.50958900
			H -1.19145900 1.51629200 -4.36852700
			H -8.42174000 -3.32691800 1.05422200
			H 3.12685400 -5.78697100 -2.28552700
			H 8.65438500 4.67099500 -1.88442800
			H -0.77862000 4.56662900 -4.03818900
			H -0.20979400 6.24781200 -3.93000800
			O 3.41048500 2.88970900 -5.47163900
			H 2.94644800 2.08083400 -5.77236400
			H 4.24736700 2.57933400 -5.01591600

## Sheet: Suppl. Fig. 4
Distributions of Mn Mulliken spin populations with time evolution along the BO-AIMD simulation trajectory for the octet/αααβ spin state.
MD step	Spin(Mn1)	Spin(Mn2)	Spin(Mn3)	Spin(Mn4)
1	3.7886	3.04134	3.76634	-3.76686
2	3.78687	3.04972	3.76669	-3.76109
3	3.78532	3.0564	3.76723	-3.75627
4	3.78359	3.06353	3.76856	-3.7518
5	3.78221	3.06991	3.76902	-3.74782
6	3.78119	3.076	3.76983	-3.74427
7	3.78062	3.08184	3.7707	-3.74098
8	3.78079	3.08963	3.77206	-3.7376
9	3.78155	3.09499	3.77272	-3.73454
10	3.78274	3.0992	3.77237	-3.73169
11	3.7839	3.10115	3.77269	-3.73
12	3.785	3.10156	3.77339	-3.729
13	3.78616	3.10167	3.77265	-3.72863
14	3.78732	3.10137	3.77263	-3.72882
15	3.78849	3.10067	3.77223	-3.72959
16	3.78945	3.09855	3.77215	-3.73119
17	3.79014	3.09518	3.77212	-3.73318
18	3.79021	3.09129	3.77213	-3.73536
19	3.79002	3.08662	3.77167	-3.73757
20	3.78935	3.08068	3.77181	-3.74029
21	3.78833	3.07244	3.77208	-3.74355
22	3.78695	3.06298	3.77098	-3.74749
23	3.78537	3.05283	3.77045	-3.75196
24	3.78393	3.04301	3.76933	-3.7571
25	3.78256	3.03315	3.76815	-3.76254
26	3.78117	3.0231	3.76696	-3.76786
27	3.78023	3.01352	3.76551	-3.773
28	3.77962	3.0042	3.76416	-3.77748
29	3.7792	2.99542	3.76314	-3.78154
30	3.77921	2.98654	3.76232	-3.78574
31	3.77928	2.97799	3.7611	-3.79007
32	3.7795	2.97048	3.76017	-3.79486
33	3.78	2.96501	3.7595	-3.80014
34	3.78071	2.96101	3.75956	-3.80556
35	3.78135	2.9595	3.75961	-3.81011
36	3.78169	2.95955	3.76039	-3.81366
37	3.78197	2.96132	3.76175	-3.81663
38	3.7821	2.96414	3.76281	-3.81862
39	3.78228	2.96781	3.76357	-3.82001
40	3.7824	2.97174	3.76401	-3.82114
41	3.78218	2.97605	3.76461	-3.82159
42	3.78223	2.98159	3.76483	-3.82208
43	3.7818	2.98768	3.7652	-3.82193
44	3.78216	2.99426	3.76607	-3.82121
45	3.78235	3.00063	3.7666	-3.81947
46	3.78226	3.0068	3.76743	-3.81669
47	3.78274	3.01337	3.76695	-3.81273
48	3.78266	3.01986	3.76698	-3.80837
49	3.78254	3.02662	3.76648	-3.80402
50	3.78243	3.03268	3.76546	-3.79982
51	3.78257	3.03834	3.76566	-3.79694
52	3.78274	3.04318	3.76447	-3.7945
53	3.78301	3.04856	3.76427	-3.79303
54	3.7839	3.05369	3.76432	-3.79217
55	3.78472	3.05827	3.76321	-3.79137
56	3.78568	3.06192	3.76206	-3.79001
57	3.78681	3.0655	3.76092	-3.78825
58	3.78789	3.06867	3.75899	-3.78623
59	3.78914	3.07107	3.75762	-3.78437
60	3.78999	3.07235	3.75665	-3.78277
61	3.79135	3.07273	3.75567	-3.78237
62	3.79242	3.07232	3.75503	-3.78225
63	3.79379	3.07198	3.75495	-3.78286
64	3.79483	3.07123	3.75461	-3.78315
65	3.79574	3.07071	3.75308	-3.78289
66	3.7962	3.06938	3.75157	-3.78206
67	3.79641	3.06784	3.74993	-3.78091
68	3.79615	3.06597	3.74815	-3.77949
69	3.79552	3.06311	3.74693	-3.77825
70	3.7946	3.05938	3.74637	-3.77761
71	3.79385	3.05425	3.74682	-3.77779
72	3.79279	3.04847	3.74613	-3.77873
73	3.7915	3.0433	3.74685	-3.78038
74	3.79021	3.03785	3.74776	-3.78277
75	3.78824	3.03214	3.74774	-3.7851
76	3.7861	3.02608	3.74946	-3.78759
77	3.78393	3.02055	3.75131	-3.78952
78	3.78158	3.01608	3.75336	-3.79096
79	3.77943	3.01316	3.75562	-3.79307
80	3.77754	3.0111	3.75914	-3.79505
81	3.77591	3.00953	3.76199	-3.79778
82	3.77443	3.00821	3.76519	-3.80061
83	3.77306	3.00868	3.76878	-3.80345
84	3.77204	3.00981	3.77224	-3.80574
85	3.77055	3.01135	3.77468	-3.8074
86	3.76963	3.01331	3.77793	-3.80889
87	3.769	3.01604	3.77947	-3.80974
88	3.76865	3.01962	3.78181	-3.81032
89	3.76936	3.02408	3.78326	-3.81045
90	3.7704	3.02897	3.7846	-3.81038
91	3.7724	3.03317	3.78503	-3.81011
92	3.77491	3.03676	3.78577	-3.80963
93	3.77781	3.04117	3.78459	-3.809
94	3.7812	3.04596	3.78351	-3.80841
95	3.78496	3.05085	3.78228	-3.80729
96	3.78916	3.05528	3.78119	-3.80673
97	3.79296	3.05878	3.77927	-3.80551
98	3.79661	3.06302	3.77789	-3.80443
99	3.80025	3.06852	3.77678	-3.80368
100	3.80302	3.07428	3.77595	-3.80283
101	3.80508	3.07931	3.77524	-3.80145
102	3.80666	3.08296	3.77422	-3.79999
103	3.80763	3.08571	3.77284	-3.79833
104	3.80838	3.08892	3.77145	-3.79646
105	3.8088	3.09087	3.7697	-3.79455
106	3.80891	3.09202	3.76829	-3.79246
107	3.80845	3.09136	3.76678	-3.79053
108	3.80777	3.09045	3.76607	-3.78849
109	3.80653	3.0896	3.76545	-3.78632
110	3.80591	3.08911	3.76445	-3.78451
111	3.80523	3.08711	3.76326	-3.78224
112	3.80453	3.08346	3.76159	-3.77953
113	3.80411	3.07852	3.75982	-3.77653
114	3.80403	3.07314	3.75843	-3.77346
115	3.80442	3.06793	3.75709	-3.77051
116	3.80534	3.06252	3.75565	-3.76822
117	3.80662	3.0573	3.75529	-3.76657
118	3.80776	3.05206	3.75515	-3.76577
119	3.80934	3.04796	3.75484	-3.76554
120	3.81091	3.04407	3.75507	-3.76569
121	3.81238	3.04024	3.75532	-3.76599
122	3.81344	3.03605	3.75558	-3.76611
123	3.81417	3.03232	3.75573	-3.76606
124	3.81443	3.02924	3.75732	-3.7666
125	3.81455	3.02629	3.75841	-3.76742
126	3.8147	3.0232	3.76063	-3.76896
127	3.81382	3.01991	3.76284	-3.77109
128	3.81251	3.01649	3.76507	-3.77414
129	3.81044	3.01354	3.76779	-3.77763
130	3.80798	3.01015	3.77051	-3.78153
131	3.80509	3.00598	3.77332	-3.78543
132	3.80218	3.00084	3.77617	-3.7887
133	3.79905	2.99601	3.77874	-3.79176
134	3.79617	2.99166	3.78153	-3.79493
135	3.79345	2.98767	3.7841	-3.79813
136	3.79084	2.98355	3.78766	-3.80145
137	3.78888	2.97931	3.79056	-3.80467
138	3.78687	2.97557	3.79442	-3.80811
139	3.78469	2.97283	3.79819	-3.81173
140	3.78268	2.97049	3.80241	-3.81547
141	3.78103	2.96943	3.80561	-3.81871
142	3.7797	2.96872	3.80859	-3.82094
143	3.77831	2.96882	3.81103	-3.82231
144	3.77774	2.96967	3.81323	-3.82351
145	3.77686	2.97205	3.81498	-3.82441
146	3.77641	2.97532	3.81657	-3.8253
147	3.77575	2.97967	3.81812	-3.82623
148	3.77512	2.98537	3.81891	-3.8273
149	3.77431	2.9924	3.81918	-3.8286
150	3.77341	2.99993	3.81894	-3.82958
151	3.77278	3.00806	3.81772	-3.82982
152	3.7726	3.01698	3.81538	-3.82909
153	3.77272	3.02564	3.8124	-3.82774
154	3.77294	3.03473	3.80919	-3.82601
155	3.77363	3.0429	3.80492	-3.82351
156	3.77451	3.04932	3.80103	-3.82098
157	3.77554	3.05425	3.79704	-3.81821
158	3.77651	3.05834	3.7931	-3.8153
159	3.77734	3.06131	3.78939	-3.81224
160	3.778	3.06266	3.78597	-3.80844
161	3.77856	3.06218	3.78305	-3.80374
162	3.77874	3.0606	3.77987	-3.79831
163	3.77861	3.05843	3.77668	-3.79268
164	3.77838	3.05653	3.77395	-3.78786
165	3.77745	3.05447	3.77179	-3.78368
166	3.77597	3.05224	3.76998	-3.78003
167	3.77498	3.0502	3.7685	-3.77752
168	3.77364	3.0482	3.76629	-3.77573
169	3.77283	3.04701	3.76444	-3.77457
170	3.77215	3.04575	3.76286	-3.77352
171	3.7722	3.04449	3.7612	-3.77248
172	3.77241	3.04281	3.75993	-3.77152
173	3.77268	3.04088	3.75867	-3.77079
174	3.77336	3.03791	3.75714	-3.77003
175	3.7741	3.03374	3.75674	-3.76942
176	3.77529	3.02785	3.75653	-3.76908
177	3.77669	3.02086	3.75678	-3.76925
178	3.77892	3.0133	3.7567	-3.77007
179	3.7814	3.00585	3.7563	-3.77044
180	3.78414	2.99828	3.75724	-3.77045
181	3.78697	2.99021	3.75816	-3.76957
182	3.78974	2.98112	3.75995	-3.7686
183	3.79225	2.97305	3.76166	-3.76751
184	3.79437	2.96535	3.76443	-3.7668
185	3.79575	2.95893	3.76727	-3.76653
186	3.79701	2.95418	3.7699	-3.76691
187	3.7976	2.9496	3.77265	-3.76807
188	3.79836	2.94712	3.77555	-3.77014
189	3.7986	2.94661	3.77805	-3.77261
190	3.79868	2.94815	3.78099	-3.77519
191	3.7986	2.95093	3.78305	-3.77787
192	3.79798	2.95496	3.78514	-3.78051
193	3.79748	2.95992	3.7867	-3.78392
194	3.79699	2.96614	3.78724	-3.78729
195	3.79672	2.97325	3.78758	-3.79141
196	3.79705	2.9809	3.78739	-3.79639
197	3.79748	2.98909	3.78687	-3.80121
198	3.79819	2.99805	3.78563	-3.80607
199	3.79883	3.00768	3.78491	-3.81005
200	3.79904	3.01727	3.78435	-3.81307
201	3.7987	3.02641	3.78374	-3.81598
202	3.79753	3.03498	3.78334	-3.81829
203	3.79621	3.04318	3.78368	-3.82022
204	3.79389	3.05145	3.78354	-3.82202
205	3.79103	3.05938	3.78267	-3.82364
206	3.78819	3.06652	3.78174	-3.82502
207	3.78541	3.07289	3.78052	-3.82622
208	3.78299	3.07911	3.77881	-3.82689
209	3.78034	3.08511	3.77733	-3.8268
210	3.77782	3.09047	3.77581	-3.82602
211	3.77542	3.09491	3.77458	-3.825
212	3.7732	3.0983	3.77347	-3.82407
213	3.77112	3.10084	3.77231	-3.82318
214	3.76927	3.10289	3.77109	-3.82213
215	3.76812	3.1041	3.77034	-3.82118
216	3.76678	3.1043	3.76992	-3.82032
217	3.76565	3.10369	3.7686	-3.81886
218	3.76443	3.10246	3.76752	-3.81639
219	3.7633	3.10046	3.76641	-3.81307
220	3.7621	3.09758	3.76529	-3.80939
221	3.76093	3.09355	3.7642	-3.80553
222	3.75962	3.08872	3.76306	-3.80136
223	3.75828	3.08352	3.7616	-3.79701
224	3.75754	3.07839	3.76121	-3.79307
225	3.75698	3.07265	3.76098	-3.78886
226	3.75669	3.06637	3.76011	-3.78404
227	3.75671	3.05911	3.75931	-3.77915
228	3.7569	3.05253	3.75877	-3.77404
229	3.75774	3.04628	3.75801	-3.76894
230	3.75908	3.0398	3.75735	-3.76446
231	3.76114	3.0329	3.75681	-3.76045
232	3.76431	3.026	3.75669	-3.75812
233	3.76859	3.01994	3.756	-3.75665
234	3.77332	3.01476	3.75576	-3.75651
235	3.77921	3.01047	3.75589	-3.75764
236	3.78538	3.00673	3.7557	-3.75967
237	3.79166	3.00281	3.75579	-3.76248
238	3.79826	2.99932	3.75512	-3.76537
239	3.80426	2.99671	3.755	-3.76931
240	3.81056	2.99438	3.75534	-3.77324
241	3.81634	2.99287	3.75585	-3.77766
242	3.82137	2.99167	3.75726	-3.78314
243	3.82588	2.99122	3.75903	-3.78827
244	3.8291	2.99151	3.76087	-3.79386
245	3.83112	2.99222	3.76282	-3.79933
246	3.83172	2.99343	3.76396	-3.80433
247	3.83115	2.99436	3.76598	-3.80852
248	3.82919	2.99621	3.76736	-3.81215
249	3.82619	2.99815	3.76894	-3.81525
250	3.82258	3.00019	3.76949	-3.81798
251	3.81855	3.00294	3.77096	-3.82069
252	3.81364	3.00594	3.77255	-3.82353
253	3.80852	3.01014	3.77338	-3.82633
254	3.8031	3.01455	3.77439	-3.82927
255	3.79769	3.01966	3.77566	-3.83268
256	3.79255	3.02501	3.77611	-3.83579
257	3.78769	3.03046	3.77669	-3.83847
258	3.78306	3.03627	3.77697	-3.84045
259	3.77854	3.04196	3.7776	-3.84191
260	3.77478	3.04776	3.77766	-3.84363
261	3.77122	3.05356	3.77855	-3.84533
262	3.76803	3.05849	3.77972	-3.84648
263	3.76509	3.06339	3.78119	-3.84713
264	3.76266	3.06742	3.78261	-3.84717
265	3.76063	3.07058	3.78236	-3.84569
266	3.75896	3.07263	3.78247	-3.84358
267	3.75778	3.07348	3.7822	-3.84027
268	3.75687	3.07299	3.78166	-3.83577
269	3.75662	3.07141	3.78073	-3.83043
270	3.75623	3.0689	3.77871	-3.82457
271	3.7558	3.06609	3.77781	-3.81903
272	3.75567	3.06262	3.77565	-3.81283
273	3.75516	3.05891	3.77529	-3.8066
274	3.75534	3.05437	3.77304	-3.79963
275	3.7554	3.04953	3.77124	-3.79267
276	3.75605	3.04398	3.76902	-3.7858
277	3.75741	3.03844	3.76616	-3.77904
278	3.75968	3.03199	3.76363	-3.77288
279	3.76247	3.02514	3.7609	-3.76743
280	3.76587	3.01837	3.75909	-3.76304
281	3.76956	3.01176	3.75787	-3.7595
282	3.77419	3.00526	3.75669	-3.75627
283	3.77906	2.99938	3.75655	-3.75404
284	3.78426	2.99296	3.75625	-3.7524
285	3.79032	2.98669	3.75507	-3.75057
286	3.79623	2.98119	3.75516	-3.74977
287	3.80267	2.97669	3.75583	-3.74944
288	3.80939	2.97293	3.75711	-3.74948
289	3.81619	2.96994	3.75829	-3.75015
290	3.82275	2.96771	3.75999	-3.75126
291	3.82923	2.96675	3.76147	-3.75323
292	3.83503	2.96732	3.76275	-3.75513
293	3.84013	2.96882	3.76431	-3.75718
294	3.84413	2.97113	3.76553	-3.75959
295	3.84786	2.97424	3.76626	-3.76161
296	3.85093	2.97757	3.76718	-3.76402
297	3.85352	2.98138	3.76816	-3.76704
298	3.85579	2.98519	3.76945	-3.77098
299	3.85698	2.98906	3.77061	-3.77585
300	3.8583	2.99361	3.7721	-3.78164
301	3.85891	2.99936	3.77419	-3.78771
302	3.85929	3.00621	3.77601	-3.79353
303	3.8589	3.01325	3.77955	-3.79915
304	3.85772	3.01995	3.78292	-3.80389
305	3.85606	3.02583	3.78675	-3.80766
306	3.85414	3.03171	3.79229	-3.81142
307	3.85139	3.03837	3.79662	-3.81454
308	3.84814	3.04532	3.80294	-3.81821
309	3.84443	3.05211	3.80915	-3.82181
310	3.84006	3.05847	3.81464	-3.82554
311	3.83561	3.06501	3.82061	-3.82904
312	3.83106	3.07177	3.82512	-3.83194
313	3.82625	3.07833	3.82859	-3.83401
314	3.82137	3.08398	3.83133	-3.83533
315	3.81668	3.08866	3.83182	-3.8351
316	3.81159	3.09301	3.83148	-3.83413
317	3.80669	3.09691	3.82911	-3.83283
318	3.80175	3.10095	3.82683	-3.83118
319	3.79679	3.10347	3.82237	-3.82934
320	3.79185	3.10487	3.81757	-3.82722
321	3.78692	3.10526	3.81133	-3.82425
322	3.78219	3.1055	3.80559	-3.82123
323	3.77835	3.10468	3.79868	-3.81721
324	3.77466	3.10265	3.79169	-3.81251
325	3.77153	3.09912	3.7847	-3.80778
326	3.76898	3.09455	3.77844	-3.80295
327	3.7665	3.09032	3.77214	-3.79848
328	3.76458	3.08594	3.76703	-3.79476
329	3.76312	3.08169	3.76258	-3.79168
330	3.76232	3.07676	3.75855	-3.78914
331	3.76262	3.0719	3.75408	-3.78719
332	3.76401	3.06732	3.74977	-3.78511
333	3.76634	3.06291	3.74569	-3.78237
334	3.76975	3.05837	3.74132	-3.77945
335	3.77322	3.05406	3.73622	-3.77576
336	3.77709	3.04961	3.73141	-3.77209
337	3.78137	3.04597	3.72676	-3.76854
338	3.78589	3.04249	3.72279	-3.76512
339	3.79007	3.03908	3.71864	-3.76171
340	3.79437	3.03545	3.71464	-3.75843
341	3.79903	3.03186	3.71176	-3.7554
342	3.80311	3.02973	3.70831	-3.75203
343	3.80686	3.02757	3.70562	-3.74863
344	3.80974	3.02531	3.70307	-3.74478
345	3.81243	3.02234	3.70196	-3.7415
346	3.8145	3.01973	3.70242	-3.73919
347	3.81619	3.01695	3.70447	-3.73804
348	3.81729	3.01451	3.70851	-3.73816
349	3.81837	3.0118	3.71355	-3.73947
350	3.81945	3.00838	3.71901	-3.74247
351	3.81986	3.00546	3.725	-3.74634
352	3.82004	3.00278	3.7317	-3.7508
353	3.8196	3.00034	3.7387	-3.75539
354	3.81947	2.99812	3.74543	-3.76077
355	3.81849	2.99606	3.75195	-3.766
356	3.81767	2.99481	3.75854	-3.77151
357	3.81664	2.99448	3.76499	-3.77703
358	3.81574	2.99576	3.77112	-3.78222
359	3.81435	2.99681	3.77673	-3.7866
360	3.81333	2.99877	3.78089	-3.79062
361	3.81167	3.00143	3.78441	-3.79314
362	3.80976	3.0053	3.78679	-3.79374
363	3.80754	3.01022	3.78743	-3.79332
364	3.80453	3.01548	3.78873	-3.79163
365	3.80154	3.02111	3.78856	-3.79018
366	3.79776	3.02645	3.78793	-3.78883
367	3.79354	3.0321	3.78861	-3.78789
368	3.78935	3.03843	3.78765	-3.7868
369	3.78534	3.04387	3.78798	-3.78722
370	3.78131	3.04833	3.78759	-3.78754
371	3.77731	3.05189	3.78877	-3.78893
372	3.77325	3.05473	3.78918	-3.79004
373	3.7688	3.05732	3.7905	-3.79149
374	3.76484	3.05941	3.79227	-3.79354
375	3.76149	3.06022	3.79417	-3.79617
376	3.75878	3.06035	3.79524	-3.79915
377	3.75665	3.05961	3.79598	-3.80238
378	3.75585	3.05785	3.79572	-3.80541
379	3.75625	3.05466	3.79556	-3.80854
380	3.75727	3.05005	3.7952	-3.81085
381	3.7587	3.04427	3.79347	-3.81168
382	3.76078	3.03807	3.79187	-3.81113
383	3.76315	3.03182	3.79001	-3.80955
384	3.76587	3.02531	3.78836	-3.80721
385	3.76872	3.01954	3.78677	-3.8044
386	3.77204	3.013	3.78529	-3.8014
387	3.77563	3.00646	3.78383	-3.79795
388	3.77953	3.00013	3.78188	-3.79478
389	3.78313	2.99398	3.78059	-3.79109
390	3.78693	2.98779	3.77958	-3.78787
391	3.79035	2.98233	3.7788	-3.78445
392	3.79345	2.97668	3.77975	-3.78148
393	3.79671	2.9727	3.78109	-3.77902
394	3.80016	2.96944	3.78323	-3.77729
395	3.80386	2.96719	3.78565	-3.77637
396	3.80782	2.96589	3.78778	-3.77583
397	3.81162	2.96577	3.7891	-3.77552
398	3.81559	2.9663	3.78931	-3.7749
399	3.81933	2.96731	3.78952	-3.77396
400	3.82306	2.968	3.78992	-3.77297
401	3.82735	2.96881	3.79076	-3.7714
402	3.8319	2.97016	3.79136	-3.76989
403	3.83639	2.97239	3.79268	-3.76895
404	3.84076	2.97558	3.79436	-3.76846
405	3.84576	2.97906	3.79568	-3.76816
406	3.85027	2.98269	3.79772	-3.76757
407	3.85571	2.98606	3.79841	-3.76677
408	3.86223	2.98926	3.7992	-3.76564
409	3.87038	2.99324	3.79991	-3.76425
410	3.87857	2.99662	3.80163	-3.76313
411	3.88603	3.00103	3.80319	-3.76257
412	3.89187	3.00557	3.8057	-3.76284
413	3.89597	3.01031	3.80895	-3.76364
414	3.8987	3.0159	3.81116	-3.76503
415	3.8997	3.02073	3.81284	-3.76657
416	3.89968	3.02571	3.8133	-3.768
417	3.89836	3.03083	3.81277	-3.76918
418	3.89591	3.03637	3.81137	-3.7711
419	3.8931	3.042	3.80925	-3.7729
420	3.88974	3.04704	3.80695	-3.77524
421	3.88553	3.05099	3.80456	-3.77825
422	3.88091	3.05382	3.80238	-3.78148
423	3.87528	3.05636	3.7988	-3.78482
424	3.8699	3.0575	3.79596	-3.78815
425	3.86398	3.05878	3.79216	-3.79078
426	3.85893	3.05895	3.78807	-3.79346
427	3.85266	3.05888	3.78402	-3.79538
428	3.84638	3.05833	3.78057	-3.79707
429	3.83987	3.05793	3.77714	-3.79847
430	3.83316	3.05723	3.77561	-3.79972
431	3.82591	3.05627	3.77455	-3.80057
432	3.81858	3.05524	3.77341	-3.80061
433	3.81124	3.05413	3.77287	-3.8007
434	3.80394	3.05322	3.77198	-3.80038
435	3.79689	3.05187	3.77109	-3.79963
436	3.78984	3.05048	3.76985	-3.79849
437	3.78269	3.0495	3.76801	-3.79723
438	3.77613	3.04938	3.76548	-3.7961
439	3.77114	3.04975	3.76352	-3.79514
440	3.76675	3.05024	3.76211	-3.79434
441	3.76358	3.05103	3.76043	-3.7935
442	3.76117	3.0518	3.7602	-3.79264
443	3.75984	3.05306	3.7603	-3.79187
444	3.75996	3.05464	3.7607	-3.79154
445	3.76233	3.05618	3.76113	-3.7914
446	3.76672	3.05763	3.76139	-3.7914
447	3.77273	3.05926	3.76207	-3.79147
448	3.78135	3.06186	3.7633	-3.79159
449	3.79086	3.06514	3.76522	-3.79161
450	3.80096	3.06852	3.76681	-3.79064
451	3.81071	3.0713	3.76962	-3.78946
452	3.81966	3.07318	3.77284	-3.78732
453	3.82754	3.07426	3.77664	-3.78461
454	3.83426	3.07453	3.78024	-3.78143
455	3.83949	3.07433	3.78302	-3.77791
456	3.84336	3.07316	3.78544	-3.77422
457	3.84655	3.0724	3.7872	-3.7707
458	3.84865	3.07199	3.78926	-3.76747
459	3.8506	3.07232	3.78981	-3.76429
460	3.85165	3.0721	3.79027	-3.76102
461	3.85192	3.07108	3.78975	-3.75749
462	3.85166	3.06951	3.78887	-3.75391
463	3.85095	3.06781	3.78761	-3.7511
464	3.8501	3.0657	3.7855	-3.74922
465	3.84927	3.06322	3.78312	-3.74803
466	3.84924	3.06063	3.78061	-3.74805
467	3.84944	3.05772	3.77889	-3.74907
468	3.84996	3.0556	3.77661	-3.75112
469	3.85066	3.05312	3.77443	-3.75335
470	3.85131	3.05039	3.77257	-3.75612
471	3.85183	3.04601	3.77035	-3.75912
472	3.85212	3.04012	3.7684	-3.76235
473	3.85227	3.03355	3.76598	-3.76562
474	3.85296	3.02684	3.76404	-3.76912
475	3.8547	3.0202	3.76153	-3.7731
476	3.85728	3.01378	3.75959	-3.777
477	3.86135	3.00747	3.75779	-3.78053
478	3.8651	3.00151	3.75534	-3.78314
479	3.86828	2.9962	3.75384	-3.78489
480	3.87016	2.99088	3.75227	-3.78558
481	3.87051	2.98557	3.75132	-3.78613
482	3.86916	2.98019	3.75048	-3.78686
483	3.86562	2.97631	3.75046	-3.78843
484	3.86088	2.97369	3.75025	-3.79051
485	3.85447	2.97192	3.75087	-3.79358
486	3.8471	2.97199	3.75237	-3.79779
487	3.83831	2.97395	3.7535	-3.80241
488	3.82913	2.97789	3.75623	-3.80735
489	3.81963	2.98484	3.75789	-3.81128
490	3.80984	2.99241	3.76058	-3.81558
491	3.80039	3.00116	3.76453	-3.81906
492	3.79131	3.01069	3.76798	-3.82267
493	3.78293	3.02119	3.77232	-3.82649
494	3.77589	3.03244	3.77695	-3.83053
495	3.77015	3.0446	3.78165	-3.83448
496	3.76652	3.05731	3.78658	-3.83805
497	3.76463	3.06995	3.79128	-3.84018
498	3.76416	3.08319	3.7963	-3.84173
499	3.76471	3.09586	3.80119	-3.84175
500	3.76676	3.10826	3.80606	-3.84015
501	3.76948	3.11957	3.81075	-3.83878
502	3.77294	3.13039	3.81531	-3.83792
503	3.77697	3.14005	3.81925	-3.83759
504	3.78158	3.14933	3.82242	-3.83702
505	3.78651	3.1569	3.82546	-3.83693
506	3.79147	3.16373	3.82767	-3.83664
507	3.79634	3.16976	3.82796	-3.83567
508	3.80127	3.17424	3.82832	-3.83389
509	3.80595	3.17745	3.82785	-3.83129
510	3.81002	3.17932	3.82747	-3.82913
511	3.81354	3.18027	3.82711	-3.82797
512	3.81659	3.18038	3.82639	-3.82727
513	3.81927	3.17945	3.82554	-3.82711
514	3.82162	3.17797	3.8252	-3.82733
515	3.82391	3.17496	3.8247	-3.82665
516	3.82622	3.17034	3.82295	-3.82433
517	3.82839	3.16432	3.82072	-3.82095
518	3.83086	3.15633	3.81767	-3.81594
519	3.83341	3.14741	3.81451	-3.81018
520	3.83634	3.13717	3.81124	-3.80466
521	3.8391	3.12672	3.8076	-3.80008
522	3.84154	3.11609	3.80364	-3.79634
523	3.84439	3.10464	3.79989	-3.79225
524	3.84676	3.09252	3.79625	-3.78752
525	3.84883	3.07986	3.79139	-3.78237
526	3.8501	3.0666	3.78653	-3.7767
527	3.85069	3.05339	3.78135	-3.77105
528	3.85061	3.04045	3.7763	-3.76618
529	3.8501	3.02778	3.77166	-3.76262
530	3.84891	3.01562	3.76748	-3.76065
531	3.84764	3.00485	3.76383	-3.75981
532	3.84732	2.99514	3.76041	-3.75983
533	3.84706	2.98674	3.75746	-3.75942
534	3.84684	2.97935	3.75406	-3.75927
535	3.84581	2.9726	3.75081	-3.75907
536	3.84372	2.96717	3.74802	-3.75909
537	3.84043	2.96258	3.74529	-3.75939
538	3.83639	2.95986	3.74293	-3.7595
539	3.83208	2.95929	3.74262	-3.76072
540	3.82768	2.9604	3.74369	-3.76247
541	3.82274	2.96292	3.74551	-3.76434
542	3.81836	2.96769	3.74703	-3.76592
543	3.81414	2.97451	3.74866	-3.76718
544	3.81029	2.98305	3.74986	-3.76802
545	3.80707	2.99266	3.75137	-3.76873
546	3.80446	3.00332	3.75336	-3.7691
547	3.8026	3.01484	3.75554	-3.76957
548	3.80129	3.02695	3.75809	-3.77053
549	3.80118	3.03959	3.76169	-3.77246
550	3.80076	3.05264	3.76579	-3.77526
551	3.80038	3.06621	3.76904	-3.77872
552	3.7995	3.08047	3.77254	-3.78241
553	3.79784	3.09498	3.77564	-3.78609
554	3.79558	3.10872	3.77908	-3.78993
555	3.79229	3.12176	3.78276	-3.79381
556	3.78817	3.13427	3.78696	-3.79762
557	3.7832	3.14639	3.79163	-3.80143
558	3.77823	3.15827	3.79781	-3.80607
559	3.77262	3.16997	3.80403	-3.81077
560	3.76743	3.18067	3.8098	-3.81537
561	3.76199	3.1907	3.81489	-3.82037
562	3.75693	3.20025	3.81901	-3.82543
563	3.7524	3.20845	3.82274	-3.82965
564	3.74921	3.21417	3.82565	-3.83294
565	3.74673	3.21815	3.82775	-3.83543
566	3.7453	3.21984	3.82899	-3.83712
567	3.74583	3.21961	3.82942	-3.83785
568	3.74742	3.21724	3.82911	-3.83762
569	3.75075	3.21279	3.82842	-3.83748
570	3.75522	3.20574	3.82639	-3.83643
571	3.76066	3.19687	3.82315	-3.8349
572	3.76719	3.18673	3.81844	-3.83409
573	3.77418	3.17512	3.81406	-3.83203
574	3.78152	3.16232	3.80941	-3.82966
575	3.7889	3.14807	3.80465	-3.82712
576	3.79575	3.13334	3.80085	-3.8246
577	3.80176	3.11826	3.79668	-3.82174
578	3.80698	3.10372	3.79297	-3.81905
579	3.81082	3.08896	3.78903	-3.81626
580	3.81298	3.0744	3.78521	-3.81293
581	3.81434	3.05993	3.78026	-3.81017
582	3.81394	3.04578	3.77554	-3.80716
583	3.813	3.03197	3.77223	-3.80407
584	3.81095	3.01821	3.76927	-3.80153
585	3.80835	3.00471	3.76657	-3.79899
586	3.80525	2.99169	3.76357	-3.79642
587	3.80206	2.97999	3.76211	-3.79404
588	3.79925	2.96891	3.7609	-3.79132
589	3.79688	2.95974	3.75878	-3.78796
590	3.79568	2.95178	3.75651	-3.78377
591	3.7957	2.94451	3.75424	-3.77923
592	3.79696	2.9393	3.75244	-3.77447
593	3.79972	2.93579	3.7508	-3.76944
594	3.80373	2.93404	3.75059	-3.76458
595	3.80866	2.93412	3.75214	-3.75999
596	3.81419	2.9356	3.75334	-3.75535
597	3.8192	2.93872	3.75551	-3.7509
598	3.82314	2.94393	3.75905	-3.74673
599	3.82572	2.95098	3.76187	-3.74302
600	3.82655	2.96033	3.76705	-3.73981
601	3.82596	2.97101	3.77055	-3.73731
602	3.82347	2.98331	3.77713	-3.73633
603	3.8195	2.99669	3.78235	-3.73641
604	3.81422	3.01087	3.79022	-3.7387
605	3.80831	3.02524	3.79644	-3.74153
606	3.80185	3.03902	3.80483	-3.74534
607	3.79531	3.05163	3.81144	-3.74926
608	3.78872	3.06355	3.81784	-3.75374
609	3.78244	3.07444	3.82306	-3.75834
610	3.77702	3.08434	3.82737	-3.76374
611	3.77166	3.09343	3.83063	-3.76896
612	3.76734	3.10129	3.83334	-3.77453
613	3.76413	3.10727	3.83525	-3.78051
614	3.76173	3.112	3.83755	-3.7862
615	3.76012	3.11462	3.83869	-3.79085
616	3.7591	3.11627	3.83995	-3.79443
617	3.75853	3.11647	3.84034	-3.79687
618	3.7585	3.11582	3.84118	-3.79932
619	3.75814	3.11508	3.84134	-3.80162
620	3.75837	3.11396	3.84077	-3.80411
621	3.75815	3.11235	3.84037	-3.807
622	3.75765	3.10966	3.83952	-3.80995
623	3.75675	3.10627	3.83848	-3.81279
624	3.75561	3.10224	3.83703	-3.81555
625	3.75414	3.09789	3.83455	-3.81774
626	3.75242	3.09331	3.8319	-3.81986
627	3.75085	3.08874	3.82838	-3.8214
628	3.7493	3.084	3.82504	-3.8225
629	3.74791	3.07942	3.81992	-3.82348
630	3.74699	3.07479	3.8151	-3.82458
631	3.74648	3.0699	3.80959	-3.82539
632	3.74656	3.06516	3.80374	-3.82569
633	3.74711	3.05984	3.79731	-3.82513
634	3.74812	3.05509	3.7908	-3.82314
635	3.74981	3.05048	3.78526	-3.8199
636	3.75206	3.0469	3.77738	-3.81489
637	3.75479	3.04427	3.77141	-3.80938
638	3.75823	3.04287	3.76644	-3.80333
639	3.76176	3.04268	3.76084	-3.79781
640	3.76555	3.04293	3.75793	-3.79278
641	3.76941	3.04339	3.7545	-3.78796
642	3.773	3.04381	3.75197	-3.78322
643	3.77612	3.04486	3.74981	-3.77863
644	3.77902	3.04688	3.74914	-3.77477
645	3.78166	3.04968	3.74932	-3.77143
646	3.78483	3.05276	3.74952	-3.76928
647	3.78786	3.05664	3.75101	-3.76843
648	3.7912	3.0611	3.75375	-3.76903
649	3.7951	3.0668	3.75696	-3.77063
650	3.79953	3.07347	3.76088	-3.77335
651	3.80384	3.08	3.76511	-3.77649
652	3.80734	3.08603	3.76995	-3.78022
653	3.81067	3.09117	3.77449	-3.78333
654	3.81327	3.09657	3.77919	-3.78649
655	3.81528	3.1019	3.78347	-3.78925
656	3.81717	3.10657	3.78714	-3.79153
657	3.81855	3.1103	3.79166	-3.79374
658	3.81886	3.11296	3.79631	-3.79555
659	3.81835	3.1154	3.8	-3.79617
660	3.81683	3.11745	3.80414	-3.79611
661	3.81462	3.11858	3.80783	-3.79575
662	3.81165	3.11826	3.81138	-3.79545
663	3.80846	3.11669	3.81463	-3.79523
664	3.80513	3.11476	3.81728	-3.79519
665	3.8019	3.11222	3.81934	-3.79539
666	3.79935	3.10935	3.82192	-3.79624
667	3.79687	3.10553	3.82417	-3.79721
668	3.79512	3.10038	3.825	-3.79847
669	3.79361	3.09479	3.82595	-3.80065
670	3.79257	3.08923	3.82648	-3.80385
671	3.79175	3.08347	3.82685	-3.80776
672	3.79118	3.0777	3.82694	-3.81228
673	3.79114	3.07126	3.82647	-3.81657
674	3.79131	3.06486	3.82579	-3.82069
675	3.79243	3.0587	3.8244	-3.8247
676	3.79302	3.0525	3.82257	-3.82855
677	3.79396	3.04545	3.82024	-3.83272
678	3.79451	3.03699	3.81713	-3.83694
679	3.79491	3.02718	3.81276	-3.8409
680	3.79513	3.0163	3.80819	-3.84466
681	3.79469	3.00465	3.80301	-3.84769
682	3.79402	2.99319	3.798	-3.84953
683	3.79337	2.98188	3.79336	-3.85055
684	3.79229	2.97181	3.78859	-3.84993
685	3.79145	2.96292	3.78311	-3.84816
686	3.79025	2.95578	3.77836	-3.84577
687	3.78931	2.94896	3.77437	-3.843
688	3.78911	2.94254	3.77049	-3.83949
689	3.78848	2.93671	3.76702	-3.83543
690	3.78868	2.93313	3.76414	-3.8314
691	3.78914	2.93102	3.76193	-3.8276
692	3.79059	2.93128	3.76065	-3.82302
693	3.79337	2.93296	3.7604	-3.81922
694	3.7972	2.93694	3.76116	-3.81518
695	3.80202	2.94282	3.7623	-3.81084
696	3.80812	2.95081	3.7648	-3.80728
697	3.81462	2.95991	3.76844	-3.80428
698	3.82042	2.96982	3.77174	-3.80139
699	3.82647	2.98024	3.77526	-3.79892
700	3.8319	2.991	3.7797	-3.79661
701	3.83683	3.00312	3.78442	-3.79421
702	3.84114	3.01568	3.78962	-3.79129
703	3.845	3.02893	3.79494	-3.78775
704	3.84845	3.04203	3.8002	-3.78384
705	3.8504	3.05502	3.80672	-3.78021
706	3.8514	3.0672	3.81366	-3.77696
707	3.85192	3.07848	3.81943	-3.77428
708	3.85165	3.08893	3.82507	-3.77258
709	3.851	3.09773	3.8298	-3.77115
710	3.85016	3.1053	3.8343	-3.76993
711	3.84992	3.11252	3.83824	-3.76819
712	3.85042	3.11924	3.84124	-3.76613
713	3.85166	3.12556	3.84404	-3.76395
714	3.85436	3.13195	3.84582	-3.76241
715	3.85792	3.1377	3.84679	-3.76177
716	3.86231	3.1424	3.84784	-3.76274
717	3.86716	3.14482	3.84804	-3.76494
718	3.87162	3.14386	3.84706	-3.76767
719	3.87569	3.14008	3.84574	-3.77059
720	3.8791	3.13421	3.84402	-3.77303
721	3.88138	3.1274	3.84126	-3.77471
722	3.88243	3.12018	3.83788	-3.77631
723	3.88212	3.11251	3.83415	-3.77842
724	3.88038	3.10398	3.82909	-3.78109
725	3.87741	3.09443	3.82394	-3.78478
726	3.87364	3.08472	3.81788	-3.78904
727	3.86897	3.0755	3.81174	-3.79384
728	3.8639	3.06561	3.80492	-3.79854
729	3.85857	3.05568	3.79673	-3.80258
730	3.85321	3.04594	3.78819	-3.80525
731	3.84769	3.03672	3.77988	-3.80706
732	3.84249	3.02883	3.77072	-3.80834
733	3.8379	3.02212	3.76272	-3.80985
734	3.83345	3.01699	3.75541	-3.81199
735	3.82924	3.01368	3.7487	-3.81463
736	3.82594	3.01214	3.74342	-3.81769
737	3.8231	3.01101	3.73877	-3.82096
738	3.82049	3.00947	3.73464	-3.82406
739	3.81853	3.00702	3.73069	-3.82648
740	3.81708	3.00412	3.72822	-3.82828
741	3.81581	3.00168	3.72734	-3.83013
742	3.81486	3.0004	3.72683	-3.83154
743	3.81378	2.99941	3.72851	-3.83383
744	3.8127	2.99955	3.73215	-3.83695
745	3.81154	3.00039	3.73701	-3.84055
746	3.81061	3.00189	3.74309	-3.84402
747	3.80989	3.00406	3.74936	-3.84644
748	3.80963	3.00657	3.75516	-3.84705
749	3.80956	3.00946	3.76163	-3.84556
750	3.80922	3.01312	3.76782	-3.84154
751	3.80905	3.01762	3.77307	-3.83579
752	3.80833	3.0233	3.77835	-3.82995
753	3.80757	3.02936	3.78346	-3.82473
754	3.80736	3.03626	3.78869	-3.82058
755	3.80805	3.04349	3.79366	-3.81674
756	3.81007	3.0514	3.79802	-3.81248
757	3.81299	3.05925	3.80169	-3.80731
758	3.81752	3.06679	3.8048	-3.80068
759	3.82254	3.07386	3.80733	-3.79321
760	3.82811	3.08038	3.80817	-3.78569
761	3.83386	3.08755	3.80892	-3.77857
762	3.83973	3.09516	3.80859	-3.7726
763	3.84565	3.10283	3.80759	-3.76807
764	3.85179	3.10933	3.80587	-3.76514
765	3.85825	3.11473	3.80272	-3.76323
766	3.86477	3.1187	3.79952	-3.76167
767	3.87057	3.122	3.79427	-3.75997
768	3.87546	3.12388	3.78909	-3.75818
769	3.87823	3.12496	3.78236	-3.75696
770	3.87886	3.12471	3.77548	-3.75587
771	3.87719	3.12321	3.76828	-3.75545
772	3.87357	3.12118	3.76112	-3.75592
773	3.86862	3.11825	3.75405	-3.7569
774	3.86301	3.11451	3.74662	-3.7582
775	3.85707	3.10916	3.73956	-3.75947
776	3.85102	3.10245	3.7323	-3.7602
777	3.84479	3.09421	3.7258	-3.76066
778	3.83881	3.08466	3.71861	-3.75983
779	3.83315	3.07449	3.71222	-3.75897
780	3.82808	3.06412	3.70635	-3.75808
781	3.8234	3.05366	3.70172	-3.75779
782	3.81943	3.04388	3.69725	-3.75823
783	3.81639	3.03485	3.69431	-3.75987
784	3.81398	3.02613	3.69144	-3.76188
785	3.81229	3.0179	3.69034	-3.76479
786	3.81126	3.00939	3.69094	-3.76717
787	3.81025	3.00167	3.69229	-3.7697
788	3.80943	2.99506	3.69486	-3.77165
789	3.80844	2.99024	3.69894	-3.77356
790	3.80725	2.98735	3.70376	-3.77507
791	3.80604	2.98598	3.70955	-3.77754
792	3.80454	2.98614	3.71754	-3.78119
793	3.80311	2.98687	3.72432	-3.78534
794	3.80163	2.98852	3.73393	-3.79053
795	3.80045	2.99085	3.74193	-3.79462
796	3.79975	2.99353	3.75005	-3.798
797	3.79945	2.99688	3.75849	-3.80041
798	3.79962	3.00173	3.76641	-3.80161
799	3.80026	3.00846	3.77356	-3.80252
800	3.80115	3.01608	3.78155	-3.80373
801	3.8021	3.024	3.78826	-3.80542
802	3.80296	3.03194	3.79429	-3.80778
803	3.80401	3.03882	3.79943	-3.8115
804	3.80512	3.04519	3.8051	-3.81446
805	3.80706	3.05066	3.80826	-3.81656
806	3.80905	3.05537	3.81113	-3.81685
807	3.81084	3.06007	3.81314	-3.81575
808	3.81287	3.06477	3.81413	-3.81385
809	3.81392	3.06972	3.81511	-3.81197
810	3.81491	3.0754	3.81398	-3.81092
811	3.81539	3.08037	3.81241	-3.81049
812	3.81571	3.08433	3.80957	-3.81082
813	3.81612	3.08691	3.80629	-3.81159
814	3.8165	3.08797	3.80197	-3.81194
815	3.81736	3.08834	3.79778	-3.81138
816	3.81806	3.08745	3.79211	-3.80911
817	3.81971	3.08582	3.78682	-3.80515
818	3.82096	3.08293	3.78198	-3.79954
819	3.82248	3.0792	3.77599	-3.79253
820	3.82432	3.07382	3.77097	-3.78582
821	3.82628	3.06645	3.76588	-3.77991
822	3.8282	3.05738	3.76133	-3.77527
823	3.82997	3.04563	3.75695	-3.77138
824	3.83149	3.03327	3.75251	-3.76769
825	3.83277	3.0205	3.74806	-3.76379
826	3.83368	3.0091	3.74378	-3.75938
827	3.83471	2.99812	3.74091	-3.75387
828	3.83525	2.98849	3.7369	-3.74777
829	3.83541	2.98045	3.73401	-3.74156
830	3.8355	2.97418	3.73261	-3.73653
831	3.83583	2.96865	3.73167	-3.73313
832	3.83631	2.96393	3.7315	-3.73141
833	3.83658	2.95965	3.73148	-3.7307
834	3.83629	2.95566	3.73157	-3.73054
835	3.83638	2.95245	3.73118	-3.73019
836	3.8365	2.95075	3.72971	-3.72877
837	3.83699	2.95061	3.72879	-3.72656
838	3.83711	2.95174	3.72927	-3.72393
839	3.83693	2.95414	3.7306	-3.7219
840	3.83608	2.95782	3.73256	-3.72128
841	3.83518	2.96203	3.73631	-3.72243
842	3.83421	2.96632	3.74118	-3.72603
843	3.83306	2.97137	3.74691	-3.73065
844	3.83153	2.9763	3.75286	-3.7359
845	3.83039	2.98141	3.75918	-3.74095
846	3.82877	2.98617	3.76439	-3.74544
847	3.82724	2.99126	3.77008	-3.74972
848	3.82522	2.99677	3.77535	-3.75372
849	3.82285	3.00281	3.78062	-3.75834
850	3.82059	3.00879	3.78565	-3.7635
851	3.81874	3.01483	3.79182	-3.77013
852	3.81676	3.02009	3.79759	-3.77775
853	3.81466	3.02495	3.80281	-3.78554
854	3.81254	3.03026	3.80769	-3.79284
855	3.81084	3.0355	3.81226	-3.79888
856	3.80975	3.04109	3.81648	-3.80355
857	3.80928	3.04686	3.81955	-3.80659
858	3.80928	3.0528	3.82307	-3.80852
859	3.81004	3.05815	3.82676	-3.81062
860	3.81164	3.06346	3.83071	-3.81369
861	3.81394	3.06763	3.83405	-3.8181
862	3.81688	3.07024	3.83791	-3.82401
863	3.82022	3.07106	3.84063	-3.82996
864	3.82363	3.07024	3.84177	-3.83469
865	3.82755	3.06807	3.84134	-3.83807
866	3.83127	3.06458	3.83931	-3.83858
867	3.83496	3.06002	3.83576	-3.83742
868	3.83785	3.05506	3.83181	-3.83522
869	3.84023	3.05042	3.82746	-3.83294
870	3.84204	3.04659	3.82373	-3.83165
871	3.84312	3.04343	3.81962	-3.83119
872	3.84348	3.04097	3.81523	-3.83164
873	3.8431	3.03913	3.81209	-3.83256
874	3.84229	3.0388	3.80872	-3.83223
875	3.84156	3.03978	3.80524	-3.83055
876	3.84068	3.04139	3.80136	-3.82741
877	3.84014	3.04353	3.79682	-3.82297
878	3.83931	3.04655	3.79055	-3.81795
879	3.83933	3.05113	3.78375	-3.8128
880	3.83952	3.0565	3.77685	-3.80838
881	3.83944	3.06248	3.77065	-3.80472
882	3.83899	3.06851	3.76409	-3.80318
883	3.83848	3.07464	3.75822	-3.80125
884	3.83781	3.08123	3.75266	-3.80008
885	3.83732	3.08763	3.74726	-3.79867
886	3.83712	3.09331	3.74255	-3.79609
887	3.83682	3.09613	3.73803	-3.79364
888	3.83638	3.09726	3.73446	-3.7916
889	3.83575	3.09779	3.7321	-3.7902
890	3.83469	3.09789	3.73031	-3.7894
891	3.83321	3.09782	3.73086	-3.78995
892	3.83096	3.09746	3.73271	-3.79076
893	3.82796	3.09694	3.73448	-3.79114
894	3.82385	3.09718	3.73656	-3.7906
895	3.81933	3.09765	3.74039	-3.78929
896	3.81475	3.09821	3.74273	-3.78653
897	3.80989	3.0984	3.747	-3.78337
898	3.80487	3.09886	3.7504	-3.78045
899	3.80081	3.09969	3.75499	-3.77813
900	3.79694	3.10172	3.7585	-3.77667
901	3.79439	3.10384	3.76346	-3.77624
902	3.79263	3.10585	3.76842	-3.77637
903	3.79173	3.10755	3.77356	-3.77738
904	3.79199	3.10876	3.77803	-3.77877
905	3.79342	3.10971	3.78219	-3.78056
906	3.79564	3.10926	3.78573	-3.78239
907	3.7986	3.10789	3.78704	-3.784
908	3.80232	3.10587	3.78958	-3.78602
909	3.80682	3.10388	3.78982	-3.78883
910	3.81164	3.10192	3.78993	-3.79238
911	3.8166	3.09909	3.79012	-3.79647
912	3.8209	3.09547	3.79	-3.80068
913	3.82558	3.09058	3.78936	-3.80504
914	3.82953	3.08563	3.78932	-3.80894
915	3.83284	3.08051	3.78876	-3.81217
916	3.83605	3.07582	3.7875	-3.814
917	3.83797	3.07068	3.7853	-3.81458
918	3.83845	3.06526	3.78219	-3.81414
919	3.83862	3.05946	3.77968	-3.81384
920	3.8376	3.05409	3.77666	-3.81283
921	3.83611	3.04931	3.77313	-3.81066
922	3.8338	3.04474	3.7707	-3.80786
923	3.83209	3.04129	3.76687	-3.80395
924	3.83025	3.03841	3.76446	-3.79992
925	3.82861	3.03591	3.76085	-3.79535
926	3.82698	3.03326	3.75718	-3.79043
927	3.82512	3.03012	3.75366	-3.78565
928	3.82246	3.02624	3.75026	-3.78121
929	3.82041	3.02161	3.74684	-3.77758
930	3.81806	3.01776	3.74355	-3.77467
931	3.8159	3.01438	3.74204	-3.77264
932	3.81419	3.01294	3.74121	-3.77152
933	3.81368	3.01247	3.74155	-3.77116
934	3.81433	3.0131	3.74212	-3.7709
935	3.81567	3.01387	3.7425	-3.7705
936	3.81682	3.01464	3.74392	-3.7696
937	3.81846	3.01438	3.74576	-3.76903
938	3.81975	3.01371	3.74684	-3.76862
939	3.82117	3.01298	3.74845	-3.76848
940	3.82247	3.0133	3.74999	-3.7684
941	3.82362	3.01546	3.7525	-3.76807
942	3.82473	3.01977	3.75567	-3.76769
943	3.82579	3.02616	3.75899	-3.76721
944	3.82699	3.03358	3.76249	-3.76656
945	3.82772	3.04143	3.76569	-3.76538
946	3.82855	3.04893	3.76854	-3.76425
947	3.82858	3.05561	3.77126	-3.76307
948	3.82907	3.06133	3.77338	-3.76245
949	3.82966	3.06678	3.77562	-3.76235
950	3.83008	3.07262	3.77684	-3.76278
951	3.83096	3.0797	3.77984	-3.76411
952	3.83168	3.08787	3.78279	-3.76615
953	3.83309	3.09572	3.78695	-3.76861
954	3.83451	3.10326	3.79078	-3.77153
955	3.83614	3.10861	3.79467	-3.77431
956	3.83769	3.11194	3.79818	-3.77663
957	3.83907	3.11315	3.80151	-3.77838
958	3.84071	3.11274	3.80547	-3.78047
959	3.84192	3.11185	3.80985	-3.78275
960	3.84294	3.11006	3.81391	-3.78473
961	3.84394	3.10731	3.8185	-3.78673
962	3.84529	3.1034	3.82223	-3.78841
963	3.84718	3.09892	3.82478	-3.78958
964	3.84966	3.09386	3.82612	-3.79001
965	3.8527	3.08874	3.82623	-3.78959
966	3.85569	3.08336	3.82541	-3.78856
967	3.85847	3.07796	3.82389	-3.78714
968	3.86059	3.07287	3.8222	-3.78608
969	3.86186	3.0691	3.81963	-3.78638
970	3.86216	3.06612	3.81772	-3.78771
971	3.86158	3.06381	3.81598	-3.78998
972	3.86022	3.06177	3.81383	-3.79264
973	3.85846	3.05915	3.81062	-3.79503
974	3.85659	3.05582	3.80796	-3.79704
975	3.85492	3.05168	3.8046	-3.7984
976	3.85347	3.0471	3.80097	-3.79974
977	3.85225	3.04231	3.79659	-3.80066
978	3.85118	3.03722	3.79143	-3.80171
979	3.85103	3.03222	3.78746	-3.8039
980	3.85111	3.02749	3.78218	-3.80584
981	3.8518	3.02255	3.77799	-3.80831
982	3.85307	3.01762	3.77296	-3.81036
983	3.85504	3.01222	3.7671	-3.8114
984	3.85779	3.0073	3.76122	-3.81175
985	3.86037	3.00333	3.75515	-3.81086
986	3.86356	2.99992	3.74997	-3.80982
987	3.86576	2.99849	3.74552	-3.80888
988	3.86803	2.99863	3.74189	-3.80826
989	3.86962	3.00033	3.73977	-3.80753
990	3.86979	3.00382	3.73802	-3.80659
991	3.86939	3.00912	3.73865	-3.80588
992	3.86749	3.0158	3.73882	-3.80504
993	3.86452	3.02353	3.7395	-3.80356
994	3.86051	3.03208	3.74041	-3.80088
995	3.85578	3.04046	3.7417	-3.79708
996	3.8503	3.04976	3.74412	-3.79257
997	3.84471	3.06022	3.74606	-3.78828
998	3.83944	3.0713	3.7497	-3.78511
999	3.83456	3.08242	3.75418	-3.78293
1000	3.82997	3.09304	3.7601	-3.78164
1001	3.82551	3.10258	3.76622	-3.78106
1002	3.82119	3.1104	3.77158	-3.78053
1003	3.81715	3.11673	3.77567	-3.77995
1004	3.81399	3.12122	3.7802	-3.77922
1005	3.81155	3.12446	3.78401	-3.77848
1006	3.8096	3.12729	3.78616	-3.77838
1007	3.80875	3.12952	3.78803	-3.7794
1008	3.8089	3.13217	3.79012	-3.7819
1009	3.80992	3.13378	3.79196	-3.78544
1010	3.81164	3.13436	3.79365	-3.78928
1011	3.81401	3.13416	3.7946	-3.79239
1012	3.81686	3.13292	3.79472	-3.79418
1013	3.8201	3.13102	3.79384	-3.79442
1014	3.8233	3.12843	3.79145	-3.79308
1015	3.82634	3.12572	3.78846	-3.79069
1016	3.82883	3.12269	3.78409	-3.78775
1017	3.83107	3.11895	3.77904	-3.78502
1018	3.83292	3.11442	3.77413	-3.78256
1019	3.83401	3.10894	3.76902	-3.77995
1020	3.83419	3.10232	3.76445	-3.77713
1021	3.83391	3.09513	3.76013	-3.77398
1022	3.83287	3.08727	3.75555	-3.77034
1023	3.83123	3.07811	3.75071	-3.76642
1024	3.82911	3.06808	3.74609	-3.76273
1025	3.82672	3.05659	3.74097	-3.75948
1026	3.82418	3.04503	3.73642	-3.75774
1027	3.82108	3.03262	3.73197	-3.7569
1028	3.81831	3.02083	3.72889	-3.75791
1029	3.81537	3.00932	3.72616	-3.75973
1030	3.81211	2.99886	3.72439	-3.76202
1031	3.8091	2.9895	3.72357	-3.76399
1032	3.80646	2.98166	3.72291	-3.76571
1033	3.8042	2.97472	3.72287	-3.76678
1034	3.80224	2.9686	3.72377	-3.76719
1035	3.80124	2.96319	3.72499	-3.76821
1036	3.80082	2.95922	3.72647	-3.7691
1037	3.80091	2.95646	3.72864	-3.77056
1038	3.80133	2.95499	3.73168	-3.7723
1039	3.80173	2.95592	3.73454	-3.77475
1040	3.80192	2.95859	3.7391	-3.7772
1041	3.80178	2.96388	3.74413	-3.77961
1042	3.80122	2.97093	3.74955	-3.78179
1043	3.8006	2.97892	3.7556	-3.78369
1044	3.7999	2.9874	3.76119	-3.78529
1045	3.79896	2.99564	3.76611	-3.78724
1046	3.79796	3.00533	3.77022	-3.78944
1047	3.79684	3.0153	3.77494	-3.79264
1048	3.79511	3.02517	3.77931	-3.79612
1049	3.79278	3.03532	3.78367	-3.79984
1050	3.78952	3.04541	3.78814	-3.80376
1051	3.78573	3.05511	3.79211	-3.80724
1052	3.78162	3.06453	3.79583	-3.80997
1053	3.77768	3.07267	3.79825	-3.81169
1054	3.7743	3.08007	3.80034	-3.81227
1055	3.7721	3.08652	3.80187	-3.81275
1056	3.77088	3.09281	3.80239	-3.81281
1057	3.77103	3.09879	3.80253	-3.81273
1058	3.77208	3.10329	3.80237	-3.81293
1059	3.77383	3.10596	3.8016	-3.8134
1060	3.77606	3.10687	3.80065	-3.81384
1061	3.7781	3.10677	3.79965	-3.81348
1062	3.7806	3.10628	3.79849	-3.8123
1063	3.78356	3.10521	3.79732	-3.80977
1064	3.78708	3.10341	3.79561	-3.80664
1065	3.79094	3.1007	3.79467	-3.8027
1066	3.79495	3.09729	3.79342	-3.79892
1067	3.7991	3.09332	3.79232	-3.79547
1068	3.803	3.08832	3.79103	-3.79199
1069	3.80646	3.08219	3.78955	-3.78896
1070	3.80898	3.07503	3.78676	-3.78603
1071	3.81062	3.06727	3.7839	-3.78279
1072	3.81151	3.05971	3.78023	-3.77865
1073	3.81144	3.05317	3.7777	-3.77405
1074	3.81071	3.04741	3.77513	-3.7691
1075	3.80951	3.04138	3.77373	-3.76435
1076	3.80848	3.03539	3.7725	-3.75991
1077	3.80763	3.02929	3.77246	-3.75625
1078	3.80667	3.02349	3.77249	-3.75389
1079	3.80619	3.01711	3.77313	-3.75292
1080	3.80604	3.01026	3.77395	-3.7532
1081	3.80634	3.00326	3.77349	-3.75405
1082	3.80749	2.99718	3.77376	-3.75496
1083	3.80944	2.99228	3.77316	-3.75577
1084	3.81217	2.98862	3.77266	-3.7564
1085	3.81565	2.9852	3.7735	-3.75759
1086	3.81851	2.98288	3.77478	-3.75891
1087	3.82241	2.98133	3.77507	-3.76067
1088	3.82659	2.98118	3.77763	-3.76387
1089	3.83026	2.98215	3.77915	-3.76747
1090	3.83379	2.98341	3.78086	-3.77144
1091	3.83635	2.98579	3.7815	-3.77539
1092	3.83835	2.9898	3.78238	-3.77912
1093	3.83889	2.99551	3.78328	-3.78182
1094	3.83906	3.00273	3.78397	-3.7847
1095	3.83821	3.01116	3.7853	-3.78751
1096	3.83707	3.01994	3.78737	-3.79093
1097	3.83562	3.02973	3.78955	-3.79453
1098	3.83369	3.0405	3.79306	-3.79916
1099	3.83116	3.05165	3.79684	-3.80426
1100	3.82832	3.06319	3.80076	-3.8102
1101	3.82513	3.075	3.80433	-3.81664
1102	3.82164	3.08681	3.8075	-3.8228
1103	3.81786	3.09889	3.81082	-3.82842
1104	3.8143	3.10976	3.81369	-3.83318
1105	3.81182	3.11828	3.81804	-3.83741
1106	3.81039	3.12396	3.82295	-3.84123
1107	3.80967	3.12704	3.82703	-3.84355
1108	3.81045	3.12813	3.83138	-3.84479
1109	3.81229	3.12743	3.83512	-3.84485
1110	3.81532	3.12483	3.83787	-3.84373
1111	3.81906	3.11989	3.8397	-3.84129
1112	3.82298	3.1138	3.84022	-3.837
1113	3.82685	3.1062	3.83943	-3.831
1114	3.8304	3.09768	3.83885	-3.82447
1115	3.83404	3.08835	3.83744	-3.81833
1116	3.83732	3.0771	3.83497	-3.81261
1117	3.84013	3.06565	3.83248	-3.80794
1118	3.84215	3.05452	3.82994	-3.80424
1119	3.84322	3.04452	3.82727	-3.80128
1120	3.84335	3.03516	3.82444	-3.79867
1121	3.84267	3.02609	3.82079	-3.79623
1122	3.84092	3.01672	3.81722	-3.79419
1123	3.83894	3.00833	3.81243	-3.79249
1124	3.83665	3.00029	3.80772	-3.79199
1125	3.83497	2.993	3.80317	-3.79273
1126	3.83375	2.98644	3.7985	-3.7945
1127	3.83278	2.981	3.79376	-3.79666
1128	3.83214	2.97837	3.78897	-3.79849
1129	3.83153	2.97802	3.78393	-3.80002
1130	3.83107	2.97933	3.77807	-3.80047
1131	3.83086	2.98079	3.77082	-3.79953
1132	3.83124	2.98217	3.76403	-3.79695
1133	3.83214	2.98398	3.75652	-3.79303
1134	3.83379	2.98657	3.74737	-3.78764
1135	3.83593	2.98936	3.7388	-3.7821
1136	3.83838	2.99207	3.73078	-3.77671
1137	3.84093	2.99484	3.7238	-3.77189
1138	3.84348	2.99836	3.7193	-3.7683
1139	3.84562	3.00365	3.71624	-3.76574
1140	3.84742	3.01003	3.71462	-3.76419
1141	3.84985	3.01656	3.71399	-3.76294
1142	3.85248	3.02281	3.71453	-3.76226
1143	3.85686	3.02919	3.7148	-3.76206
1144	3.86236	3.03638	3.71555	-3.76242
1145	3.86828	3.04339	3.71671	-3.76355
1146	3.87375	3.05002	3.7187	-3.76533
1147	3.87818	3.05545	3.72173	-3.76735
1148	3.88151	3.06117	3.72572	-3.76927
1149	3.88354	3.06721	3.73109	-3.77146
1150	3.88498	3.07381	3.737	-3.77325
1151	3.88526	3.07983	3.74373	-3.77487
1152	3.88491	3.08411	3.74908	-3.77606
1153	3.88414	3.08708	3.75415	-3.777
1154	3.88306	3.08859	3.758	-3.77755
1155	3.88156	3.08867	3.76133	-3.77772
1156	3.87923	3.08635	3.7641	-3.77753
1157	3.87623	3.08189	3.76653	-3.77766
1158	3.87309	3.07552	3.76886	-3.77842
1159	3.86957	3.06802	3.77129	-3.7797
1160	3.86651	3.05946	3.77439	-3.7818
1161	3.86308	3.04983	3.77691	-3.78367
1162	3.85963	3.03934	3.77889	-3.78504
1163	3.85649	3.02809	3.77979	-3.78574
1164	3.85413	3.01656	3.78038	-3.78582
1165	3.85211	3.00437	3.7806	-3.78561
1166	3.85039	2.99332	3.78011	-3.7851
1167	3.84827	2.98311	3.78017	-3.78505
1168	3.84647	2.97518	3.78036	-3.78659
1169	3.84419	2.96933	3.78153	-3.78882
1170	3.8423	2.96612	3.782	-3.79071
1171	3.84026	2.96454	3.78224	-3.7922
1172	3.83825	2.96436	3.7812	-3.79251
1173	3.83612	2.96513	3.77927	-3.79156
1174	3.83364	2.96591	3.77523	-3.7898
1175	3.83136	2.96648	3.77034	-3.78758
1176	3.8291	2.96612	3.76516	-3.78572
1177	3.82694	2.96595	3.75872	-3.78444
1178	3.825	2.96584	3.75321	-3.78421
1179	3.82335	2.96688	3.74841	-3.78447
1180	3.82209	2.96857	3.74396	-3.78449
1181	3.82193	2.97011	3.7413	-3.78461
1182	3.82176	2.97076	3.73939	-3.78402
1183	3.82214	2.97028	3.73706	-3.78217
1184	3.82311	2.96882	3.73507	-3.77973
1185	3.82482	2.96711	3.7329	-3.77698
1186	3.82736	2.96545	3.73172	-3.77458
1187	3.83146	2.96536	3.73105	-3.77294
1188	3.83664	2.9658	3.73146	-3.77256
1189	3.84211	2.96794	3.73333	-3.77338
1190	3.84681	2.97095	3.73609	-3.77445
1191	3.85023	2.97533	3.73983	-3.77567
1192	3.85307	2.98055	3.74304	-3.77667
1193	3.85476	2.98625	3.74594	-3.77682
1194	3.85528	2.99221	3.74776	-3.77613
1195	3.8549	2.99886	3.7494	-3.7757
1196	3.85355	3.00616	3.75067	-3.77619
1197	3.85168	3.01454	3.75272	-3.77786
1198	3.84871	3.02417	3.75589	-3.78072
1199	3.84476	3.03413	3.75916	-3.78354
1200	3.83989	3.04315	3.76222	-3.78578
1201	3.83435	3.05161	3.76523	-3.78704
1202	3.82869	3.05905	3.76765	-3.78713
1203	3.82281	3.06506	3.76926	-3.78636
1204	3.81706	3.06909	3.77019	-3.78482
1205	3.81176	3.07143	3.77093	-3.78279
1206	3.80629	3.07231	3.77224	-3.78079
1207	3.80138	3.07258	3.77243	-3.77894
1208	3.7963	3.07207	3.77328	-3.77697
1209	3.79072	3.0713	3.77446	-3.77465
1210	3.78597	3.07059	3.77477	-3.77172
1211	3.78131	3.06996	3.77493	-3.76825
1212	3.7791	3.06992	3.77488	-3.76455
1213	3.77814	3.06944	3.77337	-3.76029
1214	3.77862	3.0684	3.77308	-3.75751
1215	3.77962	3.06754	3.77185	-3.75447
1216	3.78103	3.0667	3.77116	-3.75243
1217	3.78227	3.06622	3.77077	-3.7512
1218	3.78379	3.06688	3.77106	-3.75054
1219	3.78437	3.06833	3.77045	-3.74996
1220	3.78409	3.07064	3.77005	-3.75026
1221	3.7834	3.07352	3.76943	-3.7508
1222	3.78251	3.07586	3.76907	-3.75228
1223	3.7818	3.07782	3.76903	-3.75378
1224	3.78068	3.07788	3.76857	-3.75547
1225	3.78006	3.07642	3.76858	-3.7574
1226	3.77988	3.07299	3.76922	-3.75948
1227	3.77918	3.06835	3.77013	-3.76095
1228	3.77908	3.06279	3.77178	-3.76278
1229	3.77864	3.05644	3.77353	-3.76413
1230	3.77758	3.04971	3.7759	-3.76523
1231	3.77667	3.04247	3.7782	-3.76659
1232	3.77519	3.03609	3.78025	-3.76794
1233	3.77396	3.02995	3.78229	-3.76919
1234	3.7735	3.0244	3.78418	-3.7703
1235	3.77306	3.01945	3.78659	-3.77176
1236	3.77337	3.01469	3.78841	-3.7736
1237	3.77449	3.01064	3.78965	-3.77595
1238	3.77601	3.00841	3.79125	-3.77927
1239	3.77811	3.00764	3.79175	-3.78288
1240	3.78054	3.0077	3.79233	-3.78735
1241	3.78354	3.00903	3.79232	-3.79217
1242	3.78719	3.01116	3.7923	-3.79738
1243	3.79119	3.01404	3.7914	-3.80253
1244	3.79543	3.01709	3.79137	-3.80765
1245	3.79981	3.02069	3.79029	-3.81234
1246	3.80425	3.02439	3.78977	-3.81657
1247	3.80845	3.02812	3.78966	-3.8202
1248	3.81254	3.03148	3.79065	-3.82352
1249	3.81663	3.03398	3.79184	-3.8261
1250	3.82048	3.03529	3.79354	-3.82785
1251	3.82409	3.03535	3.79513	-3.82878
1252	3.82718	3.03471	3.79712	-3.82909
1253	3.82933	3.03361	3.79918	-3.82837
1254	3.83053	3.03204	3.80177	-3.82698
1255	3.83071	3.02969	3.80458	-3.82496
1256	3.83013	3.02624	3.8075	-3.82266
1257	3.8288	3.02211	3.81087	-3.82018
1258	3.82707	3.01779	3.8141	-3.8177
1259	3.82529	3.01324	3.81747	-3.81566
1260	3.82343	3.00842	3.82029	-3.81344
1261	3.82167	3.00376	3.82228	-3.8105
1262	3.81993	2.99924	3.8231	-3.80615
1263	3.81802	2.99521	3.82249	-3.80081
1264	3.81547	2.99218	3.82174	-3.79512
1265	3.81265	2.98956	3.81991	-3.78925
1266	3.81056	2.98719	3.81841	-3.78375
1267	3.80853	2.98534	3.81746	-3.77874
1268	3.80623	2.98385	3.81639	-3.7744
1269	3.8041	2.98329	3.8152	-3.77082
1270	3.80215	2.9838	3.8149	-3.76807
1271	3.80004	2.98372	3.81341	-3.76507
1272	3.79834	2.98412	3.81095	-3.76145
1273	3.7964	2.98452	3.80723	-3.75691
1274	3.79472	2.98455	3.80313	-3.75256
1275	3.79248	2.98468	3.7991	-3.74921
1276	3.79033	2.98444	3.7948	-3.74643
1277	3.78829	2.98426	3.79169	-3.74507
1278	3.78651	2.98447	3.78966	-3.74504
1279	3.78489	2.98519	3.78749	-3.74469
1280	3.78308	2.98574	3.7858	-3.74601
1281	3.78256	2.98662	3.78377	-3.74591
1282	3.78264	2.98724	3.78069	-3.74545
1283	3.78262	2.9884	3.77756	-3.74566
1284	3.78251	2.99101	3.77394	-3.74635
1285	3.78364	2.99328	3.77084	-3.74778
1286	3.78457	2.99653	3.76874	-3.7509
1287	3.78601	3.00054	3.76718	-3.75506
1288	3.78778	3.00533	3.76632	-3.76011
1289	3.79064	3.01058	3.76589	-3.76533
1290	3.79372	3.01625	3.76515	-3.7704
1291	3.79743	3.02181	3.76362	-3.77454
1292	3.80104	3.02763	3.76144	-3.77801
1293	3.80461	3.03392	3.75843	-3.78107
1294	3.80854	3.04037	3.75627	-3.78469
1295	3.81217	3.04694	3.75522	-3.78829
1296	3.81536	3.05302	3.75463	-3.79195
1297	3.81821	3.05862	3.75585	-3.79562
1298	3.82044	3.06329	3.75821	-3.79903
1299	3.82237	3.0679	3.76151	-3.80181
1300	3.82374	3.07114	3.76462	-3.80346
1301	3.82509	3.07364	3.76757	-3.80382
1302	3.82669	3.0758	3.7696	-3.80294
1303	3.828	3.07824	3.77205	-3.80247
1304	3.82958	3.08023	3.775	-3.80184
1305	3.83118	3.0819	3.7793	-3.80192
1306	3.83308	3.08223	3.78442	-3.80239
1307	3.83464	3.08124	3.78997	-3.80273
1308	3.83578	3.07957	3.79565	-3.80281
1309	3.83587	3.07778	3.8003	-3.80198
1310	3.83604	3.07581	3.80414	-3.80011
1311	3.8355	3.07325	3.80591	-3.79725
1312	3.83476	3.07033	3.80599	-3.79415
1313	3.83346	3.06731	3.80561	-3.7916
1314	3.83164	3.0639	3.80424	-3.78979
1315	3.82951	3.06094	3.80369	-3.78877
1316	3.82712	3.05739	3.80295	-3.78795
1317	3.82422	3.05331	3.80287	-3.7872
1318	3.82058	3.04883	3.80258	-3.78577
1319	3.81676	3.04467	3.80059	-3.78303
1320	3.81276	3.04136	3.79814	-3.77955
1321	3.8091	3.03862	3.7943	-3.77518
1322	3.80554	3.03683	3.78987	-3.77055
1323	3.80231	3.03589	3.78582	-3.76656
1324	3.79987	3.03555	3.78251	-3.76349
1325	3.79767	3.03532	3.78028	-3.76126
1326	3.79678	3.03476	3.77822	-3.75919
1327	3.7961	3.03365	3.77751	-3.75806
1328	3.79612	3.03174	3.77754	-3.75684
1329	3.79666	3.02937	3.77641	-3.75532
1330	3.79787	3.02556	3.77552	-3.75382
1331	3.79929	3.02144	3.77425	-3.75292
1332	3.8007	3.01722	3.77288	-3.75326
1333	3.80169	3.01351	3.77204	-3.75425
1334	3.80246	3.01053	3.77217	-3.7566
1335	3.803	3.00787	3.77361	-3.76002
1336	3.80352	3.00539	3.77521	-3.76362
1337	3.80336	3.00453	3.77766	-3.7674
1338	3.80287	3.00539	3.78091	-3.77158
1339	3.80236	3.00797	3.78298	-3.77419
1340	3.80163	3.01177	3.78445	-3.7759
1341	3.80083	3.01583	3.78503	-3.77671
1342	3.80033	3.02028	3.78641	-3.7772
1343	3.79978	3.02489	3.78793	-3.77748
1344	3.79962	3.02945	3.78973	-3.7783
1345	3.79997	3.0344	3.79245	-3.77972
1346	3.80096	3.03889	3.7954	-3.78125
1347	3.80221	3.04225	3.79922	-3.7825
1348	3.80376	3.04394	3.80249	-3.78296
1349	3.80607	3.04443	3.80519	-3.78272
1350	3.80809	3.04288	3.80845	-3.78205
1351	3.81065	3.03969	3.8095	-3.78039
1352	3.81342	3.03514	3.81049	-3.77866
1353	3.81626	3.03014	3.812	-3.77766
1354	3.81898	3.02539	3.81377	-3.77749
1355	3.82151	3.02062	3.81658	-3.77844
1356	3.82378	3.01601	3.81988	-3.77993
1357	3.82554	3.01095	3.82262	-3.78142
1358	3.8268	3.00539	3.82406	-3.78249
1359	3.82762	2.99962	3.8259	-3.78371
1360	3.82762	2.99274	3.82789	-3.78458
1361	3.8273	2.98644	3.82898	-3.7847
1362	3.82618	2.98056	3.8303	-3.78508
1363	3.82447	2.97507	3.83098	-3.78549
1364	3.82224	2.97067	3.83174	-3.78646
1365	3.81952	2.9666	3.83246	-3.78793
1366	3.81608	2.96317	3.8337	-3.78922
1367	3.81272	2.96074	3.83313	-3.79026
1368	3.80986	2.95875	3.83272	-3.79139
1369	3.80705	2.95845	3.83142	-3.79209
1370	3.805	2.95914	3.82929	-3.79171
1371	3.80322	2.96056	3.82657	-3.79073
1372	3.802	2.96255	3.82297	-3.78911
1373	3.80101	2.96529	3.81913	-3.78747
1374	3.80007	2.96918	3.81579	-3.78662
1375	3.79941	2.97336	3.8122	-3.78641
1376	3.7985	2.97798	3.80775	-3.78634
1377	3.79762	2.98304	3.80313	-3.78658
1378	3.79652	2.98881	3.79791	-3.78648
1379	3.79543	2.9957	3.79131	-3.78603
1380	3.79387	3.00329	3.78505	-3.78515
1381	3.79187	3.0114	3.77828	-3.78391
1382	3.78982	3.01952	3.7718	-3.7828
1383	3.7878	3.02735	3.76586	-3.78241
1384	3.78608	3.03476	3.76062	-3.78293
1385	3.78437	3.04125	3.75639	-3.78406
1386	3.78307	3.0472	3.75215	-3.78522
1387	3.78161	3.05211	3.74831	-3.78628
1388	3.77989	3.05664	3.74436	-3.78622
1389	3.77847	3.06071	3.74078	-3.78587
1390	3.77694	3.06352	3.73805	-3.78453
1391	3.77585	3.06511	3.7363	-3.78236
1392	3.77523	3.06448	3.7357	-3.77955
1393	3.77548	3.06194	3.7367	-3.77719
1394	3.77659	3.05782	3.73919	-3.77523
1395	3.77826	3.05281	3.74301	-3.77373
1396	3.78014	3.04719	3.74665	-3.77213
1397	3.78204	3.04201	3.75119	-3.77006
1398	3.7837	3.03746	3.75606	-3.76781
1399	3.7856	3.03403	3.76058	-3.76481
1400	3.78738	3.03184	3.76488	-3.76164
1401	3.78921	3.0299	3.76927	-3.7585
1402	3.79155	3.02773	3.77392	-3.75545
1403	3.79425	3.0251	3.7782	-3.75291
1404	3.79706	3.02128	3.78233	-3.75096
1405	3.80008	3.0165	3.78618	-3.74944
1406	3.80274	3.01169	3.78916	-3.74806
1407	3.80507	3.00832	3.79207	-3.74735
1408	3.80657	3.00645	3.79305	-3.74644
1409	3.80808	3.00691	3.79394	-3.74636
1410	3.80951	3.00869	3.79388	-3.74639
1411	3.81128	3.01006	3.79284	-3.74678
1412	3.81395	3.01026	3.79172	-3.74776
1413	3.81613	3.00977	3.78997	-3.7499
1414	3.81898	3.00841	3.78897	-3.75317
1415	3.82103	3.00804	3.78749	-3.75687
1416	3.8216	3.00902	3.78524	-3.7607
1417	3.82057	3.01191	3.78282	-3.76428
1418	3.81843	3.0167	3.77948	-3.76732
1419	3.81445	3.02364	3.77424	-3.76952
1420	3.80984	3.03179	3.76756	-3.77114
1421	3.80511	3.04093	3.76102	-3.77323
1422	3.80015	3.04919	3.75423	-3.77594
1423	3.79535	3.0568	3.74791	-3.77958
1424	3.7905	3.06332	3.74314	-3.78443
1425	3.78625	3.07015	3.73867	-3.7899
1426	3.78294	3.07754	3.73437	-3.79572
1427	3.78053	3.085	3.73163	-3.80131
1428	3.77965	3.09225	3.72788	-3.80663
1429	3.77957	3.09803	3.72533	-3.81071
1430	3.78036	3.10246	3.72362	-3.81428
1431	3.78186	3.10492	3.72331	-3.81793
1432	3.7842	3.10491	3.72526	-3.82194
1433	3.78733	3.10305	3.72808	-3.82582
1434	3.79101	3.09999	3.73269	-3.83004
1435	3.79426	3.09639	3.73886	-3.83421
1436	3.79754	3.09213	3.74469	-3.83702
1437	3.80088	3.0873	3.75259	-3.83973
1438	3.8036	3.0814	3.75996	-3.8407
1439	3.80592	3.07452	3.76693	-3.8402
1440	3.80767	3.06768	3.77309	-3.83842
1441	3.80898	3.06207	3.78058	-3.83648
1442	3.81009	3.05807	3.78703	-3.83393
1443	3.81089	3.05492	3.79397	-3.83155
1444	3.81156	3.05174	3.80141	-3.82991
1445	3.81203	3.04869	3.80956	-3.82882
1446	3.81256	3.04529	3.81782	-3.82807
1447	3.81401	3.04259	3.82565	-3.827
1448	3.8162	3.03946	3.83292	-3.82472
1449	3.8191	3.03585	3.83926	-3.82164
1450	3.82247	3.03163	3.84493	-3.81735
1451	3.82614	3.02741	3.85012	-3.81279
1452	3.83	3.0233	3.8548	-3.80831
1453	3.83362	3.01881	3.85923	-3.80436
1454	3.8371	3.01481	3.86449	-3.80183
1455	3.83994	3.01062	3.87006	-3.80032
1456	3.84246	3.00805	3.87442	-3.79873
1457	3.84488	3.00617	3.87867	-3.79698
1458	3.84689	3.00469	3.88145	-3.79379
1459	3.8484	3.00333	3.88235	-3.78902
1460	3.84898	3.00204	3.88122	-3.78309
1461	3.84839	3.00162	3.87755	-3.77658
1462	3.84646	3.00226	3.87212	-3.77039
1463	3.8439	3.00319	3.8657	-3.76562
1464	3.84052	3.00419	3.85917	-3.76286
1465	3.83762	3.00533	3.85211	-3.76114
1466	3.83475	3.0073	3.8449	-3.76081
1467	3.83216	3.00967	3.83728	-3.76042
1468	3.83084	3.01218	3.82876	-3.75911
1469	3.82981	3.01385	3.81901	-3.75695
1470	3.82934	3.01498	3.80768	-3.75414
1471	3.8292	3.01509	3.79567	-3.75143
1472	3.82967	3.01518	3.78348	-3.74922
1473	3.83047	3.01463	3.77275	-3.74807
1474	3.83156	3.01469	3.7619	-3.74933
1475	3.83265	3.01586	3.75285	-3.75127
1476	3.83302	3.01859	3.74499	-3.75356
1477	3.83268	3.02316	3.7379	-3.75501
1478	3.83147	3.02839	3.73119	-3.7554
1479	3.82963	3.03373	3.72401	-3.7547
1480	3.82725	3.03857	3.71698	-3.75324
1481	3.82498	3.04366	3.71046	-3.75257
1482	3.82282	3.04836	3.7053	-3.75293
1483	3.82042	3.05305	3.70043	-3.75495
1484	3.8182	3.0581	3.6973	-3.75846
1485	3.81612	3.06363	3.69556	-3.76288
1486	3.81448	3.06986	3.69563	-3.76695
1487	3.81326	3.07609	3.6968	-3.76988
1488	3.81265	3.08178	3.69871	-3.77142
1489	3.81242	3.08626	3.70112	-3.7721
1490	3.81249	3.09004	3.70482	-3.77244
1491	3.8134	3.09257	3.70912	-3.7728
1492	3.81433	3.09453	3.71424	-3.77357
1493	3.81582	3.0961	3.71994	-3.77469
1494	3.817	3.09682	3.72666	-3.77621
1495	3.81756	3.09851	3.73406	-3.778
1496	3.81769	3.10086	3.74202	-3.77938
1497	3.81678	3.10394	3.74996	-3.77997
1498	3.81515	3.10677	3.75791	-3.7797
1499	3.81282	3.10974	3.76497	-3.77935
1500	3.81062	3.11244	3.77205	-3.77933
1501	3.8085	3.1154	3.77851	-3.77947
1502	3.80649	3.11807	3.78444	-3.7803
1503	3.80442	3.12039	3.78978	-3.78138
1504	3.80318	3.1221	3.79495	-3.78265
1505	3.80251	3.12237	3.79953	-3.7833
1506	3.80264	3.12182	3.80294	-3.78322
1507	3.80398	3.12001	3.80514	-3.78252
1508	3.80612	3.11682	3.80625	-3.7809
1509	3.81013	3.11173	3.80618	-3.77884
1510	3.81618	3.10511	3.80528	-3.77664
1511	3.82402	3.09667	3.80366	-3.77485
1512	3.83331	3.08766	3.80146	-3.77291
1513	3.84271	3.07855	3.79837	-3.77111
1514	3.85166	3.07023	3.79511	-3.76932
1515	3.86004	3.06345	3.79073	-3.7682
1516	3.86616	3.05783	3.78654	-3.7669
1517	3.87088	3.05372	3.78028	-3.76554
1518	3.87351	3.05096	3.77444	-3.76464
1519	3.87441	3.04851	3.7674	-3.76364
1520	3.87402	3.04674	3.75985	-3.76288
1521	3.87209	3.04577	3.75139	-3.76337
1522	3.8684	3.04571	3.74379	-3.76465
1523	3.86323	3.04669	3.73611	-3.76702
1524	3.85674	3.04813	3.73024	-3.77029
1525	3.84843	3.05006	3.72529	-3.77458
1526	3.83968	3.05172	3.72156	-3.77903
1527	3.83149	3.05318	3.71883	-3.78337
1528	3.8237	3.05481	3.71714	-3.78744
1529	3.81739	3.05587	3.71696	-3.79115
1530	3.81248	3.05712	3.71712	-3.79436
1531	3.8085	3.05831	3.71828	-3.79735
1532	3.8052	3.06042	3.72193	-3.80095
1533	3.80273	3.06359	3.72691	-3.80451
1534	3.80098	3.06819	3.73361	-3.80805
1535	3.79985	3.07299	3.74165	-3.81132
1536	3.79876	3.07757	3.75087	-3.81374
1537	3.79797	3.082	3.75917	-3.81497
1538	3.7968	3.08639	3.76768	-3.81517
1539	3.79556	3.09118	3.77567	-3.81468
1540	3.7937	3.0965	3.78337	-3.81372
1541	3.79132	3.10185	3.7914	-3.81274
1542	3.7889	3.10849	3.7999	-3.812
1543	3.78671	3.11599	3.80804	-3.81119
1544	3.78449	3.12401	3.81592	-3.81047
1545	3.78208	3.13166	3.82368	-3.80975
1546	3.77978	3.13745	3.83074	-3.80858
1547	3.77772	3.14084	3.83607	-3.807
1548	3.77567	3.14177	3.83992	-3.80484
1549	3.77406	3.14079	3.84203	-3.80266
1550	3.77309	3.13808	3.84362	-3.80097
1551	3.77311	3.13413	3.84426	-3.79991
1552	3.77429	3.12888	3.84498	-3.79986
1553	3.77672	3.12289	3.84456	-3.79991
1554	3.77971	3.11654	3.84437	-3.80032
1555	3.78306	3.10851	3.84331	-3.80005
1556	3.78665	3.09935	3.84036	-3.79921
1557	3.79035	3.08915	3.83642	-3.79809
1558	3.79372	3.07878	3.83102	-3.79649
1559	3.79671	3.0685	3.82525	-3.79522
1560	3.79959	3.05848	3.81893	-3.79466
1561	3.80197	3.04868	3.8132	-3.79487
1562	3.80433	3.03966	3.80858	-3.79631
1563	3.80603	3.03197	3.80379	-3.79721
1564	3.80735	3.02535	3.79802	-3.79703
1565	3.80842	3.01988	3.79215	-3.79541
1566	3.8095	3.01442	3.78534	-3.7928
1567	3.81091	3.00854	3.77729	-3.78962
1568	3.81317	3.00259	3.76712	-3.78565
1569	3.81686	2.99699	3.75692	-3.78231
1570	3.82167	2.99167	3.7468	-3.77974
1571	3.82716	2.98617	3.73794	-3.77799
1572	3.83314	2.98064	3.73005	-3.77668
1573	3.83973	2.97483	3.72312	-3.77581
1574	3.8461	2.96997	3.71801	-3.7751
1575	3.85254	2.96557	3.71376	-3.77448
1576	3.85876	2.96177	3.70934	-3.77372
1577	3.86437	2.95891	3.70615	-3.77294
1578	3.8686	2.95612	3.7049	-3.77231
1579	3.87232	2.95415	3.70368	-3.77164
1580	3.87498	2.95314	3.70417	-3.77131
1581	3.87639	2.95302	3.70588	-3.7714
1582	3.87641	2.95466	3.70909	-3.77209
1583	3.87513	2.95713	3.71271	-3.77186
1584	3.87291	2.96189	3.7173	-3.7702
1585	3.86989	2.9684	3.72274	-3.76802
1586	3.86705	2.97624	3.72687	-3.76496
1587	3.86433	2.98498	3.73079	-3.76152
1588	3.86275	2.99357	3.73456	-3.75804
1589	3.86311	3.00233	3.73883	-3.75494
1590	3.86469	3.01089	3.74352	-3.75155
1591	3.86774	3.01979	3.7482	-3.74847
1592	3.87068	3.02839	3.75291	-3.74555
1593	3.87368	3.03738	3.75851	-3.74311
1594	3.87597	3.04653	3.7633	-3.74067
1595	3.87741	3.05548	3.76752	-3.73856
1596	3.87786	3.06372	3.77111	-3.73704
1597	3.87685	3.07048	3.77409	-3.73596
1598	3.87448	3.07544	3.7766	-3.7357
1599	3.87052	3.07903	3.77916	-3.73541
1600	3.86537	3.08256	3.78149	-3.73517
1601	3.85849	3.08738	3.78423	-3.73599
1602	3.85	3.0928	3.78676	-3.73726
1603	3.84185	3.09889	3.78864	-3.73859
1604	3.83248	3.10553	3.79008	-3.7404
1605	3.82441	3.11178	3.79112	-3.74273
1606	3.81619	3.11827	3.78975	-3.74445
1607	3.80913	3.12349	3.78733	-3.74529
1608	3.80319	3.12763	3.78398	-3.74508
1609	3.79824	3.13096	3.78016	-3.74466
1610	3.79426	3.13398	3.77631	-3.74413
1611	3.7927	3.13748	3.77144	-3.74388
1612	3.79198	3.14108	3.76629	-3.74441
1613	3.79327	3.14371	3.76034	-3.7456
1614	3.79632	3.14416	3.75411	-3.74733
1615	3.80169	3.14172	3.74761	-3.74948
1616	3.80767	3.13714	3.74136	-3.75234
1617	3.81512	3.13035	3.73477	-3.75506
1618	3.82309	3.12226	3.72883	-3.75806
1619	3.83085	3.11401	3.72369	-3.76152
1620	3.83794	3.10592	3.71925	-3.76533
1621	3.84391	3.09833	3.71675	-3.76981
1622	3.84916	3.09143	3.7153	-3.77482
1623	3.85328	3.08483	3.71504	-3.7797
1624	3.8567	3.07864	3.71488	-3.785
1625	3.8596	3.07201	3.7156	-3.78958
1626	3.86212	3.06539	3.71681	-3.79322
1627	3.86436	3.05945	3.71912	-3.79569
1628	3.86646	3.05495	3.72286	-3.79716
1629	3.86887	3.05221	3.72696	-3.79711
1630	3.87123	3.05061	3.73156	-3.79671
1631	3.87355	3.05029	3.73772	-3.79586
1632	3.87616	3.04922	3.7444	-3.79473
1633	3.87929	3.04706	3.74981	-3.79297
1634	3.88235	3.04372	3.75589	-3.79078
1635	3.88555	3.03997	3.76172	-3.78841
1636	3.88863	3.0363	3.76762	-3.78504
1637	3.89175	3.03354	3.77417	-3.78117
1638	3.89495	3.03147	3.78033	-3.77706
1639	3.89746	3.02972	3.78686	-3.7735
1640	3.89944	3.02859	3.79299	-3.77051
1641	3.89987	3.02725	3.79936	-3.7685
1642	3.89945	3.02631	3.80452	-3.76745
1643	3.89749	3.02516	3.80967	-3.76739
1644	3.89344	3.0241	3.81427	-3.76784
1645	3.88704	3.02356	3.81881	-3.76829
1646	3.8789	3.02422	3.82309	-3.76844
1647	3.86968	3.02677	3.8265	-3.76775
1648	3.8602	3.03048	3.82988	-3.76705
1649	3.85141	3.03566	3.83296	-3.76691
1650	3.84414	3.04125	3.8357	-3.76755
1651	3.83887	3.04679	3.83768	-3.76885
1652	3.836	3.05245	3.83799	-3.77085
1653	3.83508	3.05723	3.83673	-3.77289
1654	3.83526	3.06143	3.83368	-3.77413
1655	3.83574	3.0643	3.82971	-3.77482
1656	3.83688	3.06608	3.82465	-3.77545
1657	3.83843	3.06594	3.81819	-3.77561
1658	3.84007	3.06543	3.81221	-3.77683
1659	3.84153	3.06477	3.80527	-3.77943
1660	3.84264	3.06375	3.79816	-3.78303
1661	3.84313	3.06322	3.79057	-3.7872
1662	3.84301	3.06308	3.78245	-3.79208
1663	3.84232	3.06403	3.77413	-3.79674
1664	3.84085	3.06571	3.76588	-3.80103
1665	3.83834	3.06769	3.75839	-3.80505
1666	3.83501	3.06947	3.75198	-3.80851
1667	3.83113	3.07132	3.74599	-3.81178
1668	3.82703	3.07317	3.74149	-3.81474
1669	3.82307	3.07592	3.73751	-3.81689
1670	3.82012	3.07948	3.73507	-3.8176
1671	3.81814	3.0835	3.73413	-3.8174
1672	3.81804	3.08769	3.73306	-3.81591
1673	3.81958	3.09092	3.73283	-3.81284
1674	3.82268	3.09326	3.73392	-3.80953
1675	3.82701	3.09332	3.73622	-3.80576
1676	3.8316	3.09126	3.73968	-3.8023
1677	3.8372	3.0866	3.74378	-3.79893
1678	3.84239	3.08031	3.74981	-3.79606
1679	3.8476	3.07392	3.75578	-3.79294
1680	3.85188	3.06802	3.76096	-3.78938
1681	3.85483	3.06249	3.7662	-3.78605
1682	3.85644	3.05739	3.77116	-3.78247
1683	3.85645	3.05191	3.77524	-3.7797
1684	3.85506	3.04651	3.77978	-3.77704
1685	3.85236	3.04165	3.78481	-3.77511
1686	3.8487	3.0371	3.79046	-3.77433
1687	3.84421	3.03326	3.79635	-3.7748
1688	3.8391	3.03021	3.80182	-3.77562
1689	3.8335	3.02794	3.80632	-3.77592
1690	3.82778	3.0266	3.80992	-3.77585
1691	3.82249	3.0264	3.81191	-3.77569
1692	3.81806	3.0265	3.81276	-3.77473
1693	3.81521	3.02663	3.81297	-3.77363
1694	3.81342	3.02713	3.81299	-3.77392
1695	3.81305	3.02767	3.81364	-3.77505
1696	3.81382	3.029	3.81343	-3.77654
1697	3.81521	3.03073	3.81321	-3.77884
1698	3.8171	3.03252	3.81152	-3.78065
1699	3.81967	3.03491	3.80842	-3.78143
1700	3.82285	3.03748	3.80425	-3.78117
1701	3.82669	3.04089	3.79801	-3.78001
1702	3.83087	3.04463	3.79095	-3.77889
1703	3.83561	3.04793	3.78419	-3.77782
1704	3.84041	3.05096	3.77732	-3.77781
1705	3.84482	3.05437	3.77118	-3.77911
1706	3.84889	3.05789	3.76566	-3.78117
1707	3.8521	3.06225	3.76094	-3.78298
1708	3.85472	3.0662	3.75549	-3.78385
1709	3.85589	3.0704	3.75012	-3.78406
1710	3.85584	3.07455	3.7452	-3.7827
1711	3.85554	3.07802	3.74009	-3.78098
1712	3.85459	3.08097	3.73701	-3.78007
1713	3.8536	3.08317	3.73543	-3.78049
1714	3.8527	3.08453	3.73401	-3.78242
1715	3.8519	3.08489	3.73481	-3.78574
1716	3.85119	3.0847	3.73652	-3.7897
1717	3.8508	3.08419	3.73919	-3.79372
1718	3.85076	3.08286	3.74218	-3.79737
1719	3.8509	3.08133	3.74499	-3.80021
1720	3.85114	3.07929	3.74744	-3.80272
1721	3.85142	3.07713	3.75121	-3.80527
1722	3.85118	3.07486	3.75561	-3.80798
1723	3.85046	3.07295	3.75962	-3.8107
1724	3.849	3.07114	3.76504	-3.81337
1725	3.84714	3.06978	3.77089	-3.81535
1726	3.84478	3.06919	3.77704	-3.81613
1727	3.84156	3.06933	3.78362	-3.81554
1728	3.83768	3.06997	3.78957	-3.81387
1729	3.83321	3.07071	3.79449	-3.81113
1730	3.82851	3.07178	3.7994	-3.80801
1731	3.82399	3.0722	3.80405	-3.80517
1732	3.82014	3.07248	3.80804	-3.8024
1733	3.81708	3.07238	3.81206	-3.80079
1734	3.81513	3.07278	3.81539	-3.80016
1735	3.81454	3.07345	3.81867	-3.80059
1736	3.81542	3.07461	3.82127	-3.80133
1737	3.81717	3.07697	3.82239	-3.80216
1738	3.81965	3.08036	3.82267	-3.80292
1739	3.82246	3.08356	3.82135	-3.80384
1740	3.82511	3.08692	3.81979	-3.80573
1741	3.82767	3.0903	3.81729	-3.80835
1742	3.82966	3.09324	3.81463	-3.8118
1743	3.83128	3.0969	3.81154	-3.81572
1744	3.83235	3.10128	3.80917	-3.81992
1745	3.83287	3.10696	3.80682	-3.82363
1746	3.8324	3.11431	3.8035	-3.82575
1747	3.83089	3.12307	3.7996	-3.82648
1748	3.82851	3.13246	3.79519	-3.82571
1749	3.82537	3.14185	3.79131	-3.82424
1750	3.82197	3.14997	3.78631	-3.82197
1751	3.81852	3.15594	3.78172	-3.81954
1752	3.81522	3.15967	3.77692	-3.81667
1753	3.81185	3.16069	3.77286	-3.81327
1754	3.80894	3.15936	3.76902	-3.80927
1755	3.80647	3.15516	3.76544	-3.80453
1756	3.80462	3.1481	3.76161	-3.79929
1757	3.80384	3.13877	3.75898	-3.79367
1758	3.80346	3.12813	3.75703	-3.78802
1759	3.80303	3.11705	3.75507	-3.78277
1760	3.80316	3.1055	3.75501	-3.77869
1761	3.80318	3.09385	3.75596	-3.77586
1762	3.80331	3.08368	3.75773	-3.77419
1763	3.8034	3.07483	3.76101	-3.77339
1764	3.80361	3.06804	3.76441	-3.77252
1765	3.80352	3.06267	3.76867	-3.77046
1766	3.80349	3.05834	3.77261	-3.7684
1767	3.80328	3.05476	3.77694	-3.76619
1768	3.80357	3.05222	3.78166	-3.76494
1769	3.80377	3.05113	3.78635	-3.76508
1770	3.80422	3.05038	3.79126	-3.76656
1771	3.80484	3.04971	3.79683	-3.76879
1772	3.80578	3.04857	3.80275	-3.7712
1773	3.80702	3.04767	3.80825	-3.77339
1774	3.80857	3.04681	3.81292	-3.77489
1775	3.8111	3.04437	3.81716	-3.77617
1776	3.81427	3.0411	3.82073	-3.77692
1777	3.81794	3.03632	3.822	-3.77712
1778	3.8219	3.03112	3.82308	-3.77725
1779	3.82622	3.02597	3.82354	-3.77711
1780	3.83084	3.02155	3.82349	-3.77694
1781	3.83555	3.01751	3.82334	-3.77723
1782	3.84018	3.01467	3.8227	-3.778
1783	3.84427	3.01301	3.82187	-3.77906
1784	3.84776	3.01326	3.82033	-3.78101
1785	3.85005	3.01465	3.81868	-3.78281
1786	3.85077	3.01758	3.81684	-3.78422
1787	3.84992	3.02227	3.81552	-3.78548
1788	3.84729	3.02828	3.81453	-3.78636
1789	3.8437	3.03616	3.81356	-3.78729
1790	3.83964	3.04479	3.81178	-3.78852
1791	3.8356	3.0538	3.80921	-3.79057
1792	3.83206	3.06283	3.80552	-3.79303
1793	3.82898	3.0727	3.80184	-3.796
1794	3.82659	3.08148	3.79738	-3.79901
1795	3.82489	3.08952	3.79278	-3.80102
1796	3.82338	3.09631	3.78687	-3.80243
1797	3.82236	3.10028	3.78109	-3.80314
1798	3.82239	3.10431	3.77525	-3.80334
1799	3.82298	3.10724	3.76944	-3.80307
1800	3.824	3.10914	3.76425	-3.8029
1801	3.82511	3.10936	3.7598	-3.80301
1802	3.82618	3.10887	3.75619	-3.80311
1803	3.82713	3.1081	3.75414	-3.80315
1804	3.82771	3.10777	3.75326	-3.80334
1805	3.82757	3.10709	3.75346	-3.80359
1806	3.82651	3.1058	3.75482	-3.80375
1807	3.82456	3.10433	3.75557	-3.80237
1808	3.82218	3.10336	3.75805	-3.80164
1809	3.81927	3.10311	3.76049	-3.8004
1810	3.81671	3.10303	3.76354	-3.79908
1811	3.81448	3.10233	3.76783	-3.79903
1812	3.81269	3.10049	3.77304	-3.79914
1813	3.81196	3.09855	3.77805	-3.79894
1814	3.81194	3.09679	3.78347	-3.79937
1815	3.81294	3.09468	3.78829	-3.79979
1816	3.81492	3.09194	3.79235	-3.79965
1817	3.81778	3.08812	3.79558	-3.79866
1818	3.82121	3.08507	3.79748	-3.7971
1819	3.82485	3.08231	3.79973	-3.79521
1820	3.82894	3.08037	3.80197	-3.79344
1821	3.83259	3.07844	3.80465	-3.79312
1822	3.8361	3.07589	3.80614	-3.7932
1823	3.83839	3.07276	3.80844	-3.79465
1824	3.83941	3.07075	3.80998	-3.79702
1825	3.83864	3.06916	3.81105	-3.79949
1826	3.83632	3.06836	3.81143	-3.80172
1827	3.83244	3.06808	3.81067	-3.80294
1828	3.8269	3.06809	3.81028	-3.80341
1829	3.8204	3.06957	3.80956	-3.80476
1830	3.81312	3.07189	3.8103	-3.80729
1831	3.80667	3.07478	3.81136	-3.81132
1832	3.80133	3.07748	3.81286	-3.81643
1833	3.79803	3.08003	3.81391	-3.82185
1834	3.79667	3.08158	3.81409	-3.82673
1835	3.79656	3.08331	3.81255	-3.82984
1836	3.79709	3.08419	3.80947	-3.83091
1837	3.79843	3.0845	3.80443	-3.83007
1838	3.8003	3.08498	3.79948	-3.82775
1839	3.80262	3.08624	3.79472	-3.82528
1840	3.80571	3.08831	3.79066	-3.82345
1841	3.80903	3.09004	3.7875	-3.8217
1842	3.81227	3.09135	3.78488	-3.81959
1843	3.81571	3.09089	3.7829	-3.81645
1844	3.81897	3.0907	3.78069	-3.81188
1845	3.82129	3.09088	3.77783	-3.80557
1846	3.82235	3.09077	3.77509	-3.79799
1847	3.82157	3.09084	3.77206	-3.78981
1848	3.81887	3.09041	3.77012	-3.78256
1849	3.81444	3.08994	3.76923	-3.77674
1850	3.80853	3.08962	3.76928	-3.77266
1851	3.80184	3.08812	3.77132	-3.76991
1852	3.79467	3.08457	3.77387	-3.76761
1853	3.78687	3.07876	3.77726	-3.76538
1854	3.77922	3.07125	3.78071	-3.76302
1855	3.77174	3.06244	3.78326	-3.76002
1856	3.76452	3.05344	3.7858	-3.75676
1857	3.75762	3.04372	3.78881	-3.7532
1858	3.75218	3.03442	3.79061	-3.7504
1859	3.74791	3.02575	3.79364	-3.74902
1860	3.74588	3.0187	3.79682	-3.74915
1861	3.74659	3.01317	3.80042	-3.75035
1862	3.75007	3.0082	3.80403	-3.75223
1863	3.75582	3.00357	3.80606	-3.75371
1864	3.76265	3	3.80654	-3.75393
1865	3.77069	2.99821	3.80554	-3.75353
1866	3.77844	2.99763	3.80329	-3.7528
1867	3.78566	2.9978	3.80091	-3.75259
1868	3.79214	2.99905	3.79772	-3.75399
1869	3.79815	3.00052	3.79498	-3.7579
1870	3.80294	3.003	3.79134	-3.76357
1871	3.80724	3.00557	3.78755	-3.7707
1872	3.81055	3.00855	3.78439	-3.77821
1873	3.81363	3.01103	3.78083	-3.7846
1874	3.81601	3.01373	3.77595	-3.78988
1875	3.81852	3.01817	3.77104	-3.79394
1876	3.82103	3.0236	3.76554	-3.79747
1877	3.82364	3.02962	3.76096	-3.8016
1878	3.82665	3.03546	3.75679	-3.80743
1879	3.82979	3.04199	3.75323	-3.81415
1880	3.83288	3.04919	3.75001	-3.82132
1881	3.83637	3.05724	3.74934	-3.82833
1882	3.83946	3.06477	3.74792	-3.83303
1883	3.84216	3.07296	3.74674	-3.83529
1884	3.84407	3.08135	3.74575	-3.83535
1885	3.84512	3.09073	3.74529	-3.83366
1886	3.84513	3.10075	3.74607	-3.83232
1887	3.84409	3.11079	3.74623	-3.83134
1888	3.84174	3.12044	3.74695	-3.8319
1889	3.83837	3.12931	3.74832	-3.83369
1890	3.83426	3.13786	3.75037	-3.83525
1891	3.82984	3.14523	3.75265	-3.83536
1892	3.82494	3.15089	3.75451	-3.83337
1893	3.82001	3.15396	3.75643	-3.82901
1894	3.8156	3.15489	3.75779	-3.8226
1895	3.81171	3.15368	3.75951	-3.815
1896	3.80853	3.15023	3.76182	-3.80773
1897	3.80575	3.14377	3.76443	-3.80212
1898	3.80354	3.13431	3.76824	-3.79835
1899	3.80174	3.12199	3.77285	-3.79561
1900	3.8008	3.10784	3.77809	-3.79239
1901	3.79974	3.0922	3.78459	-3.78813
1902	3.79869	3.07611	3.78972	-3.78187
1903	3.79774	3.05996	3.79401	-3.77363
1904	3.79636	3.04466	3.79713	-3.76427
1905	3.7957	3.03064	3.80018	-3.75512
1906	3.79403	3.01852	3.803	-3.74766
1907	3.79326	3.00762	3.80657	-3.74275
1908	3.79202	2.99781	3.80952	-3.74022
1909	3.791	2.98918	3.81412	-3.73986
1910	3.78971	2.98172	3.81658	-3.73968
1911	3.7884	2.97576	3.81721	-3.73902
1912	3.78693	2.97177	3.8152	-3.73737
1913	3.78608	2.96833	3.81195	-3.73489
1914	3.78493	2.96662	3.80591	-3.73158
1915	3.78435	2.9666	3.79978	-3.72872
1916	3.78372	2.96781	3.79492	-3.72759
1917	3.78429	2.97071	3.79044	-3.72949
1918	3.78478	2.97492	3.78774	-3.73436
1919	3.78604	2.97902	3.78619	-3.74088
1920	3.7878	2.98381	3.78404	-3.7474
1921	3.7905	2.98888	3.78176	-3.75392
1922	3.79303	2.99516	3.77724	-3.75901
1923	3.79616	3.00181	3.77166	-3.7628
1924	3.79964	3.0088	3.76592	-3.76609
1925	3.80272	3.01652	3.76139	-3.76981
1926	3.80566	3.02425	3.75811	-3.77518
1927	3.80793	3.03172	3.75656	-3.78272
1928	3.80933	3.0389	3.75611	-3.79202
1929	3.81027	3.04549	3.75632	-3.80216
1930	3.81023	3.05155	3.75529	-3.81208
1931	3.80982	3.05716	3.75474	-3.81967
1932	3.80942	3.06141	3.75293	-3.82457
1933	3.80877	3.06566	3.74902	-3.82609
1934	3.80812	3.06913	3.74594	-3.82578
1935	3.80759	3.07221	3.74394	-3.82462
1936	3.80647	3.0751	3.74196	-3.82412
1937	3.80519	3.07745	3.74231	-3.82519
1938	3.80391	3.07947	3.7438	-3.82692
1939	3.80366	3.08127	3.74606	-3.82844
1940	3.80317	3.08282	3.74935	-3.82837
1941	3.80377	3.08361	3.75272	-3.82569
1942	3.80504	3.08384	3.75623	-3.82071
1943	3.80696	3.08304	3.75933	-3.8139
1944	3.8081	3.08184	3.76376	-3.80684
1945	3.8091	3.07986	3.76913	-3.80116
1946	3.80983	3.07688	3.77498	-3.79735
1947	3.81047	3.07281	3.78101	-3.79517
1948	3.81065	3.06825	3.78711	-3.79411
1949	3.81075	3.06417	3.79244	-3.79404
1950	3.81015	3.06035	3.7969	-3.79308
1951	3.80907	3.05716	3.79985	-3.79074
1952	3.80721	3.05412	3.80259	-3.78756
1953	3.8048	3.05137	3.80347	-3.78315
1954	3.80199	3.04809	3.8041	-3.77888
1955	3.79906	3.04477	3.8037	-3.77519
1956	3.79664	3.04054	3.80315	-3.77229
1957	3.79455	3.03537	3.80137	-3.77065
1958	3.79289	3.02975	3.79916	-3.76873
1959	3.79164	3.0241	3.79545	-3.7661
1960	3.79105	3.01898	3.79032	-3.7628
1961	3.79081	3.01409	3.78398	-3.75858
1962	3.7913	3.009	3.77772	-3.75352
1963	3.7926	3.00359	3.7721	-3.74869
1964	3.79489	2.99816	3.76704	-3.74467
1965	3.79854	2.993	3.76194	-3.74227
1966	3.80227	2.98875	3.75693	-3.74148
1967	3.8072	2.985	3.75123	-3.74274
1968	3.81217	2.98226	3.74488	-3.74523
1969	3.81694	2.9819	3.73826	-3.74825
1970	3.82084	2.98403	3.73147	-3.75099
1971	3.82421	2.98887	3.72511	-3.75375
1972	3.82688	2.99557	3.71899	-3.7567
1973	3.82833	3.00357	3.7144	-3.76023
1974	3.82827	3.01363	3.71151	-3.76456
1975	3.82731	3.0245	3.71071	-3.76941
1976	3.82471	3.03697	3.71033	-3.77421
1977	3.82133	3.05001	3.71113	-3.7784
1978	3.81675	3.06313	3.71211	-3.78155
1979	3.81262	3.07633	3.71358	-3.78378
1980	3.80801	3.08927	3.71536	-3.78482
1981	3.80353	3.10199	3.71816	-3.78536
1982	3.80017	3.11325	3.72255	-3.78567
1983	3.79798	3.12235	3.72848	-3.78588
1984	3.79735	3.12946	3.73608	-3.78618
1985	3.79824	3.13513	3.74391	-3.78656
1986	3.80156	3.13973	3.75211	-3.78757
1987	3.80626	3.14217	3.75983	-3.7891
1988	3.81251	3.14214	3.76691	-3.79101
1989	3.81957	3.14014	3.77328	-3.79315
1990	3.82726	3.13532	3.77943	-3.79535
1991	3.83561	3.1287	3.78582	-3.79725
1992	3.84425	3.12027	3.79217	-3.79874
1993	3.85274	3.1109	3.79957	-3.80006
1994	3.86035	3.10119	3.80648	-3.80103
1995	3.86601	3.09227	3.81233	-3.80141
1996	3.87011	3.08543	3.81748	-3.80183
1997	3.8722	3.07958	3.822	-3.8017
1998	3.87305	3.07404	3.82394	-3.80102
[truncated: 28,002 more rows]

## Sheet: Suppl. Fig. 5
Distributions of Mn Mulliken spin populations with time evolution along the BO-AIMD simulation trajectory for the doublet/αβαβ spin state.
MD step	Spin(Mn1)	Spin(Mn2)	Spin(Mn3)	Spin(Mn4)
1	3.79549	-2.95131	3.75242	-3.77117
2	3.7918	-2.95356	3.75684	-3.77065
3	3.78832	-2.95572	3.76151	-3.7704
4	3.78542	-2.95779	3.76615	-3.77046
5	3.78348	-2.95984	3.7706	-3.77044
6	3.78309	-2.96213	3.77461	-3.77029
7	3.78381	-2.96448	3.77718	-3.76985
8	3.78496	-2.96749	3.77802	-3.76929
9	3.78722	-2.96901	3.77846	-3.76835
10	3.78983	-2.96958	3.77836	-3.76747
11	3.79233	-2.96983	3.777	-3.7665
12	3.79487	-2.97001	3.77621	-3.76534
13	3.79689	-2.97106	3.77536	-3.76434
14	3.79815	-2.97236	3.77509	-3.76391
15	3.79847	-2.97348	3.77527	-3.76372
16	3.79796	-2.97407	3.77547	-3.76388
17	3.7971	-2.9745	3.77559	-3.76387
18	3.79526	-2.97573	3.77656	-3.76386
19	3.79313	-2.97679	3.77765	-3.76327
20	3.79041	-2.97756	3.77754	-3.76258
21	3.78757	-2.9768	3.77832	-3.7617
22	3.78512	-2.97533	3.77892	-3.76107
23	3.7834	-2.97362	3.77919	-3.76074
24	3.78242	-2.97142	3.7786	-3.76088
25	3.78234	-2.96889	3.77686	-3.76143
26	3.78326	-2.96542	3.7744	-3.76222
27	3.78575	-2.96159	3.77017	-3.76338
28	3.78902	-2.95715	3.76545	-3.76413
29	3.79361	-2.95287	3.75947	-3.7651
30	3.79863	-2.94796	3.75299	-3.76621
31	3.80361	-2.94358	3.74793	-3.76761
32	3.80815	-2.93966	3.74353	-3.76958
33	3.81154	-2.93681	3.74075	-3.77243
34	3.81375	-2.9345	3.73895	-3.77573
35	3.81472	-2.93231	3.73867	-3.77939
36	3.81482	-2.9303	3.73904	-3.78305
37	3.81345	-2.92936	3.73986	-3.78609
38	3.81071	-2.92901	3.74188	-3.78869
39	3.80671	-2.92924	3.74501	-3.79072
40	3.80195	-2.92964	3.74847	-3.79215
41	3.79622	-2.93084	3.7528	-3.79315
42	3.79027	-2.93241	3.75736	-3.79434
43	3.78429	-2.93433	3.76352	-3.79607
44	3.77857	-2.93656	3.76868	-3.7978
45	3.77391	-2.93831	3.77392	-3.79934
46	3.77077	-2.93958	3.77845	-3.80022
47	3.76933	-2.94029	3.78194	-3.79969
48	3.76939	-2.94119	3.78393	-3.79861
49	3.77121	-2.94165	3.78486	-3.79594
50	3.77405	-2.94163	3.78502	-3.79315
51	3.77775	-2.94124	3.78413	-3.7907
52	3.78199	-2.9404	3.78294	-3.78841
53	3.78576	-2.93978	3.7813	-3.78667
54	3.78977	-2.93895	3.77915	-3.78525
55	3.79311	-2.93819	3.77652	-3.78332
56	3.79569	-2.93772	3.77353	-3.78094
57	3.79796	-2.93707	3.77007	-3.77806
58	3.79906	-2.9376	3.76679	-3.77449
59	3.79979	-2.93834	3.76338	-3.77081
60	3.79957	-2.93931	3.76057	-3.7671
61	3.7989	-2.94005	3.75753	-3.76393
62	3.79728	-2.9411	3.75487	-3.76144
63	3.79546	-2.94212	3.75169	-3.75952
64	3.79348	-2.94292	3.74962	-3.75844
65	3.79166	-2.94386	3.74521	-3.7573
66	3.79067	-2.94431	3.74248	-3.75637
67	3.7901	-2.94491	3.73782	-3.75458
68	3.79041	-2.9453	3.73248	-3.75198
69	3.79132	-2.94526	3.72721	-3.74898
70	3.79358	-2.94502	3.72088	-3.74614
71	3.79617	-2.94372	3.71561	-3.74379
72	3.79917	-2.94212	3.70967	-3.74261
73	3.80191	-2.93978	3.70485	-3.74216
74	3.80434	-2.93711	3.70146	-3.74208
75	3.80599	-2.9345	3.69761	-3.74236
76	3.80662	-2.93176	3.69601	-3.7427
77	3.80619	-2.92872	3.69563	-3.74267
78	3.80492	-2.92489	3.69591	-3.74227
79	3.80278	-2.92102	3.6977	-3.7424
80	3.79944	-2.91687	3.70104	-3.74326
81	3.79576	-2.91276	3.70404	-3.74449
82	3.79181	-2.9091	3.70874	-3.74684
83	3.78712	-2.90586	3.71461	-3.74943
84	3.78354	-2.9026	3.72125	-3.75288
85	3.7791	-2.89961	3.72871	-3.7565
86	3.7755	-2.89685	3.73651	-3.76023
87	3.77253	-2.89547	3.74412	-3.76399
88	3.77057	-2.89521	3.75055	-3.76774
89	3.7701	-2.8958	3.75801	-3.77166
90	3.77063	-2.89773	3.76285	-3.77514
91	3.77203	-2.90006	3.76769	-3.77844
92	3.77429	-2.90283	3.77121	-3.78144
93	3.77695	-2.90623	3.7732	-3.78406
94	3.77974	-2.90992	3.77429	-3.78639
95	3.78241	-2.91362	3.77401	-3.78847
96	3.78481	-2.91743	3.77381	-3.78995
97	3.78658	-2.92132	3.77299	-3.79053
98	3.78834	-2.92513	3.77133	-3.79037
99	3.78957	-2.92884	3.76969	-3.78971
100	3.7898	-2.93257	3.76837	-3.78862
101	3.78976	-2.93623	3.76622	-3.78726
102	3.7888	-2.93977	3.76455	-3.78641
103	3.78761	-2.94292	3.76296	-3.78571
104	3.78599	-2.94591	3.76157	-3.78523
105	3.78472	-2.94881	3.76085	-3.78513
106	3.78381	-2.9515	3.75986	-3.78477
107	3.78353	-2.95412	3.75909	-3.78443
108	3.7841	-2.95677	3.75805	-3.78365
109	3.78683	-2.95965	3.75762	-3.7827
110	3.79059	-2.96246	3.75723	-3.78119
111	3.79645	-2.96556	3.75637	-3.77978
112	3.80304	-2.9685	3.75456	-3.77816
113	3.80994	-2.97134	3.75162	-3.77706
114	3.81696	-2.97396	3.74855	-3.7765
115	3.82326	-2.97671	3.74389	-3.77611
116	3.82905	-2.97922	3.73891	-3.77522
117	3.83377	-2.9815	3.73356	-3.77383
118	3.83733	-2.98328	3.72858	-3.77187
119	3.84001	-2.98459	3.72472	-3.76934
120	3.84113	-2.98547	3.72128	-3.76642
121	3.8411	-2.98548	3.71887	-3.76321
122	3.83987	-2.9852	3.71677	-3.76026
123	3.83734	-2.98494	3.71583	-3.75771
124	3.83396	-2.98447	3.7161	-3.75576
125	3.83034	-2.98366	3.71683	-3.75423
126	3.8258	-2.98228	3.71785	-3.75264
127	3.8218	-2.97988	3.72008	-3.75087
128	3.8178	-2.97628	3.72261	-3.74824
129	3.81542	-2.97233	3.72478	-3.74512
130	3.81399	-2.96816	3.72743	-3.74156
131	3.81385	-2.96382	3.72965	-3.73842
132	3.81438	-2.95941	3.73193	-3.7362
133	3.81576	-2.95463	3.73384	-3.73489
134	3.81777	-2.95008	3.7352	-3.73454
135	3.82004	-2.94595	3.73558	-3.73431
136	3.82384	-2.94295	3.73619	-3.73397
137	3.82895	-2.94133	3.73656	-3.73303
138	3.83428	-2.94102	3.73547	-3.7315
139	3.83875	-2.94178	3.73459	-3.72986
140	3.84205	-2.94328	3.73363	-3.72857
141	3.84441	-2.94495	3.73364	-3.72854
142	3.84579	-2.94704	3.73431	-3.73004
143	3.84627	-2.94951	3.7353	-3.7324
144	3.84552	-2.95237	3.73681	-3.73552
145	3.84434	-2.95596	3.73872	-3.73916
146	3.84205	-2.96021	3.74101	-3.74268
147	3.84029	-2.96471	3.74239	-3.74619
148	3.83856	-2.96906	3.74405	-3.74945
149	3.83708	-2.97305	3.74541	-3.75282
150	3.83618	-2.97626	3.74697	-3.75701
151	3.83606	-2.97839	3.74851	-3.76222
152	3.83682	-2.97951	3.74956	-3.7682
153	3.8379	-2.97956	3.75091	-3.77432
154	3.83952	-2.97968	3.75278	-3.78129
155	3.84026	-2.97981	3.75518	-3.78718
156	3.84083	-2.98101	3.75761	-3.79247
157	3.84091	-2.98282	3.7599	-3.79679
158	3.84026	-2.98494	3.7614	-3.80004
159	3.83918	-2.98706	3.76289	-3.80247
160	3.83802	-2.98896	3.76466	-3.80472
161	3.83673	-2.9907	3.7663	-3.80684
162	3.8357	-2.99215	3.76799	-3.80884
163	3.83438	-2.99339	3.76983	-3.81093
164	3.83218	-2.99468	3.77217	-3.81225
165	3.82981	-2.99648	3.77404	-3.81319
166	3.82732	-2.99838	3.7758	-3.81278
167	3.82566	-2.99975	3.77862	-3.81186
168	3.82595	-2.99988	3.78059	-3.81019
169	3.82868	-2.99816	3.78174	-3.80809
170	3.83366	-2.99583	3.78301	-3.80637
171	3.8405	-2.99208	3.78287	-3.80485
172	3.84872	-2.98701	3.78189	-3.80371
173	3.85747	-2.98123	3.78016	-3.8025
174	3.86607	-2.9749	3.77774	-3.80106
175	3.87353	-2.96896	3.77476	-3.79866
176	3.87963	-2.96374	3.77057	-3.79527
177	3.88431	-2.95881	3.76546	-3.79117
178	3.8873	-2.95391	3.75895	-3.7868
179	3.88845	-2.94941	3.75239	-3.78233
180	3.88816	-2.94533	3.74573	-3.77843
181	3.88611	-2.94177	3.73867	-3.77456
182	3.88233	-2.93838	3.73165	-3.77075
183	3.87713	-2.93513	3.72626	-3.76786
184	3.86991	-2.93251	3.72082	-3.7646
185	3.8628	-2.93071	3.7178	-3.76121
186	3.85576	-2.92993	3.7158	-3.75755
187	3.8496	-2.92945	3.7134	-3.75378
188	3.84509	-2.92854	3.71207	-3.74992
189	3.84213	-2.92733	3.71156	-3.74638
190	3.83999	-2.92722	3.71199	-3.74373
191	3.83903	-2.92786	3.71226	-3.74235
192	3.83919	-2.92909	3.71347	-3.74201
193	3.83984	-2.93087	3.71553	-3.74249
194	3.8411	-2.93281	3.71692	-3.74332
195	3.84319	-2.93547	3.7194	-3.74382
196	3.84473	-2.93806	3.7214	-3.74439
197	3.84616	-2.94065	3.72388	-3.7443
198	3.84684	-2.9433	3.72602	-3.74413
199	3.84677	-2.94602	3.72807	-3.7441
200	3.84554	-2.94889	3.73136	-3.74471
201	3.84398	-2.95153	3.73401	-3.74605
202	3.84144	-2.95429	3.73669	-3.74833
203	3.83747	-2.95813	3.73993	-3.75126
204	3.83294	-2.96301	3.74483	-3.75388
205	3.82728	-2.96963	3.74926	-3.75628
206	3.82115	-2.97667	3.75455	-3.75827
207	3.81467	-2.98359	3.75998	-3.7597
208	3.80836	-2.98901	3.76639	-3.76064
209	3.8022	-2.99325	3.77148	-3.76125
210	3.79692	-2.99615	3.77691	-3.76234
211	3.79257	-2.99744	3.78247	-3.76446
212	3.78921	-2.99735	3.78753	-3.76725
213	3.78634	-2.99569	3.7925	-3.77049
214	3.7843	-2.99329	3.79664	-3.77339
215	3.78259	-2.98948	3.80087	-3.77619
216	3.78141	-2.98606	3.80349	-3.77817
217	3.78033	-2.98231	3.80489	-3.77937
218	3.77933	-2.97851	3.80443	-3.78007
219	3.77862	-2.97428	3.80193	-3.78065
220	3.77803	-2.9701	3.79911	-3.78271
221	3.77743	-2.96581	3.79574	-3.7857
222	3.77699	-2.96262	3.79062	-3.78894
223	3.77689	-2.96027	3.78552	-3.79199
224	3.77771	-2.95976	3.77981	-3.79421
225	3.77979	-2.96102	3.77454	-3.79528
226	3.78254	-2.96326	3.76988	-3.79494
227	3.78587	-2.96669	3.76568	-3.79307
228	3.7897	-2.96989	3.76203	-3.79073
229	3.7942	-2.97284	3.75902	-3.78811
230	3.79912	-2.97436	3.75696	-3.78626
231	3.80472	-2.97502	3.75445	-3.78496
232	3.81026	-2.97488	3.75266	-3.78391
233	3.816	-2.97486	3.75074	-3.78217
234	3.82187	-2.97416	3.74826	-3.77979
235	3.8281	-2.97308	3.74575	-3.77666
236	3.8344	-2.97168	3.74238	-3.77264
237	3.84083	-2.96985	3.7388	-3.76825
238	3.84748	-2.96798	3.73464	-3.76411
239	3.85359	-2.96554	3.73078	-3.76141
240	3.85906	-2.96277	3.72556	-3.75997
241	3.86341	-2.95904	3.72032	-3.75945
242	3.86591	-2.95638	3.71645	-3.75942
243	3.86611	-2.95406	3.71303	-3.75908
244	3.86405	-2.95351	3.70932	-3.75771
245	3.86011	-2.95404	3.70706	-3.75549
246	3.85438	-2.95573	3.70565	-3.75285
247	3.84672	-2.95791	3.70545	-3.75014
248	3.8374	-2.96023	3.70667	-3.74825
249	3.82708	-2.96195	3.70838	-3.74697
250	3.81633	-2.96277	3.71097	-3.74629
251	3.80547	-2.9633	3.71411	-3.74541
252	3.79512	-2.96326	3.71726	-3.74395
253	3.78579	-2.96357	3.72102	-3.7418
254	3.77836	-2.96357	3.72427	-3.73932
255	3.7728	-2.9634	3.72706	-3.7365
256	3.76974	-2.96286	3.72966	-3.73417
257	3.76959	-2.96226	3.73149	-3.73248
258	3.77292	-2.96189	3.7332	-3.73236
259	3.77845	-2.96178	3.73415	-3.73321
260	3.78579	-2.96167	3.73394	-3.73479
261	3.79328	-2.96106	3.73285	-3.73659
262	3.80044	-2.96029	3.73135	-3.73806
263	3.80709	-2.95907	3.72833	-3.73943
264	3.81239	-2.95794	3.72442	-3.74055
265	3.81679	-2.95669	3.72175	-3.74179
266	3.8198	-2.95514	3.72032	-3.74431
267	3.82172	-2.95372	3.71928	-3.74813
268	3.82269	-2.9512	3.71981	-3.7527
269	3.82268	-2.94844	3.72161	-3.75806
270	3.82169	-2.94466	3.72425	-3.76375
271	3.82002	-2.94076	3.72756	-3.76915
272	3.81778	-2.93766	3.73132	-3.77375
273	3.81504	-2.93586	3.73555	-3.77755
274	3.81261	-2.93552	3.73971	-3.78025
275	3.80993	-2.93642	3.74392	-3.78222
276	3.80716	-2.93731	3.74778	-3.78371
277	3.80494	-2.93864	3.75161	-3.78543
278	3.80294	-2.94051	3.75555	-3.78733
279	3.8014	-2.94266	3.75928	-3.78993
280	3.80032	-2.9438	3.76269	-3.79311
281	3.79958	-2.94494	3.76539	-3.79652
282	3.79866	-2.94603	3.76734	-3.79998
283	3.79845	-2.94789	3.76812	-3.80237
284	3.79783	-2.95051	3.76856	-3.80381
285	3.79716	-2.95351	3.76814	-3.80422
286	3.79659	-2.95647	3.76746	-3.80417
287	3.79611	-2.9595	3.76672	-3.80402
288	3.79555	-2.96242	3.76687	-3.80427
289	3.79499	-2.96509	3.7683	-3.80529
290	3.79462	-2.96713	3.77017	-3.80661
291	3.79466	-2.96925	3.77278	-3.80838
292	3.79478	-2.97153	3.77512	-3.8099
293	3.79515	-2.97395	3.77753	-3.81048
294	3.79545	-2.97657	3.77975	-3.80941
295	3.79569	-2.97883	3.78091	-3.80691
296	3.796	-2.98095	3.78117	-3.8032
297	3.79637	-2.98298	3.7808	-3.79878
298	3.79648	-2.9845	3.77936	-3.79453
299	3.79659	-2.98635	3.7773	-3.79052
300	3.79694	-2.98816	3.77603	-3.7874
301	3.79615	-2.99015	3.77353	-3.78408
302	3.79612	-2.99238	3.77076	-3.78125
303	3.7959	-2.99557	3.76643	-3.77734
304	3.79566	-2.99947	3.76185	-3.77295
305	3.79536	-3.00327	3.75661	-3.76757
306	3.79484	-3.00675	3.75069	-3.76098
307	3.79412	-3.01013	3.74454	-3.75411
308	3.79313	-3.01351	3.74025	-3.74782
309	3.79181	-3.01731	3.7381	-3.7425
310	3.79062	-3.0213	3.73637	-3.73827
311	3.79014	-3.02441	3.73621	-3.73505
312	3.79095	-3.027	3.73717	-3.73244
313	3.7935	-3.02786	3.73797	-3.72984
314	3.79749	-3.02901	3.73918	-3.72722
315	3.80218	-3.02869	3.7404	-3.72441
316	3.80745	-3.02686	3.74163	-3.72134
317	3.81221	-3.02399	3.74331	-3.71902
318	3.81682	-3.02104	3.74589	-3.71781
319	3.82154	-3.01829	3.74773	-3.71779
320	3.82545	-3.01554	3.74978	-3.7193
321	3.82864	-3.0125	3.75138	-3.72156
322	3.83086	-3.00988	3.75256	-3.72412
323	3.83211	-3.00772	3.75303	-3.72616
324	3.83272	-3.00662	3.7522	-3.72732
325	3.83256	-3.00624	3.75029	-3.7281
326	3.83176	-3.00484	3.74808	-3.72911
327	3.83043	-3.00283	3.74566	-3.73047
328	3.82874	-3.00026	3.7436	-3.73278
329	3.82673	-2.99783	3.7413	-3.73629
330	3.82473	-2.9959	3.7392	-3.74064
331	3.82245	-2.99299	3.73754	-3.74535
332	3.82054	-2.98953	3.73628	-3.74986
333	3.81915	-2.98654	3.73549	-3.75475
334	3.81813	-2.98369	3.73472	-3.75903
335	3.81748	-2.98091	3.73467	-3.76336
336	3.81731	-2.97711	3.73517	-3.76784
337	3.81739	-2.97281	3.73661	-3.77252
338	3.81729	-2.96859	3.73895	-3.77797
339	3.81706	-2.96457	3.74168	-3.78376
340	3.81611	-2.96115	3.74445	-3.79069
341	3.81491	-2.95705	3.74705	-3.79707
342	3.81341	-2.95259	3.75023	-3.80247
343	3.81167	-2.94857	3.75342	-3.80648
344	3.8094	-2.94513	3.75659	-3.80936
345	3.80719	-2.94286	3.75872	-3.81102
346	3.80448	-2.94041	3.76039	-3.81208
347	3.80135	-2.93842	3.76346	-3.81277
348	3.79806	-2.93673	3.76641	-3.81352
349	3.79456	-2.93542	3.76926	-3.81445
350	3.79104	-2.93459	3.77175	-3.81585
351	3.7877	-2.93332	3.77461	-3.81752
352	3.78508	-2.93189	3.77694	-3.81883
353	3.78334	-2.93003	3.78044	-3.81959
354	3.7826	-2.92862	3.78368	-3.81889
355	3.78303	-2.92753	3.78647	-3.81775
356	3.78524	-2.92737	3.79003	-3.81706
357	3.78911	-2.92784	3.79262	-3.81596
358	3.79512	-2.92916	3.79476	-3.81453
359	3.80289	-2.93181	3.79548	-3.81285
360	3.81179	-2.93517	3.79547	-3.81101
361	3.82118	-2.9393	3.79447	-3.80849
362	3.83059	-2.94383	3.79356	-3.80557
363	3.83951	-2.94914	3.79103	-3.80188
364	3.84781	-2.95455	3.78756	-3.79817
365	3.85515	-2.95955	3.78325	-3.79395
366	3.86162	-2.96436	3.77709	-3.78878
367	3.86738	-2.96865	3.77193	-3.78375
368	3.87195	-2.97318	3.76496	-3.77807
369	3.87526	-2.97772	3.75813	-3.77211
370	3.87762	-2.98199	3.75137	-3.76621
371	3.87993	-2.98583	3.74482	-3.76079
372	3.88151	-2.98858	3.73914	-3.75614
373	3.88249	-2.98982	3.73418	-3.75239
374	3.88285	-2.98948	3.72967	-3.74957
375	3.88373	-2.98824	3.72607	-3.74759
376	3.88382	-2.98664	3.72325	-3.74607
377	3.88359	-2.98581	3.7202	-3.74517
378	3.88259	-2.98433	3.71737	-3.74504
379	3.88102	-2.98386	3.71447	-3.74549
380	3.8795	-2.98324	3.7127	-3.74662
381	3.87791	-2.98256	3.7117	-3.74837
382	3.87544	-2.98165	3.71189	-3.75051
383	3.87237	-2.98027	3.7123	-3.75296
384	3.86867	-2.97963	3.71368	-3.75565
385	3.8642	-2.97997	3.71469	-3.75801
386	3.85911	-2.98136	3.71633	-3.76046
387	3.8529	-2.98383	3.71829	-3.76272
388	3.84598	-2.98775	3.7202	-3.76484
389	3.83929	-2.99266	3.72226	-3.76651
390	3.83335	-2.99823	3.72498	-3.7679
391	3.82877	-3.00338	3.72899	-3.76927
392	3.82548	-3.00625	3.73328	-3.7711
393	3.82319	-3.00644	3.73834	-3.77305
394	3.82184	-3.00478	3.74481	-3.77528
395	3.82193	-3.00252	3.75071	-3.77752
396	3.82198	-3.00022	3.75718	-3.78017
397	3.82231	-2.99793	3.76341	-3.7827
398	3.82273	-2.99498	3.76985	-3.785
399	3.8243	-2.99176	3.77735	-3.78769
400	3.82619	-2.98841	3.78472	-3.79006
401	3.8278	-2.98538	3.7917	-3.79204
402	3.83096	-2.98251	3.79837	-3.79467
403	3.83341	-2.97948	3.80335	-3.79647
404	3.83605	-2.97695	3.80834	-3.79803
405	3.83774	-2.97479	3.81239	-3.79917
406	3.83883	-2.97346	3.81449	-3.80025
407	3.83941	-2.9732	3.81566	-3.80077
408	3.83961	-2.9736	3.81637	-3.80127
409	3.83956	-2.97425	3.81654	-3.80169
410	3.84003	-2.97539	3.81609	-3.80224
411	3.84006	-2.97641	3.8152	-3.80246
412	3.84016	-2.97654	3.81398	-3.80245
413	3.84081	-2.97586	3.81194	-3.80163
414	3.84171	-2.97449	3.80959	-3.79987
415	3.84304	-2.97311	3.80827	-3.79803
416	3.84515	-2.97179	3.80595	-3.79591
417	3.84737	-2.97022	3.80506	-3.79339
418	3.84989	-2.96857	3.80468	-3.791
419	3.85221	-2.9651	3.80446	-3.78863
420	3.85441	-2.96168	3.80399	-3.78618
421	3.85611	-2.95769	3.80328	-3.78302
422	3.85801	-2.95447	3.80134	-3.77984
423	3.85885	-2.95122	3.79879	-3.7763
424	3.85947	-2.94887	3.79542	-3.77267
[truncated: 29,576 more rows]

## Sheet: Suppl. Fig. 6
Distributions of the total energy E_tot with time evolution along the BO-AIMD simulation trajectory for the octet/αααβ spin state.
[truncated: 30,001 more rows]

[truncated: 1 more sheets: Suppl. Fig. 7]
