# Supplementary material for: Closing Kok’s cycle of nature’s water oxidation catalysis
Source: Nat Commun. 2024 Jul 16;15:5982. doi: 10.1038/s41467-024-50210-6 (PMC11252165; doi:10.1038/s41467-024-50210-6)
Supplement: Supplementary file 5 — Source Data [file 41467_2024_50210_MOESM5_ESM.zip › 451188_3_related_ms_9188442_sf1svf/Fig. 1_1.cdxml]

<?xml version="1.0" encoding="UTF-8" ?>
<!DOCTYPE CDXML SYSTEM "http://www.cambridgesoft.com/xml/cdxml.dtd" >
<CDXML
 CreationProgram="ChemDraw 20.0.0.41"
 Name="Fig. 1.cdxml"
 BoundingBox="35.77 172.39 433.50 448.37"
 WindowPosition="0 0"
 WindowSize="0 0"
 WindowIsZoomed="yes"
 FractionalWidths="yes"
 InterpretChemically="yes"
 ShowAtomQuery="yes"
 ShowAtomStereo="no"
 ShowAtomEnhancedStereo="yes"
 ShowAtomNumber="no"
 ShowResidueID="no"
 ShowBondQuery="yes"
 ShowBondRxn="yes"
 ShowBondStereo="no"
 ShowTerminalCarbonLabels="no"
 ShowNonTerminalCarbonLabels="no"
 HideImplicitHydrogens="no"
 LabelFont="3"
 LabelSize="26"
 LabelFace="1"
 CaptionFont="4"
 CaptionSize="26"
 CaptionFace="1"
 HashSpacing="4.86"
 MarginWidth="3.60"
 LineWidth="1.80"
 BoldWidth="7.20"
 BondLength="54"
 BondSpacing="12"
 ChainAngle="120"
 LabelJustification="Auto"
 CaptionJustification="Left"
 AminoAcidTermini="HOH"
 ShowSequenceTermini="yes"
 ShowSequenceBonds="yes"
 ShowSequenceUnlinkedBranches="no"
 ResidueWrapCount="40"
 ResidueBlockCount="10"
 ResidueZigZag="yes"
 NumberResidueBlocks="no"
 PrintMargins="36 36 36 36"
 MacPrintInfo="00030000012C012C000000000D3E093AFFC5FFC50D7909750367057B03E000020000012C012C000000000D3E093A000100000064000000010001010100020001270F000100010000000000000000000000000002001901900000000000600000000000000000000100000000000000000000000000000000"
 ChemPropName=""
 ChemPropFormula="Chemical Formula: "
 ChemPropExactMass="Exact Mass: "
 ChemPropMolWt="Molecular Weight: "
 ChemPropMOverZ="m/z: "
 ChemPropAnalysis="Elemental Analysis: "
 ChemPropBoilingPt="Boiling Point: "
 ChemPropMeltingPt="Melting Point: "
 ChemPropCritTemp="Critical Temp: "
 ChemPropCritPres="Critical Pres: "
 ChemPropCritVol="Critical Vol: "
 ChemPropGibbs="Gibbs Energy: "
 ChemPropLogP="Log P: "
 ChemPropMR="MR: "
 ChemPropHenry="Henry&apos;s Law: "
 ChemPropEForm="Heat of Form: "
 ChemProptPSA="tPSA: "
 ChemPropCLogP="CLogP: "
 ChemPropCMR="CMR: "
 ChemPropLogS="LogS: "
 ChemPropPKa="pKa: "
 ChemPropID=""
 ChemPropFragmentLabel=""
 color="0"
 bgcolor="1"
 RxnAutonumberStart="1"
 RxnAutonumberConditions="no"
 RxnAutonumberStyle="Roman"
 RxnAutonumberFormat="(#)"
><colortable>
<color r="1" g="1" b="1"/>
<color r="0" g="0" b="0"/>
<color r="1" g="0" b="0"/>
<color r="1" g="1" b="0"/>
<color r="0" g="1" b="0"/>
<color r="0" g="1" b="1"/>
<color r="0" g="0" b="1"/>
<color r="1" g="0" b="1"/>
<color r="0" g="0.5020" b="0"/>
<color r="0.5020" g="0" b="0.5020"/>
</colortable><fonttable>
<font id="3" charset="iso-8859-1" name="Arial"/>
<font id="4" charset="iso-8859-1" name="Times New Roman"/>
</fonttable><page
 id="1324"
 BoundingBox="0 0 523.20 769.92"
 HeaderPosition="36"
 FooterPosition="36"
 PrintTrimMarks="yes"
 HeightPages="1"
 WidthPages="1"
><fragment
 id="1006"
 BoundingBox="252.30 207.63 280.86 255.30"
 Z="149"
><n
 id="1005"
 p="280.08 208.08"
 Z="148"
 AS="N"
/><n
 id="1007"
 p="253.08 254.85"
 Z="150"
 AS="N"
/><b
 id="1008"
 Z="151"
 Warning="This isolated bond is probably not intended to have chemical significance."
 B="1005"
 E="1007"
 BS="N"
/></fragment><fragment
 id="1011"
 BoundingBox="234.38 251.31 267.64 281.21"
 Z="153"
><n
 id="1010"
 p="243.78 264.61"
 Z="152"
 color="10"
 Element="20"
 NumHydrogens="0"
 NeedsClean="yes"
 AS="N"
><t
 p="234.38 274.86"
 BoundingBox="234.38 251.31 267.64 281.21"
 color="10"
 LabelJustification="Left"
 LabelLineHeight="auto"
 LineHeight="auto"
 LabelAlignment="Left"
><s font="3" size="26" color="10">Ca</s></t></n></fragment><fragment
 id="1013"
 BoundingBox="298.08 197.68 370.82 199.48"
 Z="155"
><n
 id="1012"
 p="298.08 198.58"
 Z="154"
 AS="N"
/><n
 id="1014"
 p="370.82 198.58"
 Z="156"
 AS="N"
/><b
 id="1015"
 Z="157"
 Warning="This isolated bond is probably not intended to have chemical significance."
 B="1012"
 E="1014"
 BS="N"
/></fragment><fragment
 id="1016"
 BoundingBox="276.18 187.31 320.25 221.36"
 Z="159"
><n
 id="1017"
 p="286.28 200.61"
 Z="158"
 Warning="ChemDraw can&apos;t interpret this label."
 NodeType="Unspecified"
 NeedsClean="yes"
 AS="N"
><t
 p="276.18 210.86"
 BoundingBox="276.18 187.31 320.25 221.36"
 LabelJustification="Left"
 LabelLineHeight="auto"
 LineHeight="auto"
 LabelAlignment="Left"
><s font="3" size="26" color="0">O</s><s font="3" size="26" color="0" face="32">(2)</s></t></n></fragment><fragment
 id="1021"
 BoundingBox="264.83 264.68 337.57 266.48"
 Z="161"
><n
 id="1022"
 p="264.83 265.58"
 Z="160"
 AS="N"
/><n
 id="1023"
 p="337.57 265.58"
 Z="162"
 AS="N"
/><b
 id="1024"
 Z="232"
 Warning="This isolated bond is probably not intended to have chemical significance."
 B="1022"
 E="1023"
 BS="N"
 CrossingBonds="1088"
/></fragment><fragment
 id="1025"
 BoundingBox="356.30 208.63 384.86 256.30"
 Z="164"
><n
 id="1026"
 p="384.08 209.08"
 Z="163"
 AS="N"
/><n
 id="1027"
 p="357.08 255.85"
 Z="165"
 AS="N"
/><b
 id="1028"
 Z="166"
 Warning="This isolated bond is probably not intended to have chemical significance."
 B="1026"
 E="1027"
 BS="N"
/></fragment><fragment
 id="1029"
 BoundingBox="370.45 183.06 430.42 217.11"
 Z="168"
><n
 id="1030"
 p="381.28 196.36"
 Z="167"
 color="11"
 Warning="ChemDraw can&apos;t interpret this label."
 NodeType="Unspecified"
 NeedsClean="yes"
 AS="N"
><t
 p="370.45 206.61"
 BoundingBox="370.45 183.06 430.42 217.11"
 color="11"
 LabelJustification="Left"
 LabelLineHeight="auto"
 LineHeight="auto"
 LabelAlignment="Left"
><s font="3" size="26" color="11">Mn</s><s font="3" size="26" color="0" face="32">(2)</s></t></n></fragment><fragment
 id="1032"
 BoundingBox="337.68 248.56 381.75 282.61"
 Z="170"
><n
 id="1033"
 p="347.78 261.86"
 Z="169"
 Warning="ChemDraw can&apos;t interpret this label."
 NodeType="Unspecified"
 NeedsClean="yes"
 AS="N"
><t
 p="337.68 272.11"
 BoundingBox="337.68 248.56 381.75 282.61"
 LabelJustification="Left"
 LabelLineHeight="auto"
 LineHeight="auto"
 LabelAlignment="Left"
><s font="3" size="26" color="0">O</s><s font="3" size="26" color="0" face="32">(1)</s></t></n></fragment><fragment
 id="1047"
 BoundingBox="347.18 275.08 348.98 353.11"
 Z="172"
><n
 id="1048"
 p="348.08 275.08"
 Z="171"
 AS="N"
/><n
 id="1049"
 p="348.08 353.11"
 Z="173"
 AS="N"
/><b
 id="1050"
 Z="233"
 Warning="This isolated bond is probably not intended to have chemical significance."
 B="1048"
 E="1049"
 BS="N"
 CrossingBonds="1082"
/></fragment><fragment
 id="1051"
 BoundingBox="336.45 349.81 396.42 383.86"
 Z="175"
><n
 id="1052"
 p="347.28 363.11"
 Z="174"
 color="11"
 Warning="ChemDraw can&apos;t interpret this label."
 NodeType="Unspecified"
 NeedsClean="yes"
 AS="N"
><t
 p="336.45 373.36"
 BoundingBox="336.45 349.81 396.42 383.86"
 color="11"
 LabelJustification="Left"
 LabelLineHeight="auto"
 LineHeight="auto"
 LabelAlignment="Left"
><s font="3" size="26" color="11">Mn</s><s font="3" size="26" color="0" face="32">(1)</s></t></n></fragment><fragment
 id="1054"
 BoundingBox="396.93 212.08 398.73 290.11"
 Z="177"
><n
 id="1055"
 p="397.83 212.08"
 Z="176"
 AS="N"
/><n
 id="1056"
 p="397.83 290.11"
 Z="178"
 AS="N"
/><b
 id="1057"
 Z="179"
 Warning="This isolated bond is probably not intended to have chemical significance."
 B="1055"
 E="1056"
 BS="N"
/></fragment><fragment
 id="1058"
 BoundingBox="365.05 308.13 393.61 355.80"
 Z="181"
><n
 id="1059"
 p="392.83 308.58"
 Z="180"
 AS="N"
/><n
 id="1060"
 p="365.83 355.35"
 Z="182"
 AS="N"
/><b
 id="1061"
 Z="183"
 Warning="This isolated bond is probably not intended to have chemical significance."
 B="1059"
 E="1060"
 BS="N"
/></fragment><fragment
 id="1062"
 BoundingBox="389.43 285.56 433.50 319.61"
 Z="185"
><n
 id="1063"
 p="399.53 298.86"
 Z="184"
 Warning="ChemDraw can&apos;t interpret this label."
 NodeType="Unspecified"
 NeedsClean="yes"
 AS="N"
><t
 p="389.43 309.11"
 BoundingBox="389.43 285.56 433.50 319.61"
 LabelJustification="Left"
 LabelLineHeight="auto"
 LineHeight="auto"
 LabelAlignment="Left"
><s font="3" size="26" color="0">O</s><s font="3" size="26" color="0" face="32">(3)</s></t></n></fragment><fragment
 id="1073"
 BoundingBox="271.45 292.06 331.42 326.11"
 Z="187"
><n
 id="1074"
 p="282.28 305.36"
 Z="186"
 color="11"
 Warning="ChemDraw can&apos;t interpret this label."
 NodeType="Unspecified"
 NeedsClean="yes"
 AS="N"
><t
 p="271.45 315.61"
 BoundingBox="271.45 292.06 331.42 326.11"
 color="11"
 LabelJustification="Left"
 LabelLineHeight="auto"
 LineHeight="auto"
 LabelAlignment="Left"
><s font="3" size="26" color="11">Mn</s><s font="3" size="26" color="0" face="32">(3)</s></t></n></fragment><fragment
 id="1080"
 BoundingBox="296.92 298.10 386.98 299.90"
 Z="189"
><n
 id="1079"
 p="296.92 299"
 Z="188"
 AS="N"
/><n
 id="1081"
 p="386.98 299"
 Z="190"
 AS="N"
/><b
 id="1082"
 Z="191"
 Warning="This isolated bond is probably not intended to have chemical significance."
 B="1079"
 E="1081"
 BS="N"
 CrossingBonds="1050"
/></fragment><fragment
 id="1085"
 BoundingBox="286.40 213.65 288.63 295.51"
 Z="193"
><n
 id="1086"
 p="287.30 213.65"
 Z="192"
 AS="N"
/><n
 id="1087"
 p="287.73 295.51"
 Z="194"
 AS="N"
/><b
 id="1088"
 Z="195"
 Warning="This isolated bond is probably not intended to have chemical significance."
 B="1086"
 E="1087"
 BS="N"
 CrossingBonds="1024"
/></fragment><fragment
 id="1106"
 BoundingBox="196.83 301.43 269.57 303.23"
 Z="197"
><n
 id="1107"
 p="196.83 302.33"
 Z="196"
 AS="N"
/><n
 id="1108"
 p="269.57 302.33"
 Z="198"
 AS="N"
/><b
 id="1109"
 Z="199"
 Warning="This isolated bond is probably not intended to have chemical significance."
 B="1107"
 E="1108"
 BS="N"
 CrossingBonds="1304"
/></fragment><fragment
 id="1110"
 BoundingBox="175.43 290.06 219.50 324.11"
 Z="201"
><n
 id="1111"
 p="185.53 303.36"
 Z="200"
 Warning="ChemDraw can&apos;t interpret this label."
 NodeType="Unspecified"
 NeedsClean="yes"
 AS="N"
><t
 p="175.43 313.61"
 BoundingBox="175.43 290.06 219.50 324.11"
 LabelJustification="Left"
 LabelLineHeight="auto"
 LineHeight="auto"
 LabelAlignment="Left"
><s font="3" size="26" color="0">O</s><s font="3" size="26" color="0" face="32">(4)</s></t></n></fragment><fragment
 id="1112"
 BoundingBox="150.05 311.88 178.61 359.55"
 Z="203"
><n
 id="1113"
 p="177.83 312.33"
 Z="202"
 AS="N"
/><n
 id="1114"
 p="150.83 359.10"
 Z="204"
 AS="N"
/><b
 id="1115"
 Z="205"
 Warning="This isolated bond is probably not intended to have chemical significance."
 B="1113"
 E="1114"
 BS="N"
/></fragment><fragment
 id="1116"
 BoundingBox="126.29 355.89 186.26 389.94"
 Z="207"
><n
 id="1117"
 p="137.12 369.19"
 Z="206"
 color="11"
 Warning="ChemDraw can&apos;t interpret this label."
 NodeType="Unspecified"
 NeedsClean="yes"
 AS="N"
><t
 p="126.29 379.44"
 BoundingBox="126.29 355.89 186.26 389.94"
 color="11"
 LabelJustification="Left"
 LabelLineHeight="auto"
 LineHeight="auto"
 LabelAlignment="Left"
><s font="3" size="26" color="11">Mn</s><s font="3" size="26" color="0" face="32">(4)</s></t></n></fragment><fragment
 id="1132"
 BoundingBox="226.78 209.43 241.65 255.74"
 Z="209"
><n
 id="1133"
 p="227.65 209.68"
 Z="208"
 AS="N"
/><n
 id="1134"
 p="240.78 255.49"
 Z="210"
 AS="N"
/><b
 id="1135"
 Z="211"
 Warning="This isolated bond is probably not intended to have chemical significance."
 B="1133"
 E="1134"
 BS="N"
/></fragment><fragment
 id="1142"
 BoundingBox="190.81 251.38 233.54 262.86"
 Z="213"
><n
 id="1143"
 p="191.01 252.26"
 Z="212"
 AS="N"
/><n
 id="1144"
 p="233.34 261.98"
 Z="214"
 AS="N"
/><b
 id="1145"
 Z="215"
 Warning="This isolated bond is probably not intended to have chemical significance."
 B="1143"
 E="1144"
 BS="N"
/></fragment><fragment
 id="1146"
 BoundingBox="144.75 237.04 194.62 271.09"
 Z="217"
><n
 id="1147"
 p="154.15 250.34"
 Z="216"
 Element="8"
 NumHydrogens="2"
 NeedsClean="yes"
 AS="N"
><t
 p="144.75 260.59"
 BoundingBox="144.75 237.04 194.62 271.09"
 LabelJustification="Left"
 LabelLineHeight="auto"
 LineHeight="auto"
 LabelAlignment="Left"
><s font="3" size="26" color="0">H</s><s font="3" size="26" color="0" face="32">2</s><s font="3" size="26" color="0">O</s></t></n></fragment><fragment
 id="1154"
 BoundingBox="189.12 181.68 238.99 215.73"
 Z="219"
><n
 id="1155"
 p="198.52 194.98"
 Z="218"
 Element="8"
 NumHydrogens="2"
 NeedsClean="yes"
 AS="N"
><t
 p="189.12 205.23"
 BoundingBox="189.12 181.68 238.99 215.73"
 LabelJustification="Left"
 LabelLineHeight="auto"
 LineHeight="auto"
 LabelAlignment="Left"
><s font="3" size="26" color="0">H</s><s font="3" size="26" color="0" face="32">2</s><s font="3" size="26" color="0">O</s></t></n></fragment><fragment
 id="1156"
 BoundingBox="116.45 381.80 136.93 415.95"
 Z="221"
><n
 id="1157"
 p="136.15 382.24"
 Z="220"
 AS="N"
/><n
 id="1158"
 p="117.23 415.51"
 Z="222"
 AS="N"
/><b
 id="1159"
 Z="223"
 Warning="This isolated bond is probably not intended to have chemical significance."
 B="1157"
 E="1158"
 BS="N"
/></fragment><fragment
 id="1160"
 BoundingBox="35.77 355.72 85.64 389.77"
 Z="225"
><n
 id="1161"
 p="45.17 369.02"
 Z="224"
 Element="8"
 NumHydrogens="2"
 NeedsClean="yes"
 AS="N"
><t
 p="35.77 379.27"
 BoundingBox="35.77 355.72 85.64 389.77"
 LabelJustification="Left"
 LabelLineHeight="auto"
 LineHeight="auto"
 LabelAlignment="Left"
><s font="3" size="26" color="0">H</s><s font="3" size="26" color="0" face="32">2</s><s font="3" size="26" color="0">O</s></t></n></fragment><fragment
 id="1164"
 BoundingBox="84.59 368.60 125.18 370.40"
 Z="227"
><n
 id="1165"
 p="84.59 369.50"
 Z="226"
 AS="N"
/><n
 id="1166"
 p="125.18 369.50"
 Z="228"
 AS="N"
/><b
 id="1167"
 Z="229"
 Warning="This isolated bond is probably not intended to have chemical significance."
 B="1165"
 E="1166"
 BS="N"
/></fragment><fragment
 id="1248"
 BoundingBox="82.27 418.47 121.29 448.37"
 Z="231"
><n
 id="1249"
 p="91.67 431.77"
 Z="230"
 Warning="An atom in this label has an invalid valence."
 Element="8"
 NumHydrogens="1"
 NeedsClean="yes"
 AS="N"
><t
 p="82.27 442.02"
 BoundingBox="82.27 418.47 121.29 448.37"
 LabelJustification="Left"
 LabelLineHeight="auto"
 LineHeight="auto"
 LabelAlignment="Left"
><s font="3" size="26" color="0">HO</s></t></n></fragment><fragment
 id="1252"
 BoundingBox="143.86 172.39 186.12 206.44"
 Z="235"
><n
 id="1251"
 p="147.11 185.71"
 Z="234"
 NodeType="Fragment"
 NeedsClean="yes"
 AS="N"
><fragment
 id="1325"
><n
 id="1282"
 p="77.71 172.21"
 Z="135"
 Element="74"
 NumHydrogens="0"
 NeedsClean="yes"
><t
 p="69.21 179.31"
 BoundingBox="69.21 164.26 86.21 179.31"
 LabelJustification="Left"
><s font="3" size="18" color="0" face="96">W</s></t></n><n
 id="1283"
 p="124.48 199.21"
 Z="136"
 Element="74"
 NumHydrogens="0"
 NeedsClean="yes"
><t
 p="115.98 206.31"
 BoundingBox="115.98 191.26 132.98 206.31"
 LabelJustification="Left"
><s font="3" size="18" color="0" face="96">W</s></t></n><n
 id="1284"
 p="171.24 172.21"
 Z="137"
 Element="74"
 NumHydrogens="0"
 NeedsClean="yes"
><t
 p="162.74 179.31"
 BoundingBox="162.74 164.26 179.74 179.31"
 LabelJustification="Left"
><s font="3" size="18" color="0" face="96">W</s></t></n><n
 id="1285"
 p="218.01 199.21"
 Z="138"
 Element="74"
 NumHydrogens="0"
 NeedsClean="yes"
><t
 p="209.51 206.31"
 BoundingBox="209.51 191.26 226.51 206.31"
 LabelJustification="Left"
><s font="3" size="18" color="0" face="96">W</s></t></n><b
 id="1286"
 Z="139"
 B="1284"
 E="1285"
/><b
 id="1287"
 Z="140"
 B="1283"
 E="1284"
/><b
 id="1288"
 Z="141"
 B="1282"
 E="1283"
/></fragment><t
 p="143.86 195.94"
 BoundingBox="143.86 172.39 186.12 206.44"
 LabelJustification="Left"
 LabelLineHeight="auto"
 LineHeight="auto"
 LabelAlignment="Left"
><s font="3" size="26" color="0" face="32">(W4)</s></t></n></fragment><fragment
 id="1257"
 BoundingBox="100.36 227.39 142.62 261.44"
 Z="237"
><n
 id="1258"
 p="103.61 240.71"
 Z="236"
 NodeType="Fragment"
 NeedsClean="yes"
 AS="N"
><fragment
 id="1326"
><n
 id="1291"
 p="150.88 254.21"
 Z="142"
 Element="74"
 NumHydrogens="0"
 NeedsClean="yes"
><t
 p="142.38 261.31"
 BoundingBox="142.38 246.26 159.38 261.31"
 LabelJustification="Left"
><s font="3" size="18" color="0" face="96">W</s></t></n><n
 id="1292"
 p="104.11 227.21"
 Z="143"
 Element="74"
 NumHydrogens="0"
 NeedsClean="yes"
><t
 p="95.61 234.31"
 BoundingBox="95.61 219.26 112.61 234.31"
 LabelJustification="Left"
><s font="3" size="18" color="0" face="96">W</s></t></n><n
 id="1293"
 p="57.34 254.21"
 Z="144"
 Element="74"
 NumHydrogens="0"
 NeedsClean="yes"
><t
 p="48.84 261.31"
 BoundingBox="48.84 246.26 65.84 261.31"
 LabelJustification="Left"
><s font="3" size="18" color="0" face="96">W</s></t></n><b
 id="1294"
 Z="145"
 B="1292"
 E="1293"
/><b
 id="1295"
 Z="146"
 B="1291"
 E="1292"
/></fragment><t
 p="100.36 250.94"
 BoundingBox="100.36 227.39 142.62 261.44"
 LabelJustification="Left"
 LabelLineHeight="auto"
 LineHeight="auto"
 LabelAlignment="Left"
><s font="3" size="26" color="0" face="32">(W3)</s></t></n></fragment><fragment
 id="1264"
 BoundingBox="38.86 320.39 81.12 354.44"
 Z="239"
><n
 id="1265"
 p="42.11 333.71"
 Z="238"
 NodeType="Fragment"
 NeedsClean="yes"
 AS="N"
><fragment
 id="1327"
><n
 id="1298"
 p="42.11 333.71"
 Z="147"
 Element="74"
 NumHydrogens="0"
 NeedsClean="yes"
><t
 p="33.61 340.81"
 BoundingBox="33.61 325.76 50.61 340.81"
 LabelJustification="Left"
><s font="3" size="18" color="0" face="96">W</s></t></n></fragment><t
 p="38.86 343.94"
 BoundingBox="38.86 320.39 81.12 354.44"
 LabelJustification="Left"
 LabelLineHeight="auto"
 LineHeight="auto"
 LabelAlignment="Left"
><s font="3" size="26" color="0" face="32">(W1)</s></t></n></fragment><fragment
 id="1273"
 BoundingBox="35.86 409.39 78.12 443.44"
 Z="244"
><n
 id="1274"
 p="39.11 422.71"
 Z="243"
 NodeType="Fragment"
 NeedsClean="yes"
 AS="N"
><fragment
 id="1328"
><n
 id="1276"
 p="12.36 422.71"
 Z="240"
 Element="74"
 NumHydrogens="0"
 NeedsClean="yes"
><t
 p="3.86 429.81"
 BoundingBox="3.86 414.76 20.86 429.81"
 LabelJustification="Left"
><s font="3" size="18" color="0" face="96">W</s></t></n><n
 id="1277"
 p="66.36 422.71"
 Z="241"
 Element="74"
 NumHydrogens="0"
 NeedsClean="yes"
><t
 p="57.86 429.81"
 BoundingBox="57.86 414.76 74.86 429.81"
 LabelJustification="Left"
><s font="3" size="18" color="0" face="96">W</s></t></n><b
 id="1278"
 Z="242"
 B="1276"
 E="1277"
/></fragment><t
 p="35.86 432.94"
 BoundingBox="35.86 409.39 78.12 443.44"
 LabelJustification="Left"
 LabelLineHeight="auto"
 LineHeight="auto"
 LabelAlignment="Left"
><s font="3" size="26" color="0" face="32">(W2)</s></t></n></fragment><fragment
 id="1302"
 BoundingBox="246.51 276.90 248.31 360.31"
 Z="246"
><n
 id="1301"
 p="247.41 360.31"
 Z="245"
 AS="N"
/><n
 id="1303"
 p="247.41 276.90"
 Z="247"
 AS="N"
/><b
 id="1304"
 Z="248"
 Warning="This isolated bond is probably not intended to have chemical significance."
 B="1301"
 E="1303"
 BS="N"
 CrossingBonds="1109 1322"
/></fragment><fragment
 id="1305"
 BoundingBox="296.59 377.16 346.96 411.57"
 Z="250"
><n
 id="1306"
 p="297.09 410.82"
 Z="249"
 AS="N"
/><n
 id="1307"
 p="346.46 377.90"
 Z="251"
 AS="N"
/><b
 id="1308"
 Z="252"
 Warning="This isolated bond is probably not intended to have chemical significance."
 B="1306"
 E="1307"
 BS="N"
/></fragment><fragment
 id="1309"
 BoundingBox="161.83 367.18 234.57 368.98"
 Z="254"
><n
 id="1310"
 p="161.83 368.08"
 Z="253"
 AS="N"
/><n
 id="1311"
 p="234.57 368.08"
 Z="255"
 AS="N"
/><b
 id="1312"
 Z="256"
 Warning="This isolated bond is probably not intended to have chemical significance."
 B="1310"
 E="1311"
 BS="N"
/></fragment><fragment
 id="1313"
 BoundingBox="236.18 359.56 280.25 393.61"
 Z="258"
><n
 id="1314"
 p="246.28 372.86"
 Z="257"
 Warning="ChemDraw can&apos;t interpret this label."
 NodeType="Unspecified"
 NeedsClean="yes"
 AS="N"
><t
 p="236.18 383.11"
 BoundingBox="236.18 359.56 280.25 393.61"
 LabelJustification="Left"
 LabelLineHeight="auto"
 LineHeight="auto"
 LabelAlignment="Left"
><s font="3" size="26" color="0">O</s><s font="3" size="26" color="0" face="32">(5)</s></t></n></fragment><fragment
 id="1315"
 BoundingBox="261.38 408.56 323.15 442.61"
 Z="260"
><n
 id="1316"
 p="270.78 421.86"
 Z="259"
 Warning="ChemDraw can&apos;t interpret this label."
 NodeType="Unspecified"
 NeedsClean="yes"
 AS="N"
><t
 p="261.38 432.11"
 BoundingBox="261.38 408.56 323.15 442.61"
 LabelJustification="Left"
 LabelLineHeight="auto"
 LineHeight="auto"
 LabelAlignment="Left"
><s font="3" size="26" color="0">HO</s><s font="3" size="26" color="0" face="32">(x)</s></t></n></fragment><fragment
 id="1319"
 BoundingBox="253.55 314.13 282.11 361.80"
 Z="262"
><n
 id="1320"
 p="281.33 314.58"
 Z="261"
 AS="N"
/><n
 id="1321"
 p="254.33 361.35"
 Z="263"
 AS="N"
/><b
 id="1322"
 Z="264"
 Warning="This isolated bond is probably not intended to have chemical significance."
 B="1320"
 E="1321"
 BS="N"
 CrossingBonds="1304"
/></fragment></page></CDXML>
