# Supplementary material for: Closing Kok’s cycle of nature’s water oxidation catalysis
Source: Nat Commun. 2024 Jul 16;15:5982. doi: 10.1038/s41467-024-50210-6 (PMC11252165; doi:10.1038/s41467-024-50210-6)
Supplement: Supplementary file 5 — Source Data [file 41467_2024_50210_MOESM5_ESM.zip › 451188_3_related_ms_9188442_sf1svf/Fig. 1_3.cdxml]

<?xml version="1.0" encoding="UTF-8" ?>
<!DOCTYPE CDXML SYSTEM "http://www.cambridgesoft.com/xml/cdxml.dtd" >
<CDXML
 CreationProgram="ChemDraw 20.0.0.41"
 Name="Fig. 1_3.cdxml"
 BoundingBox="35.77 181.68 433.50 445.37"
 WindowPosition="0 0"
 WindowSize="0 0"
 WindowIsZoomed="yes"
 FractionalWidths="yes"
 InterpretChemically="yes"
 ShowAtomQuery="yes"
 ShowAtomStereo="no"
 ShowAtomEnhancedStereo="yes"
 ShowAtomNumber="no"
 ShowResidueID="no"
 ShowBondQuery="yes"
 ShowBondRxn="yes"
 ShowBondStereo="no"
 ShowTerminalCarbonLabels="no"
 ShowNonTerminalCarbonLabels="no"
 HideImplicitHydrogens="no"
 LabelFont="3"
 LabelSize="26"
 LabelFace="1"
 CaptionFont="4"
 CaptionSize="26"
 CaptionFace="1"
 HashSpacing="4.86"
 MarginWidth="3.60"
 LineWidth="1.80"
 BoldWidth="7.20"
 BondLength="54"
 BondSpacing="12"
 ChainAngle="120"
 LabelJustification="Auto"
 CaptionJustification="Left"
 AminoAcidTermini="HOH"
 ShowSequenceTermini="yes"
 ShowSequenceBonds="yes"
 ShowSequenceUnlinkedBranches="no"
 ResidueWrapCount="40"
 ResidueBlockCount="10"
 ResidueZigZag="yes"
 NumberResidueBlocks="no"
 PrintMargins="36 36 36 36"
 MacPrintInfo="00030000012C012C000000000D3E093AFFC5FFC50D7909750367057B03E000020000012C012C000000000D3E093A000100000064000000010001010100020001270F000100010000000000000000000000000002001901900000000000600000000000000000000100000000000000000000000000000000"
 ChemPropName=""
 ChemPropFormula="Chemical Formula: "
 ChemPropExactMass="Exact Mass: "
 ChemPropMolWt="Molecular Weight: "
 ChemPropMOverZ="m/z: "
 ChemPropAnalysis="Elemental Analysis: "
 ChemPropBoilingPt="Boiling Point: "
 ChemPropMeltingPt="Melting Point: "
 ChemPropCritTemp="Critical Temp: "
 ChemPropCritPres="Critical Pres: "
 ChemPropCritVol="Critical Vol: "
 ChemPropGibbs="Gibbs Energy: "
 ChemPropLogP="Log P: "
 ChemPropMR="MR: "
 ChemPropHenry="Henry&apos;s Law: "
 ChemPropEForm="Heat of Form: "
 ChemProptPSA="tPSA: "
 ChemPropCLogP="CLogP: "
 ChemPropCMR="CMR: "
 ChemPropLogS="LogS: "
 ChemPropPKa="pKa: "
 ChemPropID=""
 ChemPropFragmentLabel=""
 color="0"
 bgcolor="1"
 RxnAutonumberStart="1"
 RxnAutonumberConditions="no"
 RxnAutonumberStyle="Roman"
 RxnAutonumberFormat="(#)"
><colortable>
<color r="1" g="1" b="1"/>
<color r="0" g="0" b="0"/>
<color r="1" g="0" b="0"/>
<color r="1" g="1" b="0"/>
<color r="0" g="1" b="0"/>
<color r="0" g="1" b="1"/>
<color r="0" g="0" b="1"/>
<color r="1" g="0" b="1"/>
<color r="0" g="0.5020" b="0"/>
<color r="0.5020" g="0" b="0.5020"/>
<color r="1" g="0.5020" b="0"/>
</colortable><fonttable>
<font id="3" charset="iso-8859-1" name="Arial"/>
<font id="4" charset="iso-8859-1" name="Times New Roman"/>
</fonttable><page
 id="1251"
 BoundingBox="0 0 523.20 769.92"
 HeaderPosition="36"
 FooterPosition="36"
 PrintTrimMarks="yes"
 HeightPages="1"
 WidthPages="1"
><fragment
 id="1006"
 BoundingBox="252.30 207.63 280.86 255.30"
 Z="102"
><n
 id="1005"
 p="280.08 208.08"
 Z="101"
 AS="N"
/><n
 id="1007"
 p="253.08 254.85"
 Z="103"
 AS="N"
/><b
 id="1008"
 Z="104"
 Warning="This isolated bond is probably not intended to have chemical significance."
 B="1005"
 E="1007"
 BS="N"
/></fragment><fragment
 id="1011"
 BoundingBox="234.88 251.81 268.14 281.71"
 Z="106"
><n
 id="1010"
 p="244.28 265.11"
 Z="105"
 color="10"
 Element="20"
 NumHydrogens="0"
 NeedsClean="yes"
 AS="N"
><t
 p="234.88 275.36"
 BoundingBox="234.88 251.81 268.14 281.71"
 color="10"
 LabelJustification="Left"
 LabelLineHeight="auto"
 LineHeight="auto"
 LabelAlignment="Left"
><s font="3" size="26" color="10">Ca</s></t></n></fragment><fragment
 id="1013"
 BoundingBox="298.08 197.68 370.82 199.48"
 Z="108"
><n
 id="1012"
 p="298.08 198.58"
 Z="107"
 AS="N"
/><n
 id="1014"
 p="370.82 198.58"
 Z="109"
 AS="N"
/><b
 id="1015"
 Z="110"
 Warning="This isolated bond is probably not intended to have chemical significance."
 B="1012"
 E="1014"
 BS="N"
/></fragment><fragment
 id="1016"
 BoundingBox="276.18 187.31 320.25 221.36"
 Z="112"
><n
 id="1017"
 p="286.28 200.61"
 Z="111"
 Warning="ChemDraw can&apos;t interpret this label."
 NodeType="Unspecified"
 NeedsClean="yes"
 AS="N"
><t
 p="276.18 210.86"
 BoundingBox="276.18 187.31 320.25 221.36"
 LabelJustification="Left"
 LabelLineHeight="auto"
 LineHeight="auto"
 LabelAlignment="Left"
><s font="3" size="26" color="0">O</s><s font="3" size="26" color="0" face="32">(2)</s></t></n></fragment><fragment
 id="1021"
 BoundingBox="264.83 264.68 337.57 266.48"
 Z="114"
><n
 id="1022"
 p="264.83 265.58"
 Z="113"
 AS="N"
/><n
 id="1023"
 p="337.57 265.58"
 Z="115"
 AS="N"
/><b
 id="1024"
 Z="199"
 Warning="This isolated bond is probably not intended to have chemical significance."
 B="1022"
 E="1023"
 BS="N"
 CrossingBonds="1088"
/></fragment><fragment
 id="1025"
 BoundingBox="356.30 208.63 384.86 256.30"
 Z="117"
><n
 id="1026"
 p="384.08 209.08"
 Z="116"
 AS="N"
/><n
 id="1027"
 p="357.08 255.85"
 Z="118"
 AS="N"
/><b
 id="1028"
 Z="119"
 Warning="This isolated bond is probably not intended to have chemical significance."
 B="1026"
 E="1027"
 BS="N"
/></fragment><fragment
 id="1029"
 BoundingBox="370.45 183.06 430.42 217.11"
 Z="121"
><n
 id="1030"
 p="381.28 196.36"
 Z="120"
 color="11"
 Warning="ChemDraw can&apos;t interpret this label."
 NodeType="Unspecified"
 NeedsClean="yes"
 AS="N"
><t
 p="370.45 206.61"
 BoundingBox="370.45 183.06 430.42 217.11"
 color="11"
 LabelJustification="Left"
 LabelLineHeight="auto"
 LineHeight="auto"
 LabelAlignment="Left"
><s font="3" size="26" color="11">Mn</s><s font="3" size="26" color="0" face="32">(2)</s></t></n></fragment><fragment
 id="1032"
 BoundingBox="337.68 248.56 381.75 282.61"
 Z="123"
><n
 id="1033"
 p="347.78 261.86"
 Z="122"
 Warning="ChemDraw can&apos;t interpret this label."
 NodeType="Unspecified"
 NeedsClean="yes"
 AS="N"
><t
 p="337.68 272.11"
 BoundingBox="337.68 248.56 381.75 282.61"
 LabelJustification="Left"
 LabelLineHeight="auto"
 LineHeight="auto"
 LabelAlignment="Left"
><s font="3" size="26" color="0">O</s><s font="3" size="26" color="0" face="32">(1)</s></t></n></fragment><fragment
 id="1036"
 BoundingBox="245.02 279.75 246.82 357.78"
 Z="125"
><n
 id="1035"
 p="245.92 279.75"
 Z="124"
 AS="N"
/><n
 id="1037"
 p="245.92 357.78"
 Z="126"
 AS="N"
/><b
 id="1038"
 Z="198"
 Warning="This isolated bond is probably not intended to have chemical significance."
 B="1035"
 E="1037"
 BS="N"
 CrossingBonds="1109"
/></fragment><fragment
 id="1045"
 BoundingBox="234.10 357.47 273.12 387.37"
 Z="128"
><n
 id="1046"
 p="244.20 370.77"
 Z="127"
 Warning="An atom in this label has an invalid valence."
 Element="8"
 NumHydrogens="1"
 NeedsClean="yes"
 AS="N"
><t
 p="234.10 381.02"
 BoundingBox="234.10 357.47 273.12 387.37"
 LabelJustification="Left"
 LabelLineHeight="auto"
 LineHeight="auto"
 LabelAlignment="Left"
><s font="3" size="26" color="0">OH</s></t></n></fragment><fragment
 id="1047"
 BoundingBox="347.18 275.08 348.98 353.11"
 Z="130"
><n
 id="1048"
 p="348.08 275.08"
 Z="129"
 AS="N"
/><n
 id="1049"
 p="348.08 353.11"
 Z="131"
 AS="N"
/><b
 id="1050"
 Z="200"
 Warning="This isolated bond is probably not intended to have chemical significance."
 B="1048"
 E="1049"
 BS="N"
 CrossingBonds="1082"
/></fragment><fragment
 id="1051"
 BoundingBox="336.45 349.81 396.42 383.86"
 Z="133"
><n
 id="1052"
 p="347.28 363.11"
 Z="132"
 color="12"
 Warning="ChemDraw can&apos;t interpret this label."
 NodeType="Unspecified"
 NeedsClean="yes"
 AS="N"
><t
 p="336.45 373.36"
 BoundingBox="336.45 349.81 396.42 383.86"
 color="12"
 LabelJustification="Left"
 LabelLineHeight="auto"
 LineHeight="auto"
 LabelAlignment="Left"
><s font="3" size="26" color="12">Mn</s><s font="3" size="26" color="0" face="32">(1)</s></t></n></fragment><fragment
 id="1054"
 BoundingBox="396.93 212.08 398.73 290.11"
 Z="135"
><n
 id="1055"
 p="397.83 212.08"
 Z="134"
 AS="N"
/><n
 id="1056"
 p="397.83 290.11"
 Z="136"
 AS="N"
/><b
 id="1057"
 Z="137"
 Warning="This isolated bond is probably not intended to have chemical significance."
 B="1055"
 E="1056"
 BS="N"
/></fragment><fragment
 id="1058"
 BoundingBox="365.05 308.13 393.61 355.80"
 Z="139"
><n
 id="1059"
 p="392.83 308.58"
 Z="138"
 AS="N"
/><n
 id="1060"
 p="365.83 355.35"
 Z="140"
 AS="N"
/><b
 id="1061"
 Z="141"
 Warning="This isolated bond is probably not intended to have chemical significance."
 B="1059"
 E="1060"
 BS="N"
/></fragment><fragment
 id="1062"
 BoundingBox="389.43 285.56 433.50 319.61"
 Z="143"
><n
 id="1063"
 p="399.53 298.86"
 Z="142"
 Warning="ChemDraw can&apos;t interpret this label."
 NodeType="Unspecified"
 NeedsClean="yes"
 AS="N"
><t
 p="389.43 309.11"
 BoundingBox="389.43 285.56 433.50 319.61"
 LabelJustification="Left"
 LabelLineHeight="auto"
 LineHeight="auto"
 LabelAlignment="Left"
><s font="3" size="26" color="0">O</s><s font="3" size="26" color="0" face="32">(3)</s></t></n></fragment><fragment
 id="1073"
 BoundingBox="271.45 292.06 331.42 326.11"
 Z="145"
><n
 id="1074"
 p="282.28 305.36"
 Z="144"
 color="12"
 Warning="ChemDraw can&apos;t interpret this label."
 NodeType="Unspecified"
 NeedsClean="yes"
 AS="N"
><t
 p="271.45 315.61"
 BoundingBox="271.45 292.06 331.42 326.11"
 color="12"
 LabelJustification="Left"
 LabelLineHeight="auto"
 LineHeight="auto"
 LabelAlignment="Left"
><s font="3" size="26" color="12">Mn</s><s font="3" size="26" color="0" face="32">(3)</s></t></n></fragment><fragment
 id="1080"
 BoundingBox="296.92 298.10 386.98 299.90"
 Z="147"
><n
 id="1079"
 p="296.92 299"
 Z="146"
 AS="N"
/><n
 id="1081"
 p="386.98 299"
 Z="148"
 AS="N"
/><b
 id="1082"
 Z="149"
 Warning="This isolated bond is probably not intended to have chemical significance."
 B="1079"
 E="1081"
 BS="N"
 CrossingBonds="1050"
/></fragment><fragment
 id="1085"
 BoundingBox="286.40 213.65 288.63 295.51"
 Z="151"
><n
 id="1086"
 p="287.30 213.65"
 Z="150"
 AS="N"
/><n
 id="1087"
 p="287.73 295.51"
 Z="152"
 AS="N"
/><b
 id="1088"
 Z="153"
 Warning="This isolated bond is probably not intended to have chemical significance."
 B="1086"
 E="1087"
 BS="N"
 CrossingBonds="1024"
/></fragment><fragment
 id="1090"
 BoundingBox="254.25 316.58 280.37 359.30"
 Z="155"
><n
 id="1091"
 p="279.59 317.04"
 Z="154"
 AS="N"
/><n
 id="1092"
 p="255.03 358.84"
 Z="156"
 AS="N"
/><b
 id="1093"
 Z="157"
 Warning="This isolated bond is probably not intended to have chemical significance."
 B="1091"
 E="1092"
 BS="N"
/></fragment><fragment
 id="1102"
 BoundingBox="161.67 366.93 232.17 368.73"
 Z="159"
><n
 id="1103"
 p="161.67 367.83"
 Z="158"
 AS="N"
/><n
 id="1104"
 p="232.17 367.83"
 Z="160"
 AS="N"
/><b
 id="1105"
 Z="161"
 Warning="This isolated bond is probably not intended to have chemical significance."
 B="1103"
 E="1104"
 BS="N"
/></fragment><fragment
 id="1106"
 BoundingBox="196.83 301.43 269.57 303.23"
 Z="163"
><n
 id="1107"
 p="196.83 302.33"
 Z="162"
 AS="N"
/><n
 id="1108"
 p="269.57 302.33"
 Z="164"
 AS="N"
/><b
 id="1109"
 Z="165"
 Warning="This isolated bond is probably not intended to have chemical significance."
 B="1107"
 E="1108"
 BS="N"
 CrossingBonds="1038"
/></fragment><fragment
 id="1110"
 BoundingBox="175.43 290.06 219.50 324.11"
 Z="167"
><n
 id="1111"
 p="185.53 303.36"
 Z="166"
 Warning="ChemDraw can&apos;t interpret this label."
 NodeType="Unspecified"
 NeedsClean="yes"
 AS="N"
><t
 p="175.43 313.61"
 BoundingBox="175.43 290.06 219.50 324.11"
 LabelJustification="Left"
 LabelLineHeight="auto"
 LineHeight="auto"
 LabelAlignment="Left"
><s font="3" size="26" color="0">O</s><s font="3" size="26" color="0" face="32">(4)</s></t></n></fragment><fragment
 id="1112"
 BoundingBox="150.05 311.88 178.61 359.55"
 Z="169"
><n
 id="1113"
 p="177.83 312.33"
 Z="168"
 AS="N"
/><n
 id="1114"
 p="150.83 359.10"
 Z="170"
 AS="N"
/><b
 id="1115"
 Z="171"
 Warning="This isolated bond is probably not intended to have chemical significance."
 B="1113"
 E="1114"
 BS="N"
/></fragment><fragment
 id="1116"
 BoundingBox="127.29 355.89 187.26 389.94"
 Z="173"
><n
 id="1117"
 p="138.12 369.19"
 Z="172"
 color="12"
 Warning="ChemDraw can&apos;t interpret this label."
 NodeType="Unspecified"
 NeedsClean="yes"
 AS="N"
><t
 p="127.29 379.44"
 BoundingBox="127.29 355.89 187.26 389.94"
 color="12"
 LabelJustification="Left"
 LabelLineHeight="auto"
 LineHeight="auto"
 LabelAlignment="Left"
><s font="3" size="26" color="12">Mn</s><s font="3" size="26" color="0" face="32">(4)</s></t></n></fragment><fragment
 id="1132"
 BoundingBox="226.78 209.43 241.65 255.74"
 Z="175"
><n
 id="1133"
 p="227.65 209.68"
 Z="174"
 AS="N"
/><n
 id="1134"
 p="240.78 255.49"
 Z="176"
 AS="N"
/><b
 id="1135"
 Z="177"
 Warning="This isolated bond is probably not intended to have chemical significance."
 B="1133"
 E="1134"
 BS="N"
/></fragment><fragment
 id="1142"
 BoundingBox="190.81 251.38 233.54 262.86"
 Z="179"
><n
 id="1143"
 p="191.01 252.26"
 Z="178"
 AS="N"
/><n
 id="1144"
 p="233.34 261.98"
 Z="180"
 AS="N"
/><b
 id="1145"
 Z="181"
 Warning="This isolated bond is probably not intended to have chemical significance."
 B="1143"
 E="1144"
 BS="N"
/></fragment><fragment
 id="1146"
 BoundingBox="144.75 237.04 194.62 271.09"
 Z="183"
><n
 id="1147"
 p="154.15 250.34"
 Z="182"
 Element="8"
 NumHydrogens="2"
 NeedsClean="yes"
 AS="N"
><t
 p="144.75 260.59"
 BoundingBox="144.75 237.04 194.62 271.09"
 LabelJustification="Left"
 LabelLineHeight="auto"
 LineHeight="auto"
 LabelAlignment="Left"
><s font="3" size="26" color="0">H</s><s font="3" size="26" color="0" face="32">2</s><s font="3" size="26" color="0">O</s></t></n></fragment><fragment
 id="1154"
 BoundingBox="189.12 181.68 238.99 215.73"
 Z="185"
><n
 id="1155"
 p="198.52 194.98"
 Z="184"
 Element="8"
 NumHydrogens="2"
 NeedsClean="yes"
 AS="N"
><t
 p="189.12 205.23"
 BoundingBox="189.12 181.68 238.99 215.73"
 LabelJustification="Left"
 LabelLineHeight="auto"
 LineHeight="auto"
 LabelAlignment="Left"
><s font="3" size="26" color="0">H</s><s font="3" size="26" color="0" face="32">2</s><s font="3" size="26" color="0">O</s></t></n></fragment><fragment
 id="1156"
 BoundingBox="116.45 381.80 136.93 415.95"
 Z="187"
><n
 id="1157"
 p="136.15 382.24"
 Z="186"
 AS="N"
/><n
 id="1158"
 p="117.23 415.51"
 Z="188"
 AS="N"
/><b
 id="1159"
 Z="189"
 Warning="This isolated bond is probably not intended to have chemical significance."
 B="1157"
 E="1158"
 BS="N"
/></fragment><fragment
 id="1160"
 BoundingBox="35.77 355.72 85.64 389.77"
 Z="191"
><n
 id="1161"
 p="45.17 369.02"
 Z="190"
 Element="8"
 NumHydrogens="2"
 NeedsClean="yes"
 AS="N"
><t
 p="35.77 379.27"
 BoundingBox="35.77 355.72 85.64 389.77"
 LabelJustification="Left"
 LabelLineHeight="auto"
 LineHeight="auto"
 LabelAlignment="Left"
><s font="3" size="26" color="0">H</s><s font="3" size="26" color="0" face="32">2</s><s font="3" size="26" color="0">O</s></t></n></fragment><fragment
 id="1164"
 BoundingBox="84.59 368.60 125.18 370.40"
 Z="193"
><n
 id="1165"
 p="84.59 369.50"
 Z="192"
 AS="N"
/><n
 id="1166"
 p="125.18 369.50"
 Z="194"
 AS="N"
/><b
 id="1167"
 Z="195"
 Warning="This isolated bond is probably not intended to have chemical significance."
 B="1165"
 E="1166"
 BS="N"
/></fragment><fragment
 id="1248"
 BoundingBox="90.27 415.47 129.29 445.37"
 Z="197"
><n
 id="1249"
 p="99.67 428.77"
 Z="196"
 Warning="An atom in this label has an invalid valence."
 Element="8"
 NumHydrogens="1"
 NeedsClean="yes"
 AS="N"
><t
 p="90.27 439.02"
 BoundingBox="90.27 415.47 129.29 445.37"
 LabelJustification="Left"
 LabelLineHeight="auto"
 LineHeight="auto"
 LabelAlignment="Left"
><s font="3" size="26" color="0">HO</s></t></n></fragment></page></CDXML>
