# Supplementary material for: Closing Kok’s cycle of nature’s water oxidation catalysis
Source: Nat Commun. 2024 Jul 16;15:5982. doi: 10.1038/s41467-024-50210-6 (PMC11252165; doi:10.1038/s41467-024-50210-6)
Supplement: Supplementary file 5 — Source Data [file 41467_2024_50210_MOESM5_ESM.zip › 451188_3_related_ms_9188442_sf1svf/Fig. 3_1.cdxml]

<?xml version="1.0" encoding="UTF-8" ?>
<!DOCTYPE CDXML SYSTEM "http://www.cambridgesoft.com/xml/cdxml.dtd" >
<CDXML
 CreationProgram="ChemDraw 20.0.0.41"
 Name="Fig.3_1.cdxml"
 BoundingBox="45.21 159.88 433.50 445.14"
 WindowPosition="0 0"
 WindowSize="0 0"
 WindowIsZoomed="yes"
 FractionalWidths="yes"
 InterpretChemically="yes"
 ShowAtomQuery="yes"
 ShowAtomStereo="no"
 ShowAtomEnhancedStereo="yes"
 ShowAtomNumber="no"
 ShowResidueID="no"
 ShowBondQuery="yes"
 ShowBondRxn="yes"
 ShowBondStereo="no"
 ShowTerminalCarbonLabels="no"
 ShowNonTerminalCarbonLabels="no"
 HideImplicitHydrogens="no"
 LabelFont="3"
 LabelSize="26"
 LabelFace="1"
 CaptionFont="4"
 CaptionSize="26"
 CaptionFace="1"
 HashSpacing="4.86"
 MarginWidth="3.60"
 LineWidth="1.80"
 BoldWidth="7.20"
 BondLength="54"
 BondSpacing="12"
 ChainAngle="120"
 LabelJustification="Auto"
 CaptionJustification="Left"
 AminoAcidTermini="HOH"
 ShowSequenceTermini="yes"
 ShowSequenceBonds="yes"
 ShowSequenceUnlinkedBranches="no"
 ResidueWrapCount="40"
 ResidueBlockCount="10"
 ResidueZigZag="yes"
 NumberResidueBlocks="no"
 PrintMargins="36 36 36 36"
 MacPrintInfo="00030000012C012C000000000D3E093AFFC5FFC50D7909750367057B03E000020000012C012C000000000D3E093A000100000064000000010001010100020001270F000100010000000000000000000000000002001901900000000000600000000000000000000100000000000000000000000000000000"
 ChemPropName=""
 ChemPropFormula="Chemical Formula: "
 ChemPropExactMass="Exact Mass: "
 ChemPropMolWt="Molecular Weight: "
 ChemPropMOverZ="m/z: "
 ChemPropAnalysis="Elemental Analysis: "
 ChemPropBoilingPt="Boiling Point: "
 ChemPropMeltingPt="Melting Point: "
 ChemPropCritTemp="Critical Temp: "
 ChemPropCritPres="Critical Pres: "
 ChemPropCritVol="Critical Vol: "
 ChemPropGibbs="Gibbs Energy: "
 ChemPropLogP="Log P: "
 ChemPropMR="MR: "
 ChemPropHenry="Henry&apos;s Law: "
 ChemPropEForm="Heat of Form: "
 ChemProptPSA="tPSA: "
 ChemPropCLogP="CLogP: "
 ChemPropCMR="CMR: "
 ChemPropLogS="LogS: "
 ChemPropPKa="pKa: "
 ChemPropID=""
 ChemPropFragmentLabel=""
 color="0"
 bgcolor="1"
 RxnAutonumberStart="1"
 RxnAutonumberConditions="no"
 RxnAutonumberStyle="Roman"
 RxnAutonumberFormat="(#)"
><colortable>
<color r="1" g="1" b="1"/>
<color r="0" g="0" b="0"/>
<color r="1" g="0" b="0"/>
<color r="1" g="1" b="0"/>
<color r="0" g="1" b="0"/>
<color r="0" g="1" b="1"/>
<color r="0" g="0" b="1"/>
<color r="1" g="0" b="1"/>
<color r="0" g="0.5020" b="0"/>
<color r="0.5020" g="0" b="0.5020"/>
<color r="1" g="0.5020" b="0"/>
</colortable><fonttable>
<font id="3" charset="iso-8859-1" name="Arial"/>
<font id="4" charset="iso-8859-1" name="Times New Roman"/>
</fonttable><page
 id="1415"
 BoundingBox="0 0 523.20 769.92"
 HeaderPosition="36"
 FooterPosition="36"
 PrintTrimMarks="yes"
 HeightPages="1"
 WidthPages="1"
><fragment
 id="1006"
 BoundingBox="252.30 207.63 280.86 255.30"
 Z="132"
><n
 id="1005"
 p="280.08 208.08"
 Z="131"
 AS="N"
/><n
 id="1007"
 p="253.08 254.85"
 Z="133"
 AS="N"
/><b
 id="1008"
 Z="134"
 Warning="This isolated bond is probably not intended to have chemical significance."
 B="1005"
 E="1007"
 BS="N"
 CrossingBonds="1269"
/></fragment><fragment
 id="1011"
 BoundingBox="233.38 251.81 266.64 281.71"
 Z="136"
><n
 id="1010"
 p="242.78 265.11"
 Z="135"
 color="10"
 Element="20"
 NumHydrogens="0"
 NeedsClean="yes"
 AS="N"
><t
 p="233.38 275.36"
 BoundingBox="233.38 251.81 266.64 281.71"
 color="10"
 LabelJustification="Left"
 LabelLineHeight="auto"
 LineHeight="auto"
 LabelAlignment="Left"
><s font="3" size="26" color="10">Ca</s></t></n></fragment><fragment
 id="1013"
 BoundingBox="298.08 197.68 370.82 199.48"
 Z="138"
><n
 id="1012"
 p="298.08 198.58"
 Z="137"
 AS="N"
/><n
 id="1014"
 p="370.82 198.58"
 Z="139"
 AS="N"
/><b
 id="1015"
 Z="140"
 Warning="This isolated bond is probably not intended to have chemical significance."
 B="1012"
 E="1014"
 BS="N"
/></fragment><fragment
 id="1016"
 BoundingBox="276.18 187.31 320.25 221.36"
 Z="142"
><n
 id="1017"
 p="286.28 200.61"
 Z="141"
 Warning="ChemDraw can&apos;t interpret this label."
 NodeType="Unspecified"
 NeedsClean="yes"
 AS="N"
><t
 p="276.18 210.86"
 BoundingBox="276.18 187.31 320.25 221.36"
 LabelJustification="Left"
 LabelLineHeight="auto"
 LineHeight="auto"
 LabelAlignment="Left"
><s font="3" size="26" color="0">O</s><s font="3" size="26" color="0" face="32">(2)</s></t></n></fragment><fragment
 id="1025"
 BoundingBox="356.30 208.63 384.86 256.30"
 Z="144"
><n
 id="1026"
 p="384.08 209.08"
 Z="143"
 AS="N"
/><n
 id="1027"
 p="357.08 255.85"
 Z="145"
 AS="N"
/><b
 id="1028"
 Z="146"
 Warning="This isolated bond is probably not intended to have chemical significance."
 B="1026"
 E="1027"
 BS="N"
/></fragment><fragment
 id="1029"
 BoundingBox="370.45 183.06 430.42 217.11"
 Z="148"
><n
 id="1030"
 p="381.28 196.36"
 Z="147"
 color="11"
 Warning="ChemDraw can&apos;t interpret this label."
 NodeType="Unspecified"
 NeedsClean="yes"
 AS="N"
><t
 p="370.45 206.61"
 BoundingBox="370.45 183.06 430.42 217.11"
 color="11"
 LabelJustification="Left"
 LabelLineHeight="auto"
 LineHeight="auto"
 LabelAlignment="Left"
><s font="3" size="26" color="11">Mn</s><s font="3" size="26" color="0" face="32">(2)</s></t></n></fragment><fragment
 id="1032"
 BoundingBox="337.68 248.56 381.75 282.61"
 Z="150"
><n
 id="1033"
 p="347.78 261.86"
 Z="149"
 Warning="ChemDraw can&apos;t interpret this label."
 NodeType="Unspecified"
 NeedsClean="yes"
 AS="N"
><t
 p="337.68 272.11"
 BoundingBox="337.68 248.56 381.75 282.61"
 LabelJustification="Left"
 LabelLineHeight="auto"
 LineHeight="auto"
 LabelAlignment="Left"
><s font="3" size="26" color="0">O</s><s font="3" size="26" color="0" face="32">(1)</s></t></n></fragment><fragment
 id="1051"
 BoundingBox="336.45 349.81 396.42 383.86"
 Z="152"
><n
 id="1052"
 p="347.28 363.11"
 Z="151"
 color="12"
 Warning="ChemDraw can&apos;t interpret this label."
 NodeType="Unspecified"
 NeedsClean="yes"
 AS="N"
><t
 p="336.45 373.36"
 BoundingBox="336.45 349.81 396.42 383.86"
 color="12"
 LabelJustification="Left"
 LabelLineHeight="auto"
 LineHeight="auto"
 LabelAlignment="Left"
><s font="3" size="26" color="12">Mn</s><s font="3" size="26" color="0" face="32">(1)</s></t></n></fragment><fragment
 id="1054"
 BoundingBox="396.93 212.08 398.73 290.11"
 Z="154"
><n
 id="1055"
 p="397.83 212.08"
 Z="153"
 AS="N"
/><n
 id="1056"
 p="397.83 290.11"
 Z="155"
 AS="N"
/><b
 id="1057"
 Z="156"
 Warning="This isolated bond is probably not intended to have chemical significance."
 B="1055"
 E="1056"
 BS="N"
/></fragment><fragment
 id="1058"
 BoundingBox="365.05 308.13 393.61 355.80"
 Z="158"
><n
 id="1059"
 p="392.83 308.58"
 Z="157"
 AS="N"
/><n
 id="1060"
 p="365.83 355.35"
 Z="159"
 AS="N"
/><b
 id="1061"
 Z="160"
 Warning="This isolated bond is probably not intended to have chemical significance."
 B="1059"
 E="1060"
 BS="N"
/></fragment><fragment
 id="1062"
 BoundingBox="389.43 285.56 433.50 319.61"
 Z="162"
><n
 id="1063"
 p="399.53 298.86"
 Z="161"
 Warning="ChemDraw can&apos;t interpret this label."
 NodeType="Unspecified"
 NeedsClean="yes"
 AS="N"
><t
 p="389.43 309.11"
 BoundingBox="389.43 285.56 433.50 319.61"
 LabelJustification="Left"
 LabelLineHeight="auto"
 LineHeight="auto"
 LabelAlignment="Left"
><s font="3" size="26" color="0">O</s><s font="3" size="26" color="0" face="32">(3)</s></t></n></fragment><fragment
 id="1073"
 BoundingBox="271.45 292.06 331.42 326.11"
 Z="164"
><n
 id="1074"
 p="282.28 305.36"
 Z="163"
 color="12"
 Warning="ChemDraw can&apos;t interpret this label."
 NodeType="Unspecified"
 NeedsClean="yes"
 AS="N"
><t
 p="271.45 315.61"
 BoundingBox="271.45 292.06 331.42 326.11"
 color="12"
 LabelJustification="Left"
 LabelLineHeight="auto"
 LineHeight="auto"
 LabelAlignment="Left"
><s font="3" size="26" color="12">Mn</s><s font="3" size="26" color="0" face="32">(3)</s></t></n></fragment><fragment
 id="1106"
 BoundingBox="198.33 299.63 271.07 301.43"
 Z="166"
><n
 id="1107"
 p="198.33 300.53"
 Z="165"
 AS="N"
/><n
 id="1108"
 p="271.07 300.53"
 Z="167"
 AS="N"
/><b
 id="1109"
 Z="168"
 Warning="This isolated bond is probably not intended to have chemical significance."
 B="1107"
 E="1108"
 BS="N"
/></fragment><fragment
 id="1110"
 BoundingBox="175.43 290.06 219.50 324.11"
 Z="170"
><n
 id="1111"
 p="185.53 303.36"
 Z="169"
 Warning="ChemDraw can&apos;t interpret this label."
 NodeType="Unspecified"
 NeedsClean="yes"
 AS="N"
><t
 p="175.43 313.61"
 BoundingBox="175.43 290.06 219.50 324.11"
 LabelJustification="Left"
 LabelLineHeight="auto"
 LineHeight="auto"
 LabelAlignment="Left"
><s font="3" size="26" color="0">O</s><s font="3" size="26" color="0" face="32">(4)</s></t></n></fragment><fragment
 id="1116"
 BoundingBox="134.19 353.79 194.16 387.84"
 Z="172"
><n
 id="1117"
 p="145.02 367.09"
 Z="171"
 color="12"
 Warning="ChemDraw can&apos;t interpret this label."
 NodeType="Unspecified"
 NeedsClean="yes"
 AS="N"
><t
 p="134.19 377.34"
 BoundingBox="134.19 353.79 194.16 387.84"
 color="12"
 LabelJustification="Left"
 LabelLineHeight="auto"
 LineHeight="auto"
 LabelAlignment="Left"
><s font="3" size="26" color="12">Mn</s><s font="3" size="26" color="0" face="32">(4)</s></t></n></fragment><fragment
 id="1262"
 BoundingBox="300.35 297.93 387.84 299.73"
 Z="174"
><n
 id="1263"
 p="300.35 298.83"
 Z="173"
 AS="N"
/><n
 id="1264"
 p="387.84 298.83"
 Z="175"
 AS="N"
/><b
 id="1265"
 Z="176"
 Warning="This isolated bond is probably not intended to have chemical significance."
 B="1263"
 E="1264"
 BS="N"
 CrossingBonds="1273"
/></fragment><fragment
 id="1266"
 BoundingBox="284.10 213.75 285.90 291.78"
 Z="178"
><n
 id="1267"
 p="285 213.75"
 Z="177"
 AS="N"
/><n
 id="1268"
 p="285 291.78"
 Z="179"
 AS="N"
/><b
 id="1269"
 Z="180"
 Warning="This isolated bond is probably not intended to have chemical significance."
 B="1267"
 E="1268"
 BS="N"
 CrossingBonds="1008 1277"
/></fragment><fragment
 id="1270"
 BoundingBox="347.35 275.08 349.15 353.11"
 Z="182"
><n
 id="1271"
 p="348.25 275.08"
 Z="181"
 AS="N"
/><n
 id="1272"
 p="348.25 353.11"
 Z="183"
 AS="N"
/><b
 id="1273"
 Z="184"
 Warning="This isolated bond is probably not intended to have chemical significance."
 B="1271"
 E="1272"
 BS="N"
 CrossingBonds="1265"
/></fragment><fragment
 id="1274"
 BoundingBox="265.08 262.68 337.82 264.48"
 Z="186"
><n
 id="1275"
 p="265.08 263.58"
 Z="185"
 AS="N"
/><n
 id="1276"
 p="337.82 263.58"
 Z="187"
 AS="N"
/><b
 id="1277"
 Z="188"
 Warning="This isolated bond is probably not intended to have chemical significance."
 B="1275"
 E="1276"
 BS="N"
 CrossingBonds="1269"
/></fragment><fragment
 id="1280"
 BoundingBox="120 377.27 144.09 417.64"
 Z="190"
><n
 id="1281"
 p="143.30 377.71"
 Z="189"
 AS="N"
/><n
 id="1282"
 p="120.78 417.19"
 Z="191"
 AS="N"
/><b
 id="1283"
 Z="192"
 Warning="This isolated bond is probably not intended to have chemical significance."
 B="1281"
 E="1282"
 BS="N"
/></fragment><fragment
 id="1284"
 BoundingBox="97.16 338.41 133.43 360.26"
 Z="194"
><n
 id="1285"
 p="132.99 359.48"
 Z="193"
 AS="N"
/><n
 id="1286"
 p="97.61 339.19"
 Z="195"
 AS="N"
/><b
 id="1287"
 Z="196"
 Warning="This isolated bond is probably not intended to have chemical significance."
 B="1285"
 E="1286"
 BS="N"
/></fragment><fragment
 id="1294"
 BoundingBox="89.13 415.24 128.16 445.14"
 Z="198"
><n
 id="1295"
 p="98.53 428.54"
 Z="197"
 Warning="An atom in this label has an invalid valence."
 Element="8"
 NumHydrogens="1"
 NeedsClean="yes"
 AS="N"
><t
 p="89.13 438.79"
 BoundingBox="89.13 415.24 128.16 445.14"
 LabelJustification="Left"
 LabelLineHeight="auto"
 LineHeight="auto"
 LabelAlignment="Left"
><s font="3" size="26" color="0">HO</s></t></n></fragment><fragment
 id="1298"
 BoundingBox="224.54 197.26 243.53 252.09"
 Z="200"
><n
 id="1299"
 p="242.67 251.81"
 Z="199"
 AS="N"
/><n
 id="1300"
 p="225.40 197.53"
 Z="201"
 AS="N"
/><b
 id="1301"
 Z="202"
 Warning="This isolated bond is probably not intended to have chemical significance."
 B="1299"
 E="1300"
 BS="N"
/></fragment><fragment
 id="1302"
 BoundingBox="178.83 245.35 234.64 260.40"
 Z="204"
><n
 id="1303"
 p="234.43 259.52"
 Z="203"
 AS="N"
/><n
 id="1304"
 p="179.04 246.23"
 Z="205"
 AS="N"
/><b
 id="1305"
 Z="206"
 Warning="This isolated bond is probably not intended to have chemical significance."
 B="1303"
 E="1304"
 BS="N"
/></fragment><fragment
 id="1306"
 BoundingBox="186.63 169.24 236.51 203.29"
 Z="208"
><n
 id="1307"
 p="196.03 182.54"
 Z="207"
 Element="8"
 NumHydrogens="2"
 NeedsClean="yes"
 AS="N"
><t
 p="186.63 192.79"
 BoundingBox="186.63 169.24 236.51 203.29"
 LabelJustification="Left"
 LabelLineHeight="auto"
 LineHeight="auto"
 LabelAlignment="Left"
><s font="3" size="26" color="0">H</s><s font="3" size="26" color="0" face="32">2</s><s font="3" size="26" color="0">O</s></t></n></fragment><fragment
 id="1314"
 BoundingBox="132.93 226.54 182.81 260.59"
 Z="210"
><n
 id="1315"
 p="142.33 239.84"
 Z="209"
 Element="8"
 NumHydrogens="2"
 NeedsClean="yes"
 AS="N"
><t
 p="132.93 250.09"
 BoundingBox="132.93 226.54 182.81 260.59"
 LabelJustification="Left"
 LabelLineHeight="auto"
 LineHeight="auto"
 LabelAlignment="Left"
><s font="3" size="26" color="0">H</s><s font="3" size="26" color="0" face="32">2</s><s font="3" size="26" color="0">O</s></t></n></fragment><fragment
 id="1329"
 BoundingBox="142.41 159.88 184.67 193.93"
 Z="212"
><n
 id="1328"
 p="145.66 173.20"
 Z="211"
 NodeType="Fragment"
 NeedsClean="yes"
 AS="N"
><fragment
 id="1416"
><n
 id="1353"
 p="76.26 159.70"
 Z="124"
 Element="74"
 NumHydrogens="0"
 NeedsClean="yes"
><t
 p="67.76 166.80"
 BoundingBox="67.76 151.75 84.76 166.80"
 LabelJustification="Left"
><s font="3" size="18" color="0" face="96">W</s></t></n><n
 id="1354"
 p="123.03 186.70"
 Z="125"
 Element="74"
 NumHydrogens="0"
 NeedsClean="yes"
><t
 p="114.53 193.80"
 BoundingBox="114.53 178.75 131.53 193.80"
 LabelJustification="Left"
><s font="3" size="18" color="0" face="96">W</s></t></n><n
 id="1355"
 p="169.79 159.70"
 Z="126"
 Element="74"
 NumHydrogens="0"
 NeedsClean="yes"
><t
 p="161.29 166.80"
 BoundingBox="161.29 151.75 178.29 166.80"
 LabelJustification="Left"
><s font="3" size="18" color="0" face="96">W</s></t></n><n
 id="1356"
 p="216.56 186.70"
 Z="127"
 Element="74"
 NumHydrogens="0"
 NeedsClean="yes"
><t
 p="208.06 193.80"
 BoundingBox="208.06 178.75 225.06 193.80"
 LabelJustification="Left"
><s font="3" size="18" color="0" face="96">W</s></t></n><b
 id="1357"
 Z="128"
 B="1355"
 E="1356"
/><b
 id="1358"
 Z="129"
 B="1354"
 E="1355"
/><b
 id="1359"
 Z="130"
 B="1353"
 E="1354"
/></fragment><t
 p="142.41 183.43"
 BoundingBox="142.41 159.88 184.67 193.93"
 LabelJustification="Left"
 LabelLineHeight="auto"
 LineHeight="auto"
 LabelAlignment="Left"
><s font="3" size="26" color="0" face="32">(W4)</s></t></n></fragment><fragment
 id="1369"
 BoundingBox="153.85 311.13 182.41 358.80"
 Z="214"
><n
 id="1370"
 p="181.63 311.58"
 Z="213"
 AS="N"
/><n
 id="1371"
 p="154.63 358.35"
 Z="215"
 AS="N"
/><b
 id="1372"
 Z="216"
 Warning="This isolated bond is probably not intended to have chemical significance."
 B="1370"
 E="1371"
 BS="N"
/></fragment><fragment
 id="1373"
 BoundingBox="50.43 319.84 100.31 353.89"
 Z="218"
><n
 id="1374"
 p="59.83 333.14"
 Z="217"
 Element="8"
 NumHydrogens="2"
 NeedsClean="yes"
 AS="N"
><t
 p="50.43 343.39"
 BoundingBox="50.43 319.84 100.31 353.89"
 LabelJustification="Left"
 LabelLineHeight="auto"
 LineHeight="auto"
 LabelAlignment="Left"
><s font="3" size="26" color="0">H</s><s font="3" size="26" color="0" face="32">2</s><s font="3" size="26" color="0">O</s></t></n></fragment><fragment
 id="1375"
 BoundingBox="89.51 216.88 131.76 250.93"
 Z="220"
><n
 id="1376"
 p="92.76 230.20"
 Z="219"
 NodeType="Fragment"
 NeedsClean="yes"
 AS="N"
><fragment
 id="1417"
><n
 id="1401"
 p="140.03 243.70"
 Z="115"
 Element="74"
 NumHydrogens="0"
 NeedsClean="yes"
><t
 p="131.53 250.80"
 BoundingBox="131.53 235.75 148.53 250.80"
 LabelJustification="Left"
><s font="3" size="18" color="0" face="96">W</s></t></n><n
 id="1402"
 p="93.26 216.70"
 Z="116"
 Element="74"
 NumHydrogens="0"
 NeedsClean="yes"
><t
 p="84.76 223.80"
 BoundingBox="84.76 208.75 101.76 223.80"
 LabelJustification="Left"
><s font="3" size="18" color="0" face="96">W</s></t></n><n
 id="1403"
 p="46.49 243.70"
 Z="117"
 Element="74"
 NumHydrogens="0"
 NeedsClean="yes"
><t
 p="37.99 250.80"
 BoundingBox="37.99 235.75 54.99 250.80"
 LabelJustification="Left"
><s font="3" size="18" color="0" face="96">W</s></t></n><b
 id="1404"
 Z="118"
 B="1402"
 E="1403"
/><b
 id="1405"
 Z="119"
 B="1401"
 E="1402"
/></fragment><t
 p="89.51 240.43"
 BoundingBox="89.51 216.88 131.76 250.93"
 LabelJustification="Left"
 LabelLineHeight="auto"
 LineHeight="auto"
 LabelAlignment="Left"
><s font="3" size="26" color="0" face="32">(W3)</s></t></n></fragment><fragment
 id="1385"
 BoundingBox="52.91 284.78 95.16 318.83"
 Z="222"
><n
 id="1386"
 p="56.16 298.10"
 Z="221"
 NodeType="Fragment"
 NeedsClean="yes"
 AS="N"
><fragment
 id="1418"
><n
 id="1408"
 p="56.16 298.10"
 Z="120"
 Element="74"
 NumHydrogens="0"
 NeedsClean="yes"
><t
 p="47.66 305.20"
 BoundingBox="47.66 290.15 64.66 305.20"
 LabelJustification="Left"
><s font="3" size="18" color="0" face="96">W</s></t></n></fragment><t
 p="52.91 308.33"
 BoundingBox="52.91 284.78 95.16 318.83"
 LabelJustification="Left"
 LabelLineHeight="auto"
 LineHeight="auto"
 LabelAlignment="Left"
><s font="3" size="26" color="0" face="32">(W1)</s></t></n></fragment><fragment
 id="1393"
 BoundingBox="45.21 407.18 87.46 441.23"
 Z="224"
><n
 id="1394"
 p="48.46 420.50"
 Z="223"
 NodeType="Fragment"
 NeedsClean="yes"
 AS="N"
><fragment
 id="1419"
><n
 id="1411"
 p="21.71 420.50"
 Z="121"
 Element="74"
 NumHydrogens="0"
 NeedsClean="yes"
><t
 p="13.21 427.60"
 BoundingBox="13.21 412.55 30.21 427.60"
 LabelJustification="Left"
><s font="3" size="18" color="0" face="96">W</s></t></n><n
 id="1412"
 p="75.71 420.50"
 Z="122"
 Element="74"
 NumHydrogens="0"
 NeedsClean="yes"
><t
 p="67.21 427.60"
 BoundingBox="67.21 412.55 84.21 427.60"
 LabelJustification="Left"
><s font="3" size="18" color="0" face="96">W</s></t></n><b
 id="1413"
 Z="123"
 B="1411"
 E="1412"
/></fragment><t
 p="45.21 430.73"
 BoundingBox="45.21 407.18 87.46 441.23"
 LabelJustification="Left"
 LabelLineHeight="auto"
 LineHeight="auto"
 LabelAlignment="Left"
><s font="3" size="26" color="0" face="32">(W2)</s></t></n></fragment></page></CDXML>
