# Supplementary material for: Closing Kok’s cycle of nature’s water oxidation catalysis
Source: Nat Commun. 2024 Jul 16;15:5982. doi: 10.1038/s41467-024-50210-6 (PMC11252165; doi:10.1038/s41467-024-50210-6)
Supplement: Supplementary file 5 — Source Data [file 41467_2024_50210_MOESM5_ESM.zip › 451188_3_related_ms_9188442_sf1svf/Fig. 3_3.cdxml]

<?xml version="1.0" encoding="UTF-8" ?>
<!DOCTYPE CDXML SYSTEM "http://www.cambridgesoft.com/xml/cdxml.dtd" >
<CDXML
 CreationProgram="ChemDraw 20.0.0.41"
 Name="Fig. 3_3.cdxml"
 BoundingBox="81.81 165.88 477.60 443.29"
 WindowPosition="-2147483648 -2147483648"
 WindowSize="0 0"
 FractionalWidths="yes"
 InterpretChemically="yes"
 ShowAtomQuery="yes"
 ShowAtomStereo="no"
 ShowAtomEnhancedStereo="yes"
 ShowAtomNumber="no"
 ShowResidueID="no"
 ShowBondQuery="yes"
 ShowBondRxn="yes"
 ShowBondStereo="no"
 ShowTerminalCarbonLabels="no"
 ShowNonTerminalCarbonLabels="no"
 HideImplicitHydrogens="no"
 LabelFont="3"
 LabelSize="26"
 LabelFace="1"
 CaptionFont="4"
 CaptionSize="26"
 CaptionFace="1"
 HashSpacing="4.86"
 MarginWidth="3.60"
 LineWidth="1.80"
 BoldWidth="7.20"
 BondLength="54"
 BondSpacing="12"
 ChainAngle="120"
 LabelJustification="Auto"
 CaptionJustification="Left"
 AminoAcidTermini="HOH"
 ShowSequenceTermini="yes"
 ShowSequenceBonds="yes"
 ShowSequenceUnlinkedBranches="no"
 ResidueWrapCount="40"
 ResidueBlockCount="10"
 ResidueZigZag="yes"
 NumberResidueBlocks="no"
 PrintMargins="36 36 36 36"
 MacPrintInfo="00030000012C012C000000000D3E093AFFC5FFC50D7909750367057B03E000020000012C012C000000000D3E093A000100000064000000010001010100020001270F000100010000000000000000000000000002001901900000000000600000000000000000000100000000000000000000000000000000"
 ChemPropName=""
 ChemPropFormula="Chemical Formula: "
 ChemPropExactMass="Exact Mass: "
 ChemPropMolWt="Molecular Weight: "
 ChemPropMOverZ="m/z: "
 ChemPropAnalysis="Elemental Analysis: "
 ChemPropBoilingPt="Boiling Point: "
 ChemPropMeltingPt="Melting Point: "
 ChemPropCritTemp="Critical Temp: "
 ChemPropCritPres="Critical Pres: "
 ChemPropCritVol="Critical Vol: "
 ChemPropGibbs="Gibbs Energy: "
 ChemPropLogP="Log P: "
 ChemPropMR="MR: "
 ChemPropHenry="Henry&apos;s Law: "
 ChemPropEForm="Heat of Form: "
 ChemProptPSA="tPSA: "
 ChemPropCLogP="CLogP: "
 ChemPropCMR="CMR: "
 ChemPropLogS="LogS: "
 ChemPropPKa="pKa: "
 ChemPropID=""
 ChemPropFragmentLabel=""
 color="0"
 bgcolor="1"
 RxnAutonumberStart="1"
 RxnAutonumberConditions="no"
 RxnAutonumberStyle="Roman"
 RxnAutonumberFormat="(#)"
><colortable>
<color r="1" g="1" b="1"/>
<color r="0" g="0" b="0"/>
<color r="1" g="0" b="0"/>
<color r="1" g="1" b="0"/>
<color r="0" g="1" b="0"/>
<color r="0" g="1" b="1"/>
<color r="0" g="0" b="1"/>
<color r="1" g="0" b="1"/>
<color r="0" g="0.5020" b="0"/>
<color r="0.5020" g="0" b="0.5020"/>
<color r="1" g="0.5020" b="0"/>
</colortable><fonttable>
<font id="3" charset="iso-8859-1" name="Arial"/>
<font id="4" charset="iso-8859-1" name="Times New Roman"/>
</fonttable><page
 id="1453"
 BoundingBox="0 0 523.20 769.92"
 HeaderPosition="36"
 FooterPosition="36"
 PrintTrimMarks="yes"
 HeightPages="1"
 WidthPages="1"
><fragment
 id="1006"
 BoundingBox="296.40 214.83 324.96 262.50"
 Z="210"
><n
 id="1005"
 p="324.18 215.28"
 Z="209"
 AS="N"
/><n
 id="1007"
 p="297.18 262.05"
 Z="211"
 AS="N"
/><b
 id="1008"
 Z="212"
 Warning="This isolated bond is probably not intended to have chemical significance."
 B="1005"
 E="1007"
 BS="N"
/></fragment><fragment
 id="1011"
 BoundingBox="280.98 259.01 314.24 288.91"
 Z="214"
><n
 id="1010"
 p="290.38 272.31"
 Z="213"
 color="10"
 Element="20"
 NumHydrogens="0"
 NeedsClean="yes"
 AS="N"
><t
 p="280.98 282.56"
 BoundingBox="280.98 259.01 314.24 288.91"
 color="10"
 LabelJustification="Left"
 LabelLineHeight="auto"
 LineHeight="auto"
 LabelAlignment="Left"
><s font="3" size="26" color="10">Ca</s></t></n></fragment><fragment
 id="1013"
 BoundingBox="342.18 204.88 414.92 206.68"
 Z="216"
><n
 id="1012"
 p="342.18 205.78"
 Z="215"
 AS="N"
/><n
 id="1014"
 p="414.92 205.78"
 Z="217"
 AS="N"
/><b
 id="1015"
 Z="218"
 Warning="This isolated bond is probably not intended to have chemical significance."
 B="1012"
 E="1014"
 BS="N"
/></fragment><fragment
 id="1016"
 BoundingBox="320.28 194.51 364.35 228.56"
 Z="220"
><n
 id="1017"
 p="330.38 207.81"
 Z="219"
 Warning="ChemDraw can&apos;t interpret this label."
 NodeType="Unspecified"
 NeedsClean="yes"
 AS="N"
><t
 p="320.28 218.06"
 BoundingBox="320.28 194.51 364.35 228.56"
 LabelJustification="Left"
 LabelLineHeight="auto"
 LineHeight="auto"
 LabelAlignment="Left"
><s font="3" size="26" color="0">O</s><s font="3" size="26" color="0" face="32">(2)</s></t></n></fragment><fragment
 id="1025"
 BoundingBox="400.40 215.83 428.96 263.50"
 Z="222"
><n
 id="1026"
 p="428.18 216.28"
 Z="221"
 AS="N"
/><n
 id="1027"
 p="401.18 263.05"
 Z="223"
 AS="N"
/><b
 id="1028"
 Z="224"
 Warning="This isolated bond is probably not intended to have chemical significance."
 B="1026"
 E="1027"
 BS="N"
/></fragment><fragment
 id="1029"
 BoundingBox="414.55 190.26 474.52 224.31"
 Z="226"
><n
 id="1030"
 p="425.38 203.56"
 Z="225"
 color="11"
 Warning="ChemDraw can&apos;t interpret this label."
 NodeType="Unspecified"
 NeedsClean="yes"
 AS="N"
><t
 p="414.55 213.81"
 BoundingBox="414.55 190.26 474.52 224.31"
 color="11"
 LabelJustification="Left"
 LabelLineHeight="auto"
 LineHeight="auto"
 LabelAlignment="Left"
><s font="3" size="26" color="11">Mn</s><s font="3" size="26" color="0" face="32">(2)</s></t></n></fragment><fragment
 id="1032"
 BoundingBox="381.78 255.76 425.85 289.81"
 Z="228"
><n
 id="1033"
 p="391.88 269.06"
 Z="227"
 Warning="ChemDraw can&apos;t interpret this label."
 NodeType="Unspecified"
 NeedsClean="yes"
 AS="N"
><t
 p="381.78 279.31"
 BoundingBox="381.78 255.76 425.85 289.81"
 LabelJustification="Left"
 LabelLineHeight="auto"
 LineHeight="auto"
 LabelAlignment="Left"
><s font="3" size="26" color="0">O</s><s font="3" size="26" color="0" face="32">(1)</s></t></n></fragment><fragment
 id="1036"
 BoundingBox="289.12 286.95 290.92 364.98"
 Z="230"
><n
 id="1035"
 p="290.02 286.95"
 Z="229"
 AS="N"
/><n
 id="1037"
 p="290.02 364.98"
 Z="231"
 AS="N"
/><b
 id="1038"
 Z="264"
 Warning="This isolated bond is probably not intended to have chemical significance."
 B="1035"
 E="1037"
 BS="N"
 CrossingBonds="1109"
/></fragment><fragment
 id="1045"
 BoundingBox="281.03 366.34 343.51 400.39"
 Z="233"
><n
 id="1046"
 p="291.13 379.64"
 Z="232"
 NodeType="Fragment"
 NeedsClean="yes"
 AS="N"
><fragment
 id="1454"
><n
 id="1333"
 p="365.90 430.02"
 Z="194"
 Element="8"
 NumHydrogens="0"
 NeedsClean="yes"
><t
 p="358.90 437.12"
 BoundingBox="358.90 421.84 372.90 437.32"
 LabelJustification="Left"
><s font="3" size="18" color="0" face="96">O</s></t></n><n
 id="1334"
 p="319.13 403.02"
 Z="195"
 Element="74"
 NumHydrogens="0"
 NeedsClean="yes"
><t
 p="310.63 410.12"
 BoundingBox="310.63 395.07 327.63 410.12"
 LabelJustification="Left"
><s font="3" size="18" color="0" face="96">W</s></t></n><n
 id="1335"
 p="265.13 403.02"
 Z="196"
 Element="74"
 NumHydrogens="0"
 NeedsClean="yes"
><t
 p="256.63 410.12"
 BoundingBox="256.63 395.07 273.63 410.12"
 LabelJustification="Left"
><s font="3" size="18" color="0" face="96">W</s></t></n><n
 id="1336"
 p="292.13 356.25"
 Z="197"
 Element="74"
 NumHydrogens="0"
 NeedsClean="yes"
><t
 p="283.63 363.35"
 BoundingBox="283.63 348.30 300.63 363.35"
 LabelJustification="Left"
><s font="3" size="18" color="0" face="96">W</s></t></n><b
 id="1337"
 Z="198"
 B="1335"
 E="1336"
/><b
 id="1338"
 Z="199"
 B="1334"
 E="1335"
/><b
 id="1339"
 Z="200"
 B="1334"
 E="1336"
/><b
 id="1340"
 Z="201"
 B="1333"
 E="1334"
 Order="2"
/></fragment><t
 p="281.03 389.89"
 BoundingBox="281.03 366.34 343.51 400.39"
 LabelJustification="Left"
 LabelLineHeight="auto"
 LineHeight="auto"
 LabelAlignment="Left"
><s font="3" size="26" color="0">O</s><s font="3" size="26" color="0" face="32">(W3)</s></t></n></fragment><fragment
 id="1051"
 BoundingBox="380.55 357.01 440.52 391.06"
 Z="235"
><n
 id="1052"
 p="391.38 370.31"
 Z="234"
 color="12"
 Warning="ChemDraw can&apos;t interpret this label."
 NodeType="Unspecified"
 NeedsClean="yes"
 AS="N"
><t
 p="380.55 380.56"
 BoundingBox="380.55 357.01 440.52 391.06"
 color="12"
 LabelJustification="Left"
 LabelLineHeight="auto"
 LineHeight="auto"
 LabelAlignment="Left"
><s font="3" size="26" color="12">Mn</s><s font="3" size="26" color="0" face="32">(1)</s></t></n></fragment><fragment
 id="1054"
 BoundingBox="441.03 219.28 442.83 297.31"
 Z="237"
><n
 id="1055"
 p="441.93 219.28"
 Z="236"
 AS="N"
/><n
 id="1056"
 p="441.93 297.31"
 Z="238"
 AS="N"
/><b
 id="1057"
 Z="239"
 Warning="This isolated bond is probably not intended to have chemical significance."
 B="1055"
 E="1056"
 BS="N"
/></fragment><fragment
 id="1058"
 BoundingBox="409.15 315.33 437.71 363"
 Z="241"
><n
 id="1059"
 p="436.93 315.78"
 Z="240"
 AS="N"
/><n
 id="1060"
 p="409.93 362.55"
 Z="242"
 AS="N"
/><b
 id="1061"
 Z="243"
 Warning="This isolated bond is probably not intended to have chemical significance."
 B="1059"
 E="1060"
 BS="N"
/></fragment><fragment
 id="1062"
 BoundingBox="433.53 292.76 477.60 326.81"
 Z="245"
><n
 id="1063"
 p="443.63 306.06"
 Z="244"
 Warning="ChemDraw can&apos;t interpret this label."
 NodeType="Unspecified"
 NeedsClean="yes"
 AS="N"
><t
 p="433.53 316.31"
 BoundingBox="433.53 292.76 477.60 326.81"
 LabelJustification="Left"
 LabelLineHeight="auto"
 LineHeight="auto"
 LabelAlignment="Left"
><s font="3" size="26" color="0">O</s><s font="3" size="26" color="0" face="32">(3)</s></t></n></fragment><fragment
 id="1073"
 BoundingBox="315.55 299.26 375.52 333.31"
 Z="247"
><n
 id="1074"
 p="326.38 312.56"
 Z="246"
 color="12"
 Warning="ChemDraw can&apos;t interpret this label."
 NodeType="Unspecified"
 NeedsClean="yes"
 AS="N"
><t
 p="315.55 322.81"
 BoundingBox="315.55 299.26 375.52 333.31"
 color="12"
 LabelJustification="Left"
 LabelLineHeight="auto"
 LineHeight="auto"
 LabelAlignment="Left"
><s font="3" size="26" color="12">Mn</s><s font="3" size="26" color="0" face="32">(3)</s></t></n></fragment><fragment
 id="1102"
 BoundingBox="300.34 373.46 381.12 375.26"
 Z="249"
><n
 id="1103"
 p="300.34 374.36"
 Z="248"
 AS="N"
/><n
 id="1104"
 p="381.12 374.36"
 Z="250"
 AS="N"
/><b
 id="1105"
 Z="251"
 Warning="This isolated bond is probably not intended to have chemical significance."
 B="1103"
 E="1104"
 BS="N"
/></fragment><fragment
 id="1106"
 BoundingBox="240.93 308.63 313.67 310.43"
 Z="253"
><n
 id="1107"
 p="240.93 309.53"
 Z="252"
 AS="N"
/><n
 id="1108"
 p="313.67 309.53"
 Z="254"
 AS="N"
/><b
 id="1109"
 Z="255"
 Warning="This isolated bond is probably not intended to have chemical significance."
 B="1107"
 E="1108"
 BS="N"
 CrossingBonds="1038"
/></fragment><fragment
 id="1110"
 BoundingBox="219.53 297.26 263.60 331.31"
 Z="257"
><n
 id="1111"
 p="229.63 310.56"
 Z="256"
 Warning="ChemDraw can&apos;t interpret this label."
 NodeType="Unspecified"
 NeedsClean="yes"
 AS="N"
><t
 p="219.53 320.81"
 BoundingBox="219.53 297.26 263.60 331.31"
 LabelJustification="Left"
 LabelLineHeight="auto"
 LineHeight="auto"
 LabelAlignment="Left"
><s font="3" size="26" color="0">O</s><s font="3" size="26" color="0" face="32">(4)</s></t></n></fragment><fragment
 id="1112"
 BoundingBox="179.76 316.83 219.70 355.80"
 Z="259"
><n
 id="1113"
 p="219.08 317.48"
 Z="258"
 AS="N"
/><n
 id="1114"
 p="180.38 355.15"
 Z="260"
 AS="N"
/><b
 id="1115"
 Z="261"
 Warning="This isolated bond is probably not intended to have chemical significance."
 B="1113"
 E="1114"
 BS="N"
/></fragment><fragment
 id="1116"
 BoundingBox="159.39 353.79 219.36 387.84"
 Z="263"
><n
 id="1117"
 p="170.22 367.09"
 Z="262"
 color="12"
 Warning="ChemDraw can&apos;t interpret this label."
 NodeType="Unspecified"
 NeedsClean="yes"
 AS="N"
><t
 p="159.39 377.34"
 BoundingBox="159.39 353.79 219.36 387.84"
 color="12"
 LabelJustification="Left"
 LabelLineHeight="auto"
 LineHeight="auto"
 LabelAlignment="Left"
><s font="3" size="26" color="12">Mn</s><s font="3" size="26" color="0" face="32">(4)</s></t></n></fragment><fragment
 id="1258"
 BoundingBox="295.48 320.66 324.04 368.33"
 Z="266"
><n
 id="1259"
 p="323.26 321.11"
 Z="265"
 AS="N"
/><n
 id="1260"
 p="296.26 367.88"
 Z="267"
 AS="N"
/><b
 id="1261"
 Z="268"
 Warning="This isolated bond is probably not intended to have chemical significance."
 B="1259"
 E="1260"
 BS="N"
/></fragment><fragment
 id="1262"
 BoundingBox="344.45 305.13 431.94 306.93"
 Z="270"
><n
 id="1263"
 p="344.45 306.03"
 Z="269"
 AS="N"
/><n
 id="1264"
 p="431.94 306.03"
 Z="271"
 AS="N"
/><b
 id="1265"
 Z="272"
 Warning="This isolated bond is probably not intended to have chemical significance."
 B="1263"
 E="1264"
 BS="N"
 CrossingBonds="1273"
/></fragment><fragment
 id="1266"
 BoundingBox="328.20 220.95 330 298.98"
 Z="274"
><n
 id="1267"
 p="329.10 220.95"
 Z="273"
 AS="N"
/><n
 id="1268"
 p="329.10 298.98"
 Z="275"
 AS="N"
/><b
 id="1269"
 Z="276"
 Warning="This isolated bond is probably not intended to have chemical significance."
 B="1267"
 E="1268"
 BS="N"
 CrossingBonds="1277"
/></fragment><fragment
 id="1270"
 BoundingBox="391.45 282.28 393.25 360.31"
 Z="278"
><n
 id="1271"
 p="392.35 282.28"
 Z="277"
 AS="N"
/><n
 id="1272"
 p="392.35 360.31"
 Z="279"
 AS="N"
/><b
 id="1273"
 Z="280"
 Warning="This isolated bond is probably not intended to have chemical significance."
 B="1271"
 E="1272"
 BS="N"
 CrossingBonds="1265"
/></fragment><fragment
 id="1274"
 BoundingBox="309.18 269.88 381.92 271.68"
 Z="282"
><n
 id="1275"
 p="309.18 270.78"
 Z="281"
 AS="N"
/><n
 id="1276"
 p="381.92 270.78"
 Z="283"
 AS="N"
/><b
 id="1277"
 Z="284"
 Warning="This isolated bond is probably not intended to have chemical significance."
 B="1275"
 E="1276"
 BS="N"
 CrossingBonds="1269"
/></fragment><fragment
 id="1278"
 BoundingBox="231.62 366.34 283.13 411.72"
 Z="286"
><n
 id="1279"
 p="273.73 379.64"
 Z="285"
 Element="1"
 NumHydrogens="0"
 NeedsClean="yes"
 AS="N"
><t
 p="264.33 389.89"
 BoundingBox="264.33 366.34 283.13 396.24"
 LabelJustification="Left"
 LabelLineHeight="auto"
 LineHeight="auto"
 LabelAlignment="Left"
><s font="3" size="26" color="0">H</s></t></n><n
 id="1446"
 p="232.16 411"
 Z="327"
 AS="N"
/><b
 id="1451"
 Z="328"
 B="1446"
 E="1279"
 Display="Dash"
 BS="N"
/></fragment><fragment
 id="1280"
 BoundingBox="127.87 376.92 161.41 410.19"
 Z="288"
><n
 id="1281"
 p="160.78 377.55"
 Z="287"
 AS="N"
/><n
 id="1282"
 p="128.50 409.55"
 Z="289"
 AS="N"
/><b
 id="1283"
 Z="290"
 Warning="This isolated bond is probably not intended to have chemical significance."
 B="1281"
 E="1282"
 BS="N"
/></fragment><fragment
 id="1284"
 BoundingBox="134.03 324.50 164.37 354.38"
 Z="292"
><n
 id="1285"
 p="163.74 353.73"
 Z="291"
 AS="N"
/><n
 id="1286"
 p="134.66 325.14"
 Z="293"
 AS="N"
/><b
 id="1287"
 Z="294"
 Warning="This isolated bond is probably not intended to have chemical significance."
 B="1285"
 E="1286"
 BS="N"
/></fragment><fragment
 id="1288"
 BoundingBox="182.50 377.46 208.66 406.99"
 Z="296"
><n
 id="1289"
 p="207.98 406.40"
 Z="295"
 AS="N"
/><n
 id="1290"
 p="183.18 378.05"
 Z="297"
 AS="N"
/><b
 id="1291"
 Z="298"
 Warning="This isolated bond is probably not intended to have chemical significance."
 B="1289"
 E="1290"
 BS="N"
/></fragment><fragment
 id="1292"
 BoundingBox="91.83 304.84 141.71 338.89"
 Z="300"
><n
 id="1293"
 p="101.23 318.14"
 Z="299"
 Element="8"
 NumHydrogens="2"
 NeedsClean="yes"
 AS="N"
><t
 p="91.83 328.39"
 BoundingBox="91.83 304.84 141.71 338.89"
 LabelJustification="Left"
 LabelLineHeight="auto"
 LineHeight="auto"
 LabelAlignment="Left"
><s font="3" size="26" color="0">H</s><s font="3" size="26" color="0" face="32">2</s><s font="3" size="26" color="0">O</s></t></n></fragment><fragment
 id="1294"
 BoundingBox="87.33 408.34 137.21 442.39"
 Z="302"
><n
 id="1295"
 p="96.73 421.64"
 Z="301"
 Element="8"
 NumHydrogens="2"
 NeedsClean="yes"
 AS="N"
><t
 p="87.33 431.89"
 BoundingBox="87.33 408.34 137.21 442.39"
 LabelJustification="Left"
 LabelLineHeight="auto"
 LineHeight="auto"
 LabelAlignment="Left"
><s font="3" size="26" color="0">H</s><s font="3" size="26" color="0" face="32">2</s><s font="3" size="26" color="0">O</s></t></n></fragment><fragment
 id="1296"
 BoundingBox="178.83 409.24 228.71 443.29"
 Z="304"
><n
 id="1297"
 p="188.23 422.54"
 Z="303"
 Element="8"
 NumHydrogens="2"
 NeedsClean="yes"
 AS="N"
><t
 p="178.83 432.79"
 BoundingBox="178.83 409.24 228.71 443.29"
 LabelJustification="Left"
 LabelLineHeight="auto"
 LineHeight="auto"
 LabelAlignment="Left"
><s font="3" size="26" color="0">H</s><s font="3" size="26" color="0" face="32">2</s><s font="3" size="26" color="0">O</s></t></n></fragment><fragment
 id="1298"
 BoundingBox="268.64 204.46 287.63 259.29"
 Z="306"
><n
 id="1299"
 p="286.77 259.01"
 Z="305"
 AS="N"
/><n
 id="1300"
 p="269.50 204.73"
 Z="307"
 AS="N"
/><b
 id="1301"
 Z="308"
 Warning="This isolated bond is probably not intended to have chemical significance."
 B="1299"
 E="1300"
 BS="N"
/></fragment><fragment
 id="1302"
 BoundingBox="222.93 252.55 278.74 267.60"
 Z="310"
><n
 id="1303"
 p="278.53 266.72"
 Z="309"
 AS="N"
/><n
 id="1304"
 p="223.14 253.43"
 Z="311"
 AS="N"
/><b
 id="1305"
 Z="312"
 Warning="This isolated bond is probably not intended to have chemical significance."
 B="1303"
 E="1304"
 BS="N"
/></fragment><fragment
 id="1306"
 BoundingBox="230.73 176.44 280.61 210.49"
 Z="314"
><n
 id="1307"
 p="240.13 189.74"
 Z="313"
 Element="8"
 NumHydrogens="2"
 NeedsClean="yes"
 AS="N"
><t
 p="230.73 199.99"
 BoundingBox="230.73 176.44 280.61 210.49"
 LabelJustification="Left"
 LabelLineHeight="auto"
 LineHeight="auto"
 LabelAlignment="Left"
><s font="3" size="26" color="0">H</s><s font="3" size="26" color="0" face="32">2</s><s font="3" size="26" color="0">O</s></t></n></fragment><fragment
 id="1314"
 BoundingBox="174.53 236.24 224.41 270.29"
 Z="316"
><n
 id="1315"
 p="183.93 249.54"
 Z="315"
 Element="8"
 NumHydrogens="2"
 NeedsClean="yes"
 AS="N"
><t
 p="174.53 259.79"
 BoundingBox="174.53 236.24 224.41 270.29"
 LabelJustification="Left"
 LabelLineHeight="auto"
 LineHeight="auto"
 LabelAlignment="Left"
><s font="3" size="26" color="0">H</s><s font="3" size="26" color="0" face="32">2</s><s font="3" size="26" color="0">O</s></t></n></fragment><fragment
 id="1329"
 BoundingBox="186.01 165.88 228.26 199.93"
 Z="318"
><n
 id="1328"
 p="189.26 179.20"
 Z="317"
 NodeType="Fragment"
 NeedsClean="yes"
 AS="N"
><fragment
 id="1455"
><n
 id="1353"
 p="119.86 165.70"
 Z="202"
 Element="74"
 NumHydrogens="0"
 NeedsClean="yes"
><t
 p="111.36 172.80"
 BoundingBox="111.36 157.75 128.36 172.80"
 LabelJustification="Left"
><s font="3" size="18" color="0" face="96">W</s></t></n><n
 id="1354"
 p="166.63 192.70"
 Z="203"
 Element="74"
 NumHydrogens="0"
 NeedsClean="yes"
><t
 p="158.13 199.80"
 BoundingBox="158.13 184.75 175.13 199.80"
 LabelJustification="Left"
><s font="3" size="18" color="0" face="96">W</s></t></n><n
 id="1355"
 p="213.39 165.70"
 Z="204"
 Element="74"
 NumHydrogens="0"
 NeedsClean="yes"
><t
 p="204.89 172.80"
 BoundingBox="204.89 157.75 221.89 172.80"
 LabelJustification="Left"
><s font="3" size="18" color="0" face="96">W</s></t></n><n
 id="1356"
 p="260.16 192.70"
 Z="205"
 Element="74"
 NumHydrogens="0"
 NeedsClean="yes"
><t
 p="251.66 199.80"
 BoundingBox="251.66 184.75 268.66 199.80"
 LabelJustification="Left"
><s font="3" size="18" color="0" face="96">W</s></t></n><b
 id="1357"
 Z="206"
 B="1355"
 E="1356"
/><b
 id="1358"
 Z="207"
 B="1354"
 E="1355"
/><b
 id="1359"
 Z="208"
 B="1353"
 E="1354"
/></fragment><t
 p="186.01 189.43"
 BoundingBox="186.01 165.88 228.26 199.93"
 LabelJustification="Left"
 LabelLineHeight="auto"
 LineHeight="auto"
 LabelAlignment="Left"
><s font="3" size="26" color="0" face="32">(W4)</s></t></n></fragment><fragment
 id="1362"
 BoundingBox="81.81 372.38 124.07 406.43"
 Z="320"
><n
 id="1361"
 p="85.06 385.70"
 Z="319"
 NodeType="Fragment"
 NeedsClean="yes"
 AS="N"
><fragment
 id="1456"
><n
 id="1371"
 p="85.06 385.70"
 Z="190"
 Element="74"
 NumHydrogens="0"
 NeedsClean="yes"
><t
 p="76.56 392.80"
 BoundingBox="76.56 377.75 93.56 392.80"
 LabelJustification="Left"
><s font="3" size="18" color="0" face="96">W</s></t></n></fragment><t
 p="81.81 395.93"
 BoundingBox="81.81 372.38 124.07 406.43"
 LabelJustification="Left"
 LabelLineHeight="auto"
 LineHeight="auto"
 LabelAlignment="Left"
><s font="3" size="26" color="0" face="32">(W1)</s></t></n></fragment><fragment
 id="1365"
 BoundingBox="235.21 402.98 277.47 437.03"
 Z="322"
><n
 id="1364"
 p="238.46 416.30"
 Z="321"
 NodeType="Fragment"
 NeedsClean="yes"
 AS="N"
><fragment
 id="1457"
><n
 id="1374"
 p="211.71 416.30"
 Z="191"
 Element="74"
 NumHydrogens="0"
 NeedsClean="yes"
><t
 p="203.21 423.40"
 BoundingBox="203.21 408.35 220.21 423.40"
 LabelJustification="Left"
><s font="3" size="18" color="0" face="96">W</s></t></n><n
 id="1375"
 p="265.71 416.30"
 Z="192"
 Element="74"
 NumHydrogens="0"
 NeedsClean="yes"
><t
 p="257.21 423.40"
 BoundingBox="257.21 408.35 274.21 423.40"
 LabelJustification="Left"
><s font="3" size="18" color="0" face="96">W</s></t></n><b
 id="1376"
 Z="193"
 B="1374"
 E="1375"
/></fragment><t
 p="235.21 426.53"
 BoundingBox="235.21 402.98 277.47 437.03"
 LabelJustification="Left"
 LabelLineHeight="auto"
 LineHeight="auto"
 LabelAlignment="Left"
><s font="3" size="26" color="0" face="32">(W2)</s></t></n></fragment><fragment
 id="1377"
 BoundingBox="129.21 224.48 171.47 258.53"
 Z="324"
><n
 id="1378"
 p="132.46 237.80"
 Z="323"
 NodeType="Fragment"
 NeedsClean="yes"
 AS="N"
><fragment
 id="1458"
><n
 id="1403"
 p="39.93 251.30"
 Z="181"
 Element="74"
 NumHydrogens="0"
 NeedsClean="yes"
><t
 p="31.43 258.40"
 BoundingBox="31.43 243.35 48.43 258.40"
 LabelJustification="Left"
><s font="3" size="18" color="0" face="96">W</s></t></n><n
 id="1404"
 p="86.69 224.30"
 Z="182"
 Element="74"
 NumHydrogens="0"
 NeedsClean="yes"
><t
 p="78.19 231.40"
 BoundingBox="78.19 216.35 95.19 231.40"
 LabelJustification="Left"
><s font="3" size="18" color="0" face="96">W</s></t></n><n
 id="1405"
 p="133.46 251.30"
 Z="183"
 Element="74"
 NumHydrogens="0"
 NeedsClean="yes"
><t
 p="124.96 258.40"
 BoundingBox="124.96 243.35 141.96 258.40"
 LabelJustification="Left"
><s font="3" size="18" color="0" face="96">W</s></t></n><n
 id="1406"
 p="180.23 224.30"
 Z="184"
 Element="74"
 NumHydrogens="0"
 NeedsClean="yes"
><t
 p="171.73 231.40"
 BoundingBox="171.73 216.35 188.73 231.40"
 LabelJustification="Left"
><s font="3" size="18" color="0" face="96">W</s></t></n><n
 id="1407"
 p="226.99 251.30"
 Z="185"
 Element="74"
 NumHydrogens="0"
 NeedsClean="yes"
><t
 p="218.49 258.40"
 BoundingBox="218.49 243.35 235.49 258.40"
 LabelJustification="Left"
><s font="3" size="18" color="0" face="96">W</s></t></n><b
 id="1408"
 Z="186"
 B="1406"
 E="1407"
/><b
 id="1409"
 Z="187"
 B="1405"
 E="1406"
/><b
 id="1410"
 Z="188"
 B="1404"
 E="1405"
/><b
 id="1411"
 Z="189"
 B="1403"
 E="1404"
/></fragment><t
 p="129.21 248.03"
 BoundingBox="129.21 224.48 171.47 258.53"
 LabelJustification="Left"
 LabelLineHeight="auto"
 LineHeight="auto"
 LabelAlignment="Left"
><s font="3" size="26" color="0" face="32">(W5)</s></t></n></fragment><fragment
 id="1384"
 BoundingBox="89.21 267.48 131.47 301.53"
 Z="326"
><n
 id="1385"
 p="92.46 280.80"
 Z="325"
 NodeType="Fragment"
 NeedsClean="yes"
 AS="N"
><fragment
 id="1459"
><n
 id="1433"
 p="-46.34 294.30"
 Z="168"
 Element="74"
 NumHydrogens="0"
 NeedsClean="yes"
><t
 p="-54.84 301.40"
 BoundingBox="-54.84 286.35 -37.84 301.40"
 LabelJustification="Left"
><s font="3" size="18" color="0" face="96">W</s></t></n><n
 id="1434"
 p="0.43 267.30"
 Z="169"
 Element="74"
 NumHydrogens="0"
 NeedsClean="yes"
><t
 p="-8.07 274.40"
 BoundingBox="-8.07 259.35 8.93 274.40"
 LabelJustification="Left"
><s font="3" size="18" color="0" face="96">W</s></t></n><n
 id="1435"
 p="47.19 294.30"
 Z="170"
 Element="74"
 NumHydrogens="0"
 NeedsClean="yes"
><t
 p="38.69 301.40"
 BoundingBox="38.69 286.35 55.69 301.40"
 LabelJustification="Left"
><s font="3" size="18" color="0" face="96">W</s></t></n><n
 id="1436"
 p="93.96 267.30"
 Z="171"
 Element="74"
 NumHydrogens="0"
 NeedsClean="yes"
><t
 p="85.46 274.40"
 BoundingBox="85.46 259.35 102.46 274.40"
 LabelJustification="Left"
><s font="3" size="18" color="0" face="96">W</s></t></n><n
 id="1437"
 p="140.73 294.30"
 Z="172"
 Element="74"
 NumHydrogens="0"
 NeedsClean="yes"
><t
 p="132.23 301.40"
 BoundingBox="132.23 286.35 149.23 301.40"
 LabelJustification="Left"
><s font="3" size="18" color="0" face="96">W</s></t></n><n
 id="1438"
 p="187.49 267.30"
 Z="173"
 Element="74"
 NumHydrogens="0"
 NeedsClean="yes"
><t
 p="178.99 274.40"
 BoundingBox="178.99 259.35 195.99 274.40"
 LabelJustification="Left"
><s font="3" size="18" color="0" face="96">W</s></t></n><n
 id="1439"
 p="234.26 294.30"
 Z="174"
 Element="74"
 NumHydrogens="0"
 NeedsClean="yes"
><t
 p="225.76 301.40"
 BoundingBox="225.76 286.35 242.76 301.40"
 LabelJustification="Left"
><s font="3" size="18" color="0" face="96">W</s></t></n><b
 id="1440"
 Z="175"
 B="1438"
 E="1439"
/><b
 id="1441"
 Z="176"
 B="1437"
 E="1438"
/><b
 id="1442"
 Z="177"
 B="1436"
 E="1437"
/><b
 id="1443"
 Z="178"
 B="1435"
 E="1436"
/><b
 id="1444"
 Z="179"
 B="1434"
 E="1435"
/><b
 id="1445"
 Z="180"
 B="1433"
 E="1434"
/></fragment><t
 p="89.21 291.03"
 BoundingBox="89.21 267.48 131.47 301.53"
 LabelJustification="Left"
 LabelLineHeight="auto"
 LineHeight="auto"
 LabelAlignment="Left"
><s font="3" size="26" color="0" face="32">(W7)</s></t></n></fragment></page></CDXML>
