# Supplementary material for: Closing Kok’s cycle of nature’s water oxidation catalysis
Source: Nat Commun. 2024 Jul 16;15:5982. doi: 10.1038/s41467-024-50210-6 (PMC11252165; doi:10.1038/s41467-024-50210-6)
Supplement: Supplementary file 5 — Source Data [file 41467_2024_50210_MOESM5_ESM.zip › 451188_3_related_ms_9188442_sf1svf/Fig. 6_10.cdxml]

<?xml version="1.0" encoding="UTF-8" ?>
<!DOCTYPE CDXML SYSTEM "http://www.cambridgesoft.com/xml/cdxml.dtd" >
<CDXML
 CreationProgram="ChemDraw 20.0.0.41"
 Name="Fig. 6_10.cdxml"
 BoundingBox="75.81 184.70 501 464.88"
 WindowPosition="0 0"
 WindowSize="0 0"
 WindowIsZoomed="yes"
 FractionalWidths="yes"
 InterpretChemically="yes"
 ShowAtomQuery="yes"
 ShowAtomStereo="no"
 ShowAtomEnhancedStereo="yes"
 ShowAtomNumber="no"
 ShowResidueID="no"
 ShowBondQuery="yes"
 ShowBondRxn="yes"
 ShowBondStereo="no"
 ShowTerminalCarbonLabels="no"
 ShowNonTerminalCarbonLabels="no"
 HideImplicitHydrogens="no"
 LabelFont="3"
 LabelSize="26"
 LabelFace="1"
 CaptionFont="4"
 CaptionSize="26"
 CaptionFace="1"
 HashSpacing="4.86"
 MarginWidth="3.60"
 LineWidth="1.80"
 BoldWidth="7.20"
 BondLength="54"
 BondSpacing="12"
 ChainAngle="120"
 LabelJustification="Auto"
 CaptionJustification="Left"
 AminoAcidTermini="HOH"
 ShowSequenceTermini="yes"
 ShowSequenceBonds="yes"
 ShowSequenceUnlinkedBranches="no"
 ResidueWrapCount="40"
 ResidueBlockCount="10"
 ResidueZigZag="yes"
 NumberResidueBlocks="no"
 PrintMargins="36 36 36 36"
 MacPrintInfo="00030000012C012C000000000D3E093AFFC5FFC50D7909750367057B03E000020000012C012C000000000D3E093A000100000064000000010001010100020001270F000100010000000000000000000000000002001901900000000000600000000000000000000100000000000000000000000000000000"
 ChemPropName=""
 ChemPropFormula="Chemical Formula: "
 ChemPropExactMass="Exact Mass: "
 ChemPropMolWt="Molecular Weight: "
 ChemPropMOverZ="m/z: "
 ChemPropAnalysis="Elemental Analysis: "
 ChemPropBoilingPt="Boiling Point: "
 ChemPropMeltingPt="Melting Point: "
 ChemPropCritTemp="Critical Temp: "
 ChemPropCritPres="Critical Pres: "
 ChemPropCritVol="Critical Vol: "
 ChemPropGibbs="Gibbs Energy: "
 ChemPropLogP="Log P: "
 ChemPropMR="MR: "
 ChemPropHenry="Henry&apos;s Law: "
 ChemPropEForm="Heat of Form: "
 ChemProptPSA="tPSA: "
 ChemPropCLogP="CLogP: "
 ChemPropCMR="CMR: "
 ChemPropLogS="LogS: "
 ChemPropPKa="pKa: "
 ChemPropID=""
 ChemPropFragmentLabel=""
 color="0"
 bgcolor="1"
 RxnAutonumberStart="1"
 RxnAutonumberConditions="no"
 RxnAutonumberStyle="Roman"
 RxnAutonumberFormat="(#)"
><colortable>
<color r="1" g="1" b="1"/>
<color r="0" g="0" b="0"/>
<color r="1" g="0" b="0"/>
<color r="1" g="1" b="0"/>
<color r="0" g="1" b="0"/>
<color r="0" g="1" b="1"/>
<color r="0" g="0" b="1"/>
<color r="1" g="0" b="1"/>
<color r="0" g="0.5020" b="0"/>
<color r="0.5020" g="0" b="0.5020"/>
</colortable><fonttable>
<font id="3" charset="iso-8859-1" name="Arial"/>
<font id="4" charset="iso-8859-1" name="Times New Roman"/>
</fonttable><page
 id="1344"
 BoundingBox="0 0 523.20 769.92"
 HeaderPosition="36"
 FooterPosition="36"
 PrintTrimMarks="yes"
 HeightPages="1"
 WidthPages="1"
><fragment
 id="1006"
 BoundingBox="319.80 211.13 348.36 258.80"
 Z="112"
><n
 id="1005"
 p="347.58 211.58"
 Z="111"
 AS="N"
/><n
 id="1007"
 p="320.58 258.35"
 Z="113"
 AS="N"
/><b
 id="1008"
 Z="114"
 Warning="This isolated bond is probably not intended to have chemical significance."
 B="1005"
 E="1007"
 BS="N"
 CrossingBonds="1269"
/></fragment><fragment
 id="1011"
 BoundingBox="304.38 255.31 337.64 285.21"
 Z="116"
><n
 id="1010"
 p="313.78 268.61"
 Z="115"
 color="10"
 Element="20"
 NumHydrogens="0"
 NeedsClean="yes"
 AS="N"
><t
 p="304.38 278.86"
 BoundingBox="304.38 255.31 337.64 285.21"
 color="10"
 LabelJustification="Left"
 LabelLineHeight="auto"
 LineHeight="auto"
 LabelAlignment="Left"
><s font="3" size="26" color="10">Ca</s></t></n></fragment><fragment
 id="1013"
 BoundingBox="365.58 201.18 438.32 202.98"
 Z="118"
><n
 id="1012"
 p="365.58 202.08"
 Z="117"
 AS="N"
/><n
 id="1014"
 p="438.32 202.08"
 Z="119"
 AS="N"
/><b
 id="1015"
 Z="120"
 Warning="This isolated bond is probably not intended to have chemical significance."
 B="1012"
 E="1014"
 BS="N"
/></fragment><fragment
 id="1016"
 BoundingBox="343.68 190.81 387.75 224.86"
 Z="122"
><n
 id="1017"
 p="353.78 204.11"
 Z="121"
 Warning="ChemDraw can&apos;t interpret this label."
 NodeType="Unspecified"
 NeedsClean="yes"
 AS="N"
><t
 p="343.68 214.36"
 BoundingBox="343.68 190.81 387.75 224.86"
 LabelJustification="Left"
 LabelLineHeight="auto"
 LineHeight="auto"
 LabelAlignment="Left"
><s font="3" size="26" color="0">O</s><s font="3" size="26" color="0" face="32">(2)</s></t></n></fragment><fragment
 id="1025"
 BoundingBox="423.80 212.13 452.36 259.80"
 Z="124"
><n
 id="1026"
 p="451.58 212.58"
 Z="123"
 AS="N"
/><n
 id="1027"
 p="424.58 259.35"
 Z="125"
 AS="N"
/><b
 id="1028"
 Z="126"
 Warning="This isolated bond is probably not intended to have chemical significance."
 B="1026"
 E="1027"
 BS="N"
/></fragment><fragment
 id="1029"
 BoundingBox="437.95 186.56 497.92 220.61"
 Z="128"
><n
 id="1030"
 p="448.78 199.86"
 Z="127"
 color="11"
 Warning="ChemDraw can&apos;t interpret this label."
 NodeType="Unspecified"
 NeedsClean="yes"
 AS="N"
><t
 p="437.95 210.11"
 BoundingBox="437.95 186.56 497.92 220.61"
 color="11"
 LabelJustification="Left"
 LabelLineHeight="auto"
 LineHeight="auto"
 LabelAlignment="Left"
><s font="3" size="26" color="11">Mn</s><s font="3" size="26" color="0" face="32">(2)</s></t></n></fragment><fragment
 id="1032"
 BoundingBox="405.18 252.06 449.25 286.11"
 Z="130"
><n
 id="1033"
 p="415.28 265.36"
 Z="129"
 Warning="ChemDraw can&apos;t interpret this label."
 NodeType="Unspecified"
 NeedsClean="yes"
 AS="N"
><t
 p="405.18 275.61"
 BoundingBox="405.18 252.06 449.25 286.11"
 LabelJustification="Left"
 LabelLineHeight="auto"
 LineHeight="auto"
 LabelAlignment="Left"
><s font="3" size="26" color="0">O</s><s font="3" size="26" color="0" face="32">(1)</s></t></n></fragment><fragment
 id="1036"
 BoundingBox="312.52 283.25 314.32 361.28"
 Z="132"
><n
 id="1035"
 p="313.42 283.25"
 Z="131"
 AS="N"
/><n
 id="1037"
 p="313.42 361.28"
 Z="133"
 AS="N"
/><b
 id="1038"
 Z="166"
 Warning="This isolated bond is probably not intended to have chemical significance."
 B="1035"
 E="1037"
 BS="N"
 CrossingBonds="1109 1261"
/></fragment><fragment
 id="1045"
 BoundingBox="304.43 362.64 324.66 392.54"
 Z="135"
><n
 id="1046"
 p="314.53 375.94"
 Z="134"
 Warning="An atom in this label has an invalid valence."
 Element="8"
 NumHydrogens="0"
 NeedsClean="yes"
 AS="N"
><t
 p="304.43 386.19"
 BoundingBox="304.43 362.64 324.66 392.54"
 LabelJustification="Left"
 LabelLineHeight="auto"
 LineHeight="auto"
 LabelAlignment="Left"
><s font="3" size="26" color="0">O</s></t></n></fragment><fragment
 id="1051"
 BoundingBox="403.95 353.31 463.92 387.36"
 Z="137"
><n
 id="1052"
 p="414.78 366.61"
 Z="136"
 color="11"
 Warning="ChemDraw can&apos;t interpret this label."
 NodeType="Unspecified"
 NeedsClean="yes"
 AS="N"
><t
 p="403.95 376.86"
 BoundingBox="403.95 353.31 463.92 387.36"
 color="11"
 LabelJustification="Left"
 LabelLineHeight="auto"
 LineHeight="auto"
 LabelAlignment="Left"
><s font="3" size="26" color="11">Mn</s><s font="3" size="26" color="0" face="32">(1)</s></t></n></fragment><fragment
 id="1054"
 BoundingBox="464.43 215.58 466.23 293.61"
 Z="139"
><n
 id="1055"
 p="465.33 215.58"
 Z="138"
 AS="N"
/><n
 id="1056"
 p="465.33 293.61"
 Z="140"
 AS="N"
/><b
 id="1057"
 Z="141"
 Warning="This isolated bond is probably not intended to have chemical significance."
 B="1055"
 E="1056"
 BS="N"
/></fragment><fragment
 id="1058"
 BoundingBox="432.55 311.63 461.11 359.30"
 Z="143"
><n
 id="1059"
 p="460.33 312.08"
 Z="142"
 AS="N"
/><n
 id="1060"
 p="433.33 358.85"
 Z="144"
 AS="N"
/><b
 id="1061"
 Z="145"
 Warning="This isolated bond is probably not intended to have chemical significance."
 B="1059"
 E="1060"
 BS="N"
/></fragment><fragment
 id="1062"
 BoundingBox="456.93 289.06 501 323.11"
 Z="147"
><n
 id="1063"
 p="467.03 302.36"
 Z="146"
 Warning="ChemDraw can&apos;t interpret this label."
 NodeType="Unspecified"
 NeedsClean="yes"
 AS="N"
><t
 p="456.93 312.61"
 BoundingBox="456.93 289.06 501 323.11"
 LabelJustification="Left"
 LabelLineHeight="auto"
 LineHeight="auto"
 LabelAlignment="Left"
><s font="3" size="26" color="0">O</s><s font="3" size="26" color="0" face="32">(3)</s></t></n></fragment><fragment
 id="1073"
 BoundingBox="338.95 295.56 398.92 329.61"
 Z="149"
><n
 id="1074"
 p="349.78 308.86"
 Z="148"
 color="11"
 Warning="ChemDraw can&apos;t interpret this label."
 NodeType="Unspecified"
 NeedsClean="yes"
 AS="N"
><t
 p="338.95 319.11"
 BoundingBox="338.95 295.56 398.92 329.61"
 color="11"
 LabelJustification="Left"
 LabelLineHeight="auto"
 LineHeight="auto"
 LabelAlignment="Left"
><s font="3" size="26" color="11">Mn</s><s font="3" size="26" color="0" face="32">(3)</s></t></n></fragment><fragment
 id="1102"
 BoundingBox="323.74 369.76 404.52 371.56"
 Z="151"
><n
 id="1103"
 p="323.74 370.66"
 Z="150"
 AS="N"
/><n
 id="1104"
 p="404.52 370.66"
 Z="152"
 AS="N"
/><b
 id="1105"
 Z="153"
 Warning="This isolated bond is probably not intended to have chemical significance."
 B="1103"
 E="1104"
 BS="N"
/></fragment><fragment
 id="1106"
 BoundingBox="264.33 304.93 337.07 306.73"
 Z="155"
><n
 id="1107"
 p="264.33 305.83"
 Z="154"
 AS="N"
/><n
 id="1108"
 p="337.07 305.83"
 Z="156"
 AS="N"
/><b
 id="1109"
 Z="157"
 Warning="This isolated bond is probably not intended to have chemical significance."
 B="1107"
 E="1108"
 BS="N"
 CrossingBonds="1038"
/></fragment><fragment
 id="1110"
 BoundingBox="242.93 293.56 287 327.61"
 Z="159"
><n
 id="1111"
 p="253.03 306.86"
 Z="158"
 Warning="ChemDraw can&apos;t interpret this label."
 NodeType="Unspecified"
 NeedsClean="yes"
 AS="N"
><t
 p="242.93 317.11"
 BoundingBox="242.93 293.56 287 327.61"
 LabelJustification="Left"
 LabelLineHeight="auto"
 LineHeight="auto"
 LabelAlignment="Left"
><s font="3" size="26" color="0">O</s><s font="3" size="26" color="0" face="32">(4)</s></t></n></fragment><fragment
 id="1112"
 BoundingBox="186.99 310.20 242.25 358.91"
 Z="161"
><n
 id="1113"
 p="241.66 310.88"
 Z="160"
 AS="N"
/><n
 id="1114"
 p="187.59 358.23"
 Z="162"
 AS="N"
/><b
 id="1115"
 Z="163"
 Warning="This isolated bond is probably not intended to have chemical significance."
 B="1113"
 E="1114"
 BS="N"
/></fragment><fragment
 id="1116"
 BoundingBox="161.29 354.89 221.26 388.94"
 Z="165"
><n
 id="1117"
 p="172.12 368.19"
 Z="164"
 color="11"
 Warning="ChemDraw can&apos;t interpret this label."
 NodeType="Unspecified"
 NeedsClean="yes"
 AS="N"
><t
 p="161.29 378.44"
 BoundingBox="161.29 354.89 221.26 388.94"
 color="11"
 LabelJustification="Left"
 LabelLineHeight="auto"
 LineHeight="auto"
 LabelAlignment="Left"
><s font="3" size="26" color="11">Mn</s><s font="3" size="26" color="0" face="32">(4)</s></t></n></fragment><fragment
 id="1258"
 BoundingBox="318.88 316.96 347.44 364.63"
 Z="168"
><n
 id="1259"
 p="346.66 317.41"
 Z="167"
 AS="N"
/><n
 id="1260"
 p="319.66 364.18"
 Z="169"
 AS="N"
/><b
 id="1261"
 Z="170"
 Warning="This isolated bond is probably not intended to have chemical significance."
 B="1259"
 E="1260"
 BS="N"
 CrossingBonds="1038"
/></fragment><fragment
 id="1262"
 BoundingBox="367.85 301.43 455.34 303.23"
 Z="172"
><n
 id="1263"
 p="367.85 302.33"
 Z="171"
 AS="N"
/><n
 id="1264"
 p="455.34 302.33"
 Z="173"
 AS="N"
/><b
 id="1265"
 Z="174"
 Warning="This isolated bond is probably not intended to have chemical significance."
 B="1263"
 E="1264"
 BS="N"
 CrossingBonds="1273"
/></fragment><fragment
 id="1266"
 BoundingBox="351.60 217.25 353.40 295.28"
 Z="176"
><n
 id="1267"
 p="352.50 217.25"
 Z="175"
 AS="N"
/><n
 id="1268"
 p="352.50 295.28"
 Z="177"
 AS="N"
/><b
 id="1269"
 Z="178"
 Warning="This isolated bond is probably not intended to have chemical significance."
 B="1267"
 E="1268"
 BS="N"
 CrossingBonds="1008 1277"
/></fragment><fragment
 id="1270"
 BoundingBox="414.85 278.58 416.65 356.61"
 Z="180"
><n
 id="1271"
 p="415.75 278.58"
 Z="179"
 AS="N"
/><n
 id="1272"
 p="415.75 356.61"
 Z="181"
 AS="N"
/><b
 id="1273"
 Z="182"
 Warning="This isolated bond is probably not intended to have chemical significance."
 B="1271"
 E="1272"
 BS="N"
 CrossingBonds="1265"
/></fragment><fragment
 id="1274"
 BoundingBox="332.58 266.18 405.32 267.98"
 Z="184"
><n
 id="1275"
 p="332.58 267.08"
 Z="183"
 AS="N"
/><n
 id="1276"
 p="405.32 267.08"
 Z="185"
 AS="N"
/><b
 id="1277"
 Z="186"
 Warning="This isolated bond is probably not intended to have chemical significance."
 B="1275"
 E="1276"
 BS="N"
 CrossingBonds="1269"
/></fragment><fragment
 id="1281"
 BoundingBox="187.93 385.21 223.36 428.27"
 Z="188"
><n
 id="1280"
 p="222.66 427.71"
 Z="187"
 AS="N"
/><n
 id="1282"
 p="188.63 385.78"
 Z="189"
 AS="N"
/><b
 id="1283"
 Z="190"
 Warning="This isolated bond is probably not intended to have chemical significance."
 B="1280"
 E="1282"
 BS="N"
/></fragment><fragment
 id="1284"
 BoundingBox="198.60 430.83 261.48 464.88"
 Z="192"
><n
 id="1285"
 p="201.85 444.15"
 Z="191"
 Warning="ChemDraw can&apos;t interpret this label."
 NodeType="Unspecified"
 NeedsClean="yes"
 AS="N"
><t
 p="198.60 454.38"
 BoundingBox="198.60 430.83 261.48 464.88"
 LabelJustification="Left"
 LabelLineHeight="auto"
 LineHeight="auto"
 LabelAlignment="Left"
><s font="3" size="26" color="0" face="32">(5)</s><s font="3" size="26" color="4">O</s><s font="3" size="26" color="0">H</s></t></n></fragment><fragment
 id="1302"
 BoundingBox="120.48 315.48 159.34 355.52"
 Z="194"
><n
 id="1301"
 p="158.69 354.89"
 Z="193"
 AS="N"
/><n
 id="1303"
 p="121.12 316.11"
 Z="195"
 AS="N"
/><b
 id="1304"
 Z="196"
 Warning="This isolated bond is probably not intended to have chemical significance."
 B="1301"
 E="1303"
 BS="N"
/></fragment><fragment
 id="1311"
 BoundingBox="75.81 290.20 125.68 324.25"
 Z="198"
><n
 id="1312"
 p="85.21 303.50"
 Z="197"
 Element="8"
 NumHydrogens="2"
 NeedsClean="yes"
 AS="N"
><t
 p="75.81 313.75"
 BoundingBox="75.81 290.20 125.68 324.25"
 LabelJustification="Left"
 LabelLineHeight="auto"
 LineHeight="auto"
 LabelAlignment="Left"
><s font="3" size="26" color="0">H</s><s font="3" size="26" color="0" face="32">2</s><s font="3" size="26" color="0">O</s></t></n></fragment><fragment
 id="1278"
 BoundingBox="140.57 421.91 140.62 421.96"
 Z="199"
><n
 id="1309"
 p="140.62 421.96"
 Z="200"
 Warning="This unlabeled atom is connected to no bonds, and may appear to be invisible."
 AS="N"
/></fragment><fragment
 id="1313"
 BoundingBox="85.81 410.20 124.83 440.10"
 Z="202"
><n
 id="1314"
 p="95.21 423.50"
 Z="201"
 Warning="An atom in this label has an invalid valence."
 Element="8"
 NumHydrogens="1"
 NeedsClean="yes"
 AS="N"
><t
 p="85.81 433.75"
 BoundingBox="85.81 410.20 124.83 440.10"
 LabelJustification="Left"
 LabelLineHeight="auto"
 LineHeight="auto"
 LabelAlignment="Left"
><s font="3" size="26" color="0">HO</s></t></n></fragment><fragment
 id="1316"
 BoundingBox="140.45 438.35 140.50 438.40"
 Z="204"
><n
 id="1315"
 p="140.50 438.40"
 Z="203"
 Warning="This unlabeled atom is connected to no bonds, and may appear to be invisible."
 AS="N"
/></fragment><fragment
 id="1336"
 BoundingBox="119.13 378.58 162.51 413.60"
 Z="206"
><n
 id="1335"
 p="161.95 379.28"
 Z="205"
 AS="N"
/><n
 id="1337"
 p="119.69 412.90"
 Z="207"
 AS="N"
/><b
 id="1338"
 Z="208"
 Warning="This isolated bond is probably not intended to have chemical significance."
 B="1335"
 E="1337"
 BS="N"
/></fragment><fragment
 id="1339"
 BoundingBox="281.13 206.78 309.69 254.45"
 Z="210"
><n
 id="1340"
 p="308.91 254"
 Z="209"
 AS="N"
/><n
 id="1341"
 p="281.91 207.23"
 Z="211"
 AS="N"
/><b
 id="1342"
 Z="212"
 Warning="This isolated bond is probably not intended to have chemical significance."
 B="1340"
 E="1341"
 BS="N"
/></fragment><fragment
 id="1294"
 BoundingBox="238.81 184.70 288.68 218.75"
 Z="214"
><n
 id="1293"
 p="248.21 198"
 Z="213"
 Element="8"
 NumHydrogens="2"
 NeedsClean="yes"
 AS="N"
><t
 p="238.81 208.25"
 BoundingBox="238.81 184.70 288.68 218.75"
 LabelJustification="Left"
 LabelLineHeight="auto"
 LineHeight="auto"
 LabelAlignment="Left"
><s font="3" size="26" color="0">H</s><s font="3" size="26" color="0" face="32">2</s><s font="3" size="26" color="0">O</s></t></n></fragment><fragment
 id="1295"
 BoundingBox="201.31 232.70 251.18 266.75"
 Z="216"
><n
 id="1296"
 p="210.71 246"
 Z="215"
 Element="8"
 NumHydrogens="2"
 NeedsClean="yes"
 AS="N"
><t
 p="201.31 256.25"
 BoundingBox="201.31 232.70 251.18 266.75"
 LabelJustification="Left"
 LabelLineHeight="auto"
 LineHeight="auto"
 LabelAlignment="Left"
><s font="3" size="26" color="0">H</s><s font="3" size="26" color="0" face="32">2</s><s font="3" size="26" color="0">O</s></t></n></fragment><fragment
 id="1332"
 BoundingBox="247.02 249.65 299.64 265.37"
 Z="218"
><n
 id="1331"
 p="299.41 264.50"
 Z="217"
 AS="N"
/><n
 id="1333"
 p="247.25 250.52"
 Z="219"
 AS="N"
/><b
 id="1334"
 Z="220"
 Warning="This isolated bond is probably not intended to have chemical significance."
 B="1331"
 E="1333"
 BS="N"
/></fragment></page></CDXML>
