# Supplementary material for: Closing Kok’s cycle of nature’s water oxidation catalysis
Source: Nat Commun. 2024 Jul 16;15:5982. doi: 10.1038/s41467-024-50210-6 (PMC11252165; doi:10.1038/s41467-024-50210-6)
Supplement: Supplementary file 5 — Source Data [file 41467_2024_50210_MOESM5_ESM.zip › 451188_3_related_ms_9188442_sf1svf/Fig. 6_12.cdxml]

<?xml version="1.0" encoding="UTF-8" ?>
<!DOCTYPE CDXML SYSTEM "http://www.cambridgesoft.com/xml/cdxml.dtd" >
<CDXML
 CreationProgram="ChemDraw 20.0.0.41"
 Name="Fig. 6_12.cdxml"
 BoundingBox="64.41 183.70 494.50 458.70"
 WindowPosition="0 0"
 WindowSize="0 0"
 WindowIsZoomed="yes"
 FractionalWidths="yes"
 InterpretChemically="yes"
 ShowAtomQuery="yes"
 ShowAtomStereo="no"
 ShowAtomEnhancedStereo="yes"
 ShowAtomNumber="no"
 ShowResidueID="no"
 ShowBondQuery="yes"
 ShowBondRxn="yes"
 ShowBondStereo="no"
 ShowTerminalCarbonLabels="no"
 ShowNonTerminalCarbonLabels="no"
 HideImplicitHydrogens="no"
 LabelFont="3"
 LabelSize="26"
 LabelFace="1"
 CaptionFont="4"
 CaptionSize="26"
 CaptionFace="1"
 HashSpacing="4.86"
 MarginWidth="3.60"
 LineWidth="1.80"
 BoldWidth="7.20"
 BondLength="54"
 BondSpacing="12"
 ChainAngle="120"
 LabelJustification="Auto"
 CaptionJustification="Left"
 AminoAcidTermini="HOH"
 ShowSequenceTermini="yes"
 ShowSequenceBonds="yes"
 ShowSequenceUnlinkedBranches="no"
 ResidueWrapCount="40"
 ResidueBlockCount="10"
 ResidueZigZag="yes"
 NumberResidueBlocks="no"
 PrintMargins="36 36 36 36"
 MacPrintInfo="00030000012C012C000000000D3E093AFFC5FFC50D7909750367057B03E000020000012C012C000000000D3E093A000100000064000000010001010100020001270F000100010000000000000000000000000002001901900000000000600000000000000000000100000000000000000000000000000000"
 ChemPropName=""
 ChemPropFormula="Chemical Formula: "
 ChemPropExactMass="Exact Mass: "
 ChemPropMolWt="Molecular Weight: "
 ChemPropMOverZ="m/z: "
 ChemPropAnalysis="Elemental Analysis: "
 ChemPropBoilingPt="Boiling Point: "
 ChemPropMeltingPt="Melting Point: "
 ChemPropCritTemp="Critical Temp: "
 ChemPropCritPres="Critical Pres: "
 ChemPropCritVol="Critical Vol: "
 ChemPropGibbs="Gibbs Energy: "
 ChemPropLogP="Log P: "
 ChemPropMR="MR: "
 ChemPropHenry="Henry&apos;s Law: "
 ChemPropEForm="Heat of Form: "
 ChemProptPSA="tPSA: "
 ChemPropCLogP="CLogP: "
 ChemPropCMR="CMR: "
 ChemPropLogS="LogS: "
 ChemPropPKa="pKa: "
 ChemPropID=""
 ChemPropFragmentLabel=""
 color="0"
 bgcolor="1"
 RxnAutonumberStart="1"
 RxnAutonumberConditions="no"
 RxnAutonumberStyle="Roman"
 RxnAutonumberFormat="(#)"
><colortable>
<color r="1" g="1" b="1"/>
<color r="0" g="0" b="0"/>
<color r="1" g="0" b="0"/>
<color r="1" g="1" b="0"/>
<color r="0" g="1" b="0"/>
<color r="0" g="1" b="1"/>
<color r="0" g="0" b="1"/>
<color r="1" g="0" b="1"/>
<color r="0" g="0.5020" b="0"/>
<color r="0.5020" g="0" b="0.5020"/>
<color r="1" g="0.5020" b="0"/>
</colortable><fonttable>
<font id="3" charset="iso-8859-1" name="Arial"/>
<font id="4" charset="iso-8859-1" name="Times New Roman"/>
</fonttable><page
 id="1362"
 BoundingBox="0 0 523.20 769.92"
 HeaderPosition="36"
 FooterPosition="36"
 PrintTrimMarks="yes"
 HeightPages="1"
 WidthPages="1"
><fragment
 id="1006"
 BoundingBox="313.30 209.63 341.86 257.30"
 Z="114"
><n
 id="1005"
 p="341.08 210.08"
 Z="113"
 AS="N"
/><n
 id="1007"
 p="314.08 256.85"
 Z="115"
 AS="N"
/><b
 id="1008"
 Z="116"
 Warning="This isolated bond is probably not intended to have chemical significance."
 B="1005"
 E="1007"
 BS="N"
 CrossingBonds="1269"
/></fragment><fragment
 id="1011"
 BoundingBox="297.88 253.81 331.14 283.71"
 Z="118"
><n
 id="1010"
 p="307.28 267.11"
 Z="117"
 color="10"
 Element="20"
 NumHydrogens="0"
 NeedsClean="yes"
 AS="N"
><t
 p="297.88 277.36"
 BoundingBox="297.88 253.81 331.14 283.71"
 color="10"
 LabelJustification="Left"
 LabelLineHeight="auto"
 LineHeight="auto"
 LabelAlignment="Left"
><s font="3" size="26" color="10">Ca</s></t></n></fragment><fragment
 id="1013"
 BoundingBox="359.08 199.68 431.82 201.48"
 Z="120"
><n
 id="1012"
 p="359.08 200.58"
 Z="119"
 AS="N"
/><n
 id="1014"
 p="431.82 200.58"
 Z="121"
 AS="N"
/><b
 id="1015"
 Z="122"
 Warning="This isolated bond is probably not intended to have chemical significance."
 B="1012"
 E="1014"
 BS="N"
/></fragment><fragment
 id="1016"
 BoundingBox="337.18 189.31 381.25 223.36"
 Z="124"
><n
 id="1017"
 p="347.28 202.61"
 Z="123"
 Warning="ChemDraw can&apos;t interpret this label."
 NodeType="Unspecified"
 NeedsClean="yes"
 AS="N"
><t
 p="337.18 212.86"
 BoundingBox="337.18 189.31 381.25 223.36"
 LabelJustification="Left"
 LabelLineHeight="auto"
 LineHeight="auto"
 LabelAlignment="Left"
><s font="3" size="26" color="0">O</s><s font="3" size="26" color="0" face="32">(2)</s></t></n></fragment><fragment
 id="1025"
 BoundingBox="417.30 210.63 445.86 258.30"
 Z="126"
><n
 id="1026"
 p="445.08 211.08"
 Z="125"
 AS="N"
/><n
 id="1027"
 p="418.08 257.85"
 Z="127"
 AS="N"
/><b
 id="1028"
 Z="128"
 Warning="This isolated bond is probably not intended to have chemical significance."
 B="1026"
 E="1027"
 BS="N"
/></fragment><fragment
 id="1029"
 BoundingBox="431.45 185.06 491.42 219.11"
 Z="130"
><n
 id="1030"
 p="442.28 198.36"
 Z="129"
 color="11"
 Warning="ChemDraw can&apos;t interpret this label."
 NodeType="Unspecified"
 NeedsClean="yes"
 AS="N"
><t
 p="431.45 208.61"
 BoundingBox="431.45 185.06 491.42 219.11"
 color="11"
 LabelJustification="Left"
 LabelLineHeight="auto"
 LineHeight="auto"
 LabelAlignment="Left"
><s font="3" size="26" color="11">Mn</s><s font="3" size="26" color="0" face="32">(2)</s></t></n></fragment><fragment
 id="1032"
 BoundingBox="398.68 250.56 442.75 284.61"
 Z="132"
><n
 id="1033"
 p="408.78 263.86"
 Z="131"
 Warning="ChemDraw can&apos;t interpret this label."
 NodeType="Unspecified"
 NeedsClean="yes"
 AS="N"
><t
 p="398.68 274.11"
 BoundingBox="398.68 250.56 442.75 284.61"
 LabelJustification="Left"
 LabelLineHeight="auto"
 LineHeight="auto"
 LabelAlignment="Left"
><s font="3" size="26" color="0">O</s><s font="3" size="26" color="0" face="32">(1)</s></t></n></fragment><fragment
 id="1036"
 BoundingBox="296.53 281.06 309.87 370.75"
 Z="134"
><n
 id="1035"
 p="308.98 281.17"
 Z="133"
 AS="N"
/><n
 id="1037"
 p="297.42 370.63"
 Z="135"
 AS="N"
/><b
 id="1038"
 Z="164"
 Warning="This isolated bond is probably not intended to have chemical significance."
 B="1035"
 E="1037"
 BS="N"
 CrossingBonds="1109"
/></fragment><fragment
 id="1045"
 BoundingBox="286.83 371.34 307.06 401.24"
 Z="137"
><n
 id="1046"
 p="296.93 384.64"
 Z="136"
 Warning="An atom in this label has an invalid valence."
 Element="8"
 NumHydrogens="0"
 NeedsClean="yes"
 AS="N"
><t
 p="286.83 394.89"
 BoundingBox="286.83 371.34 307.06 401.24"
 LabelJustification="Left"
 LabelLineHeight="auto"
 LineHeight="auto"
 LabelAlignment="Left"
><s font="3" size="26" color="0">O</s></t></n></fragment><fragment
 id="1051"
 BoundingBox="397.45 351.81 457.42 385.86"
 Z="139"
><n
 id="1052"
 p="408.28 365.11"
 Z="138"
 color="12"
 Warning="ChemDraw can&apos;t interpret this label."
 NodeType="Unspecified"
 NeedsClean="yes"
 AS="N"
><t
 p="397.45 375.36"
 BoundingBox="397.45 351.81 457.42 385.86"
 color="12"
 LabelJustification="Left"
 LabelLineHeight="auto"
 LineHeight="auto"
 LabelAlignment="Left"
><s font="3" size="26" color="12">Mn</s><s font="3" size="26" color="0" face="32">(1)</s></t></n></fragment><fragment
 id="1054"
 BoundingBox="457.93 214.08 459.73 292.11"
 Z="141"
><n
 id="1055"
 p="458.83 214.08"
 Z="140"
 AS="N"
/><n
 id="1056"
 p="458.83 292.11"
 Z="142"
 AS="N"
/><b
 id="1057"
 Z="143"
 Warning="This isolated bond is probably not intended to have chemical significance."
 B="1055"
 E="1056"
 BS="N"
/></fragment><fragment
 id="1058"
 BoundingBox="426.05 310.13 454.61 357.80"
 Z="145"
><n
 id="1059"
 p="453.83 310.58"
 Z="144"
 AS="N"
/><n
 id="1060"
 p="426.83 357.35"
 Z="146"
 AS="N"
/><b
 id="1061"
 Z="147"
 Warning="This isolated bond is probably not intended to have chemical significance."
 B="1059"
 E="1060"
 BS="N"
/></fragment><fragment
 id="1062"
 BoundingBox="450.43 287.56 494.50 321.61"
 Z="149"
><n
 id="1063"
 p="460.53 300.86"
 Z="148"
 Warning="ChemDraw can&apos;t interpret this label."
 NodeType="Unspecified"
 NeedsClean="yes"
 AS="N"
><t
 p="450.43 311.11"
 BoundingBox="450.43 287.56 494.50 321.61"
 LabelJustification="Left"
 LabelLineHeight="auto"
 LineHeight="auto"
 LabelAlignment="Left"
><s font="3" size="26" color="0">O</s><s font="3" size="26" color="0" face="32">(3)</s></t></n></fragment><fragment
 id="1073"
 BoundingBox="332.45 294.06 392.42 328.11"
 Z="151"
><n
 id="1074"
 p="343.28 307.36"
 Z="150"
 color="11"
 Warning="ChemDraw can&apos;t interpret this label."
 NodeType="Unspecified"
 NeedsClean="yes"
 AS="N"
><t
 p="332.45 317.61"
 BoundingBox="332.45 294.06 392.42 328.11"
 color="11"
 LabelJustification="Left"
 LabelLineHeight="auto"
 LineHeight="auto"
 LabelAlignment="Left"
><s font="3" size="26" color="11">Mn</s><s font="3" size="26" color="0" face="32">(3)</s></t></n></fragment><fragment
 id="1106"
 BoundingBox="257.83 303.43 330.57 305.23"
 Z="153"
><n
 id="1107"
 p="257.83 304.33"
 Z="152"
 AS="N"
/><n
 id="1108"
 p="330.57 304.33"
 Z="154"
 AS="N"
/><b
 id="1109"
 Z="155"
 Warning="This isolated bond is probably not intended to have chemical significance."
 B="1107"
 E="1108"
 BS="N"
 CrossingBonds="1038"
/></fragment><fragment
 id="1110"
 BoundingBox="236.43 292.06 280.50 326.11"
 Z="157"
><n
 id="1111"
 p="246.53 305.36"
 Z="156"
 Warning="ChemDraw can&apos;t interpret this label."
 NodeType="Unspecified"
 NeedsClean="yes"
 AS="N"
><t
 p="236.43 315.61"
 BoundingBox="236.43 292.06 280.50 326.11"
 LabelJustification="Left"
 LabelLineHeight="auto"
 LineHeight="auto"
 LabelAlignment="Left"
><s font="3" size="26" color="0">O</s><s font="3" size="26" color="0" face="32">(4)</s></t></n></fragment><fragment
 id="1112"
 BoundingBox="188.02 310.69 238.43 364.42"
 Z="159"
><n
 id="1113"
 p="237.77 311.31"
 Z="158"
 AS="N"
/><n
 id="1114"
 p="188.68 363.80"
 Z="160"
 AS="N"
/><b
 id="1115"
 Z="161"
 Warning="This isolated bond is probably not intended to have chemical significance."
 B="1113"
 E="1114"
 BS="N"
/></fragment><fragment
 id="1116"
 BoundingBox="162.79 363.89 222.76 397.94"
 Z="163"
><n
 id="1117"
 p="173.62 377.19"
 Z="162"
 color="11"
 Warning="ChemDraw can&apos;t interpret this label."
 NodeType="Unspecified"
 NeedsClean="yes"
 AS="N"
><t
 p="162.79 387.44"
 BoundingBox="162.79 363.89 222.76 397.94"
 color="11"
 LabelJustification="Left"
 LabelLineHeight="auto"
 LineHeight="auto"
 LabelAlignment="Left"
><s font="3" size="26" color="11">Mn</s><s font="3" size="26" color="0" face="32">(4)</s></t></n></fragment><fragment
 id="1258"
 BoundingBox="305.79 321.23 343.91 376.94"
 Z="166"
><n
 id="1259"
 p="343.17 321.73"
 Z="165"
 AS="N"
/><n
 id="1260"
 p="306.54 376.44"
 Z="167"
 AS="N"
/><b
 id="1261"
 Z="168"
 Warning="This isolated bond is probably not intended to have chemical significance."
 B="1259"
 E="1260"
 BS="N"
/></fragment><fragment
 id="1262"
 BoundingBox="361.35 299.93 448.84 301.73"
 Z="170"
><n
 id="1263"
 p="361.35 300.83"
 Z="169"
 AS="N"
/><n
 id="1264"
 p="448.84 300.83"
 Z="171"
 AS="N"
/><b
 id="1265"
 Z="172"
 Warning="This isolated bond is probably not intended to have chemical significance."
 B="1263"
 E="1264"
 BS="N"
 CrossingBonds="1273"
/></fragment><fragment
 id="1266"
 BoundingBox="345.10 215.75 346.90 293.78"
 Z="174"
><n
 id="1267"
 p="346 215.75"
 Z="173"
 AS="N"
/><n
 id="1268"
 p="346 293.78"
 Z="175"
 AS="N"
/><b
 id="1269"
 Z="176"
 Warning="This isolated bond is probably not intended to have chemical significance."
 B="1267"
 E="1268"
 BS="N"
 CrossingBonds="1008 1277"
/></fragment><fragment
 id="1270"
 BoundingBox="408.35 277.08 410.15 355.11"
 Z="178"
><n
 id="1271"
 p="409.25 277.08"
 Z="177"
 AS="N"
/><n
 id="1272"
 p="409.25 355.11"
 Z="179"
 AS="N"
/><b
 id="1273"
 Z="180"
 Warning="This isolated bond is probably not intended to have chemical significance."
 B="1271"
 E="1272"
 BS="N"
 CrossingBonds="1265"
/></fragment><fragment
 id="1274"
 BoundingBox="326.08 264.68 398.82 266.48"
 Z="182"
><n
 id="1275"
 p="326.08 265.58"
 Z="181"
 AS="N"
/><n
 id="1276"
 p="398.82 265.58"
 Z="183"
 AS="N"
/><b
 id="1277"
 Z="184"
 Warning="This isolated bond is probably not intended to have chemical significance."
 B="1275"
 E="1276"
 BS="N"
 CrossingBonds="1269"
/></fragment><fragment
 id="1281"
 BoundingBox="191.68 388.29 236.43 421.48"
 Z="186"
><n
 id="1280"
 p="235.90 420.75"
 Z="185"
 AS="N"
/><n
 id="1282"
 p="192.21 389.01"
 Z="187"
 AS="N"
/><b
 id="1283"
 Z="188"
 Warning="This isolated bond is probably not intended to have chemical significance."
 B="1280"
 E="1282"
 BS="N"
/></fragment><fragment
 id="1284"
 BoundingBox="211.56 417.83 255.64 451.88"
 Z="190"
><n
 id="1285"
 p="214.81 431.14"
 Z="189"
 Warning="ChemDraw can&apos;t interpret this label."
 NodeType="Unspecified"
 NeedsClean="yes"
 AS="N"
><t
 p="211.56 441.38"
 BoundingBox="211.56 417.83 255.64 451.88"
 LabelJustification="Left"
 LabelLineHeight="auto"
 LineHeight="auto"
 LabelAlignment="Left"
><s font="3" size="26" color="0" face="32">(5)</s><s font="3" size="26" color="4">O</s></t></n></fragment><fragment
 id="1335"
 BoundingBox="109.17 420.51 109.22 420.56"
 Z="191"
><n
 id="1309"
 p="109.22 420.56"
 Z="194"
 Warning="This unlabeled atom is connected to no bonds, and may appear to be invisible."
 AS="N"
/></fragment><fragment
 id="1302"
 BoundingBox="90.10 307.61 90.15 307.66"
 Z="192"
><n
 id="1303"
 p="90.15 307.66"
 Z="193"
 Warning="This unlabeled atom is connected to no bonds, and may appear to be invisible."
 AS="N"
/></fragment><fragment
 id="1311"
 BoundingBox="64.41 310.40 114.28 344.45"
 Z="196"
><n
 id="1312"
 p="73.81 323.70"
 Z="195"
 Element="8"
 NumHydrogens="2"
 NeedsClean="yes"
 AS="N"
><t
 p="64.41 333.95"
 BoundingBox="64.41 310.40 114.28 344.45"
 LabelJustification="Left"
 LabelLineHeight="auto"
 LineHeight="auto"
 LabelAlignment="Left"
><s font="3" size="26" color="0">H</s><s font="3" size="26" color="0" face="32">2</s><s font="3" size="26" color="0">O</s></t></n></fragment><fragment
 id="1313"
 BoundingBox="91.41 428.80 130.43 458.70"
 Z="198"
><n
 id="1314"
 p="100.81 442.10"
 Z="197"
 Warning="An atom in this label has an invalid valence."
 Element="8"
 NumHydrogens="1"
 NeedsClean="yes"
 AS="N"
><t
 p="91.41 452.35"
 BoundingBox="91.41 428.80 130.43 458.70"
 LabelJustification="Left"
 LabelLineHeight="auto"
 LineHeight="auto"
 LabelAlignment="Left"
><s font="3" size="26" color="0">HO</s></t></n></fragment><fragment
 id="1341"
 BoundingBox="107.15 429.45 107.20 429.50"
 Z="199"
><n
 id="1342"
 p="107.20 429.50"
 Z="200"
 Warning="This unlabeled atom is connected to no bonds, and may appear to be invisible."
 AS="N"
/></fragment><fragment
 id="1346"
 BoundingBox="130.36 387.55 167.84 428.87"
 Z="202"
><n
 id="1345"
 p="131.03 428.27"
 Z="201"
 AS="N"
/><n
 id="1347"
 p="167.17 388.15"
 Z="203"
 AS="N"
/><b
 id="1348"
 Z="204"
 Warning="This isolated bond is probably not intended to have chemical significance."
 B="1345"
 E="1347"
 BS="N"
/></fragment><fragment
 id="1349"
 BoundingBox="276.63 205.78 305.19 253.45"
 Z="206"
><n
 id="1340"
 p="304.41 253"
 Z="205"
 AS="N"
/><n
 id="1350"
 p="277.41 206.23"
 Z="207"
 AS="N"
/><b
 id="1351"
 Z="208"
 Warning="This isolated bond is probably not intended to have chemical significance."
 B="1340"
 E="1350"
 BS="N"
/></fragment><fragment
 id="1294"
 BoundingBox="234.31 183.70 284.18 217.75"
 Z="210"
><n
 id="1293"
 p="243.71 197"
 Z="209"
 Element="8"
 NumHydrogens="2"
 NeedsClean="yes"
 AS="N"
><t
 p="234.31 207.25"
 BoundingBox="234.31 183.70 284.18 217.75"
 LabelJustification="Left"
 LabelLineHeight="auto"
 LineHeight="auto"
 LabelAlignment="Left"
><s font="3" size="26" color="0">H</s><s font="3" size="26" color="0" face="32">2</s><s font="3" size="26" color="0">O</s></t></n></fragment><fragment
 id="1295"
 BoundingBox="196.81 231.70 246.68 265.75"
 Z="212"
><n
 id="1296"
 p="206.21 245"
 Z="211"
 Element="8"
 NumHydrogens="2"
 NeedsClean="yes"
 AS="N"
><t
 p="196.81 255.25"
 BoundingBox="196.81 231.70 246.68 265.75"
 LabelJustification="Left"
 LabelLineHeight="auto"
 LineHeight="auto"
 LabelAlignment="Left"
><s font="3" size="26" color="0">H</s><s font="3" size="26" color="0" face="32">2</s><s font="3" size="26" color="0">O</s></t></n></fragment><fragment
 id="1332"
 BoundingBox="242.52 248.65 295.14 264.37"
 Z="214"
><n
 id="1331"
 p="294.91 263.50"
 Z="213"
 AS="N"
/><n
 id="1333"
 p="242.75 249.52"
 Z="215"
 AS="N"
/><b
 id="1334"
 Z="216"
 Warning="This isolated bond is probably not intended to have chemical significance."
 B="1331"
 E="1333"
 BS="N"
/></fragment><fragment
 id="1354"
 BoundingBox="257.13 397.74 287.92 425"
 Z="218"
><n
 id="1353"
 p="257.72 424.33"
 Z="217"
 AS="N"
/><n
 id="1355"
 p="287.33 398.42"
 Z="219"
 AS="N"
/><b
 id="1356"
 Z="220"
 Warning="This isolated bond is probably not intended to have chemical significance."
 B="1353"
 E="1355"
 BS="N"
/></fragment><fragment
 id="1357"
 BoundingBox="116.38 330.99 161.13 364.18"
 Z="222"
><n
 id="1358"
 p="160.60 363.45"
 Z="221"
 AS="N"
/><n
 id="1359"
 p="116.91 331.71"
 Z="223"
 AS="N"
/><b
 id="1360"
 Z="224"
 Warning="This isolated bond is probably not intended to have chemical significance."
 B="1358"
 E="1359"
 BS="N"
/></fragment></page></CDXML>
