# Supplementary material for: Closing Kok’s cycle of nature’s water oxidation catalysis
Source: Nat Commun. 2024 Jul 16;15:5982. doi: 10.1038/s41467-024-50210-6 (PMC11252165; doi:10.1038/s41467-024-50210-6)
Supplement: Supplementary file 5 — Source Data [file 41467_2024_50210_MOESM5_ESM.zip › 451188_3_related_ms_9188442_sf1svf/Fig. 6_15.cdxml]

<?xml version="1.0" encoding="UTF-8" ?>
<!DOCTYPE CDXML SYSTEM "http://www.cambridgesoft.com/xml/cdxml.dtd" >
<CDXML
 CreationProgram="ChemDraw 20.0.0.41"
 Name="Fig. 6_15.cdxml"
 BoundingBox="87.33 176.44 477.60 443.29"
 WindowPosition="0 0"
 WindowSize="0 0"
 WindowIsZoomed="yes"
 FractionalWidths="yes"
 InterpretChemically="yes"
 ShowAtomQuery="yes"
 ShowAtomStereo="no"
 ShowAtomEnhancedStereo="yes"
 ShowAtomNumber="no"
 ShowResidueID="no"
 ShowBondQuery="yes"
 ShowBondRxn="yes"
 ShowBondStereo="no"
 ShowTerminalCarbonLabels="no"
 ShowNonTerminalCarbonLabels="no"
 HideImplicitHydrogens="no"
 LabelFont="3"
 LabelSize="26"
 LabelFace="1"
 CaptionFont="4"
 CaptionSize="26"
 CaptionFace="1"
 HashSpacing="4.86"
 MarginWidth="3.60"
 LineWidth="1.80"
 BoldWidth="7.20"
 BondLength="54"
 BondSpacing="12"
 ChainAngle="120"
 LabelJustification="Auto"
 CaptionJustification="Left"
 AminoAcidTermini="HOH"
 ShowSequenceTermini="yes"
 ShowSequenceBonds="yes"
 ShowSequenceUnlinkedBranches="no"
 ResidueWrapCount="40"
 ResidueBlockCount="10"
 ResidueZigZag="yes"
 NumberResidueBlocks="no"
 PrintMargins="36 36 36 36"
 MacPrintInfo="00030000012C012C000000000D3E093AFFC5FFC50D7909750367057B03E000020000012C012C000000000D3E093A000100000064000000010001010100020001270F000100010000000000000000000000000002001901900000000000600000000000000000000100000000000000000000000000000000"
 ChemPropName=""
 ChemPropFormula="Chemical Formula: "
 ChemPropExactMass="Exact Mass: "
 ChemPropMolWt="Molecular Weight: "
 ChemPropMOverZ="m/z: "
 ChemPropAnalysis="Elemental Analysis: "
 ChemPropBoilingPt="Boiling Point: "
 ChemPropMeltingPt="Melting Point: "
 ChemPropCritTemp="Critical Temp: "
 ChemPropCritPres="Critical Pres: "
 ChemPropCritVol="Critical Vol: "
 ChemPropGibbs="Gibbs Energy: "
 ChemPropLogP="Log P: "
 ChemPropMR="MR: "
 ChemPropHenry="Henry&apos;s Law: "
 ChemPropEForm="Heat of Form: "
 ChemProptPSA="tPSA: "
 ChemPropCLogP="CLogP: "
 ChemPropCMR="CMR: "
 ChemPropLogS="LogS: "
 ChemPropPKa="pKa: "
 ChemPropID=""
 ChemPropFragmentLabel=""
 color="0"
 bgcolor="1"
 RxnAutonumberStart="1"
 RxnAutonumberConditions="no"
 RxnAutonumberStyle="Roman"
 RxnAutonumberFormat="(#)"
><colortable>
<color r="1" g="1" b="1"/>
<color r="0" g="0" b="0"/>
<color r="1" g="0" b="0"/>
<color r="1" g="1" b="0"/>
<color r="0" g="1" b="0"/>
<color r="0" g="1" b="1"/>
<color r="0" g="0" b="1"/>
<color r="1" g="0" b="1"/>
<color r="0" g="0.5020" b="0"/>
<color r="0.5020" g="0" b="0.5020"/>
<color r="1" g="0.5020" b="0"/>
</colortable><fonttable>
<font id="3" charset="iso-8859-1" name="Arial"/>
<font id="4" charset="iso-8859-1" name="Times New Roman"/>
</fonttable><page
 id="1317"
 BoundingBox="0 0 523.20 769.92"
 HeaderPosition="36"
 FooterPosition="36"
 PrintTrimMarks="yes"
 HeightPages="1"
 WidthPages="1"
><fragment
 id="1006"
 BoundingBox="296.40 214.83 324.96 262.50"
 Z="110"
><n
 id="1005"
 p="324.18 215.28"
 Z="109"
 AS="N"
/><n
 id="1007"
 p="297.18 262.05"
 Z="111"
 AS="N"
/><b
 id="1008"
 Z="112"
 Warning="This isolated bond is probably not intended to have chemical significance."
 B="1005"
 E="1007"
 BS="N"
/></fragment><fragment
 id="1011"
 BoundingBox="277.98 259.01 311.24 288.91"
 Z="114"
><n
 id="1010"
 p="287.38 272.31"
 Z="113"
 color="10"
 Element="20"
 NumHydrogens="0"
 NeedsClean="yes"
 AS="N"
><t
 p="277.98 282.56"
 BoundingBox="277.98 259.01 311.24 288.91"
 color="10"
 LabelJustification="Left"
 LabelLineHeight="auto"
 LineHeight="auto"
 LabelAlignment="Left"
><s font="3" size="26" color="10">Ca</s></t></n></fragment><fragment
 id="1013"
 BoundingBox="342.18 204.88 414.92 206.68"
 Z="116"
><n
 id="1012"
 p="342.18 205.78"
 Z="115"
 AS="N"
/><n
 id="1014"
 p="414.92 205.78"
 Z="117"
 AS="N"
/><b
 id="1015"
 Z="118"
 Warning="This isolated bond is probably not intended to have chemical significance."
 B="1012"
 E="1014"
 BS="N"
/></fragment><fragment
 id="1016"
 BoundingBox="320.28 194.51 364.35 228.56"
 Z="120"
><n
 id="1017"
 p="330.38 207.81"
 Z="119"
 Warning="ChemDraw can&apos;t interpret this label."
 NodeType="Unspecified"
 NeedsClean="yes"
 AS="N"
><t
 p="320.28 218.06"
 BoundingBox="320.28 194.51 364.35 228.56"
 LabelJustification="Left"
 LabelLineHeight="auto"
 LineHeight="auto"
 LabelAlignment="Left"
><s font="3" size="26" color="0">O</s><s font="3" size="26" color="0" face="32">(2)</s></t></n></fragment><fragment
 id="1025"
 BoundingBox="400.40 215.83 428.96 263.50"
 Z="122"
><n
 id="1026"
 p="428.18 216.28"
 Z="121"
 AS="N"
/><n
 id="1027"
 p="401.18 263.05"
 Z="123"
 AS="N"
/><b
 id="1028"
 Z="124"
 Warning="This isolated bond is probably not intended to have chemical significance."
 B="1026"
 E="1027"
 BS="N"
/></fragment><fragment
 id="1029"
 BoundingBox="414.55 190.26 474.52 224.31"
 Z="126"
><n
 id="1030"
 p="425.38 203.56"
 Z="125"
 color="11"
 Warning="ChemDraw can&apos;t interpret this label."
 NodeType="Unspecified"
 NeedsClean="yes"
 AS="N"
><t
 p="414.55 213.81"
 BoundingBox="414.55 190.26 474.52 224.31"
 color="11"
 LabelJustification="Left"
 LabelLineHeight="auto"
 LineHeight="auto"
 LabelAlignment="Left"
><s font="3" size="26" color="11">Mn</s><s font="3" size="26" color="0" face="32">(2)</s></t></n></fragment><fragment
 id="1032"
 BoundingBox="381.78 255.76 425.85 289.81"
 Z="128"
><n
 id="1033"
 p="391.88 269.06"
 Z="127"
 Warning="ChemDraw can&apos;t interpret this label."
 NodeType="Unspecified"
 NeedsClean="yes"
 AS="N"
><t
 p="381.78 279.31"
 BoundingBox="381.78 255.76 425.85 289.81"
 LabelJustification="Left"
 LabelLineHeight="auto"
 LineHeight="auto"
 LabelAlignment="Left"
><s font="3" size="26" color="0">O</s><s font="3" size="26" color="0" face="32">(1)</s></t></n></fragment><fragment
 id="1036"
 BoundingBox="289.12 286.95 290.92 364.98"
 Z="130"
><n
 id="1035"
 p="290.02 286.95"
 Z="129"
 AS="N"
/><n
 id="1037"
 p="290.02 364.98"
 Z="131"
 AS="N"
/><b
 id="1038"
 Z="164"
 Warning="This isolated bond is probably not intended to have chemical significance."
 B="1035"
 E="1037"
 BS="N"
 CrossingBonds="1109"
/></fragment><fragment
 id="1045"
 BoundingBox="281.03 366.34 325.11 400.39"
 Z="133"
><n
 id="1046"
 p="291.13 379.64"
 Z="132"
 color="4"
 Warning="ChemDraw can&apos;t interpret this label."
 NodeType="Unspecified"
 NeedsClean="yes"
 AS="N"
><t
 p="281.03 389.89"
 BoundingBox="281.03 366.34 325.11 400.39"
 color="4"
 LabelJustification="Left"
 LabelLineHeight="auto"
 LineHeight="auto"
 LabelAlignment="Left"
><s font="3" size="26" color="4">O</s><s font="3" size="26" color="0" face="32">(5)</s></t></n></fragment><fragment
 id="1051"
 BoundingBox="380.55 357.01 440.52 391.06"
 Z="135"
><n
 id="1052"
 p="391.38 370.31"
 Z="134"
 color="12"
 Warning="ChemDraw can&apos;t interpret this label."
 NodeType="Unspecified"
 NeedsClean="yes"
 AS="N"
><t
 p="380.55 380.56"
 BoundingBox="380.55 357.01 440.52 391.06"
 color="12"
 LabelJustification="Left"
 LabelLineHeight="auto"
 LineHeight="auto"
 LabelAlignment="Left"
><s font="3" size="26" color="12">Mn</s><s font="3" size="26" color="0" face="32">(1)</s></t></n></fragment><fragment
 id="1054"
 BoundingBox="441.03 219.28 442.83 297.31"
 Z="137"
><n
 id="1055"
 p="441.93 219.28"
 Z="136"
 AS="N"
/><n
 id="1056"
 p="441.93 297.31"
 Z="138"
 AS="N"
/><b
 id="1057"
 Z="139"
 Warning="This isolated bond is probably not intended to have chemical significance."
 B="1055"
 E="1056"
 BS="N"
/></fragment><fragment
 id="1058"
 BoundingBox="409.15 315.33 437.71 363"
 Z="141"
><n
 id="1059"
 p="436.93 315.78"
 Z="140"
 AS="N"
/><n
 id="1060"
 p="409.93 362.55"
 Z="142"
 AS="N"
/><b
 id="1061"
 Z="143"
 Warning="This isolated bond is probably not intended to have chemical significance."
 B="1059"
 E="1060"
 BS="N"
/></fragment><fragment
 id="1062"
 BoundingBox="433.53 292.76 477.60 326.81"
 Z="145"
><n
 id="1063"
 p="443.63 306.06"
 Z="144"
 Warning="ChemDraw can&apos;t interpret this label."
 NodeType="Unspecified"
 NeedsClean="yes"
 AS="N"
><t
 p="433.53 316.31"
 BoundingBox="433.53 292.76 477.60 326.81"
 LabelJustification="Left"
 LabelLineHeight="auto"
 LineHeight="auto"
 LabelAlignment="Left"
><s font="3" size="26" color="0">O</s><s font="3" size="26" color="0" face="32">(3)</s></t></n></fragment><fragment
 id="1073"
 BoundingBox="315.55 299.26 375.52 333.31"
 Z="147"
><n
 id="1074"
 p="326.38 312.56"
 Z="146"
 color="12"
 Warning="ChemDraw can&apos;t interpret this label."
 NodeType="Unspecified"
 NeedsClean="yes"
 AS="N"
><t
 p="315.55 322.81"
 BoundingBox="315.55 299.26 375.52 333.31"
 color="12"
 LabelJustification="Left"
 LabelLineHeight="auto"
 LineHeight="auto"
 LabelAlignment="Left"
><s font="3" size="26" color="12">Mn</s><s font="3" size="26" color="0" face="32">(3)</s></t></n></fragment><fragment
 id="1102"
 BoundingBox="300.34 373.46 381.12 375.26"
 Z="149"
><n
 id="1103"
 p="300.34 374.36"
 Z="148"
 AS="N"
/><n
 id="1104"
 p="381.12 374.36"
 Z="150"
 AS="N"
/><b
 id="1105"
 Z="151"
 Warning="This isolated bond is probably not intended to have chemical significance."
 B="1103"
 E="1104"
 BS="N"
/></fragment><fragment
 id="1106"
 BoundingBox="240.93 308.63 313.67 310.43"
 Z="153"
><n
 id="1107"
 p="240.93 309.53"
 Z="152"
 AS="N"
/><n
 id="1108"
 p="313.67 309.53"
 Z="154"
 AS="N"
/><b
 id="1109"
 Z="155"
 Warning="This isolated bond is probably not intended to have chemical significance."
 B="1107"
 E="1108"
 BS="N"
 CrossingBonds="1038"
/></fragment><fragment
 id="1110"
 BoundingBox="219.53 297.26 263.60 331.31"
 Z="157"
><n
 id="1111"
 p="229.63 310.56"
 Z="156"
 Warning="ChemDraw can&apos;t interpret this label."
 NodeType="Unspecified"
 NeedsClean="yes"
 AS="N"
><t
 p="219.53 320.81"
 BoundingBox="219.53 297.26 263.60 331.31"
 LabelJustification="Left"
 LabelLineHeight="auto"
 LineHeight="auto"
 LabelAlignment="Left"
><s font="3" size="26" color="0">O</s><s font="3" size="26" color="0" face="32">(4)</s></t></n></fragment><fragment
 id="1112"
 BoundingBox="179.76 316.83 219.70 355.80"
 Z="159"
><n
 id="1113"
 p="219.08 317.48"
 Z="158"
 AS="N"
/><n
 id="1114"
 p="180.38 355.15"
 Z="160"
 AS="N"
/><b
 id="1115"
 Z="161"
 Warning="This isolated bond is probably not intended to have chemical significance."
 B="1113"
 E="1114"
 BS="N"
/></fragment><fragment
 id="1116"
 BoundingBox="159.39 353.79 219.36 387.84"
 Z="163"
><n
 id="1117"
 p="170.22 367.09"
 Z="162"
 color="12"
 Warning="ChemDraw can&apos;t interpret this label."
 NodeType="Unspecified"
 NeedsClean="yes"
 AS="N"
><t
 p="159.39 377.34"
 BoundingBox="159.39 353.79 219.36 387.84"
 color="12"
 LabelJustification="Left"
 LabelLineHeight="auto"
 LineHeight="auto"
 LabelAlignment="Left"
><s font="3" size="26" color="12">Mn</s><s font="3" size="26" color="0" face="32">(4)</s></t></n></fragment><fragment
 id="1258"
 BoundingBox="295.48 320.66 324.04 368.33"
 Z="166"
><n
 id="1259"
 p="323.26 321.11"
 Z="165"
 AS="N"
/><n
 id="1260"
 p="296.26 367.88"
 Z="167"
 AS="N"
/><b
 id="1261"
 Z="168"
 Warning="This isolated bond is probably not intended to have chemical significance."
 B="1259"
 E="1260"
 BS="N"
/></fragment><fragment
 id="1262"
 BoundingBox="344.45 305.13 431.94 306.93"
 Z="170"
><n
 id="1263"
 p="344.45 306.03"
 Z="169"
 AS="N"
/><n
 id="1264"
 p="431.94 306.03"
 Z="171"
 AS="N"
/><b
 id="1265"
 Z="172"
 Warning="This isolated bond is probably not intended to have chemical significance."
 B="1263"
 E="1264"
 BS="N"
 CrossingBonds="1273"
/></fragment><fragment
 id="1266"
 BoundingBox="328.20 220.95 330 298.98"
 Z="174"
><n
 id="1267"
 p="329.10 220.95"
 Z="173"
 AS="N"
/><n
 id="1268"
 p="329.10 298.98"
 Z="175"
 AS="N"
/><b
 id="1269"
 Z="176"
 Warning="This isolated bond is probably not intended to have chemical significance."
 B="1267"
 E="1268"
 BS="N"
 CrossingBonds="1277"
/></fragment><fragment
 id="1270"
 BoundingBox="391.45 282.28 393.25 360.31"
 Z="178"
><n
 id="1271"
 p="392.35 282.28"
 Z="177"
 AS="N"
/><n
 id="1272"
 p="392.35 360.31"
 Z="179"
 AS="N"
/><b
 id="1273"
 Z="180"
 Warning="This isolated bond is probably not intended to have chemical significance."
 B="1271"
 E="1272"
 BS="N"
 CrossingBonds="1265"
/></fragment><fragment
 id="1274"
 BoundingBox="309.18 269.88 381.92 271.68"
 Z="182"
><n
 id="1275"
 p="309.18 270.78"
 Z="181"
 AS="N"
/><n
 id="1276"
 p="381.92 270.78"
 Z="183"
 AS="N"
/><b
 id="1277"
 Z="184"
 Warning="This isolated bond is probably not intended to have chemical significance."
 B="1275"
 E="1276"
 BS="N"
 CrossingBonds="1269"
/></fragment><fragment
 id="1278"
 BoundingBox="281.83 391.74 300.63 421.64"
 Z="186"
><n
 id="1279"
 p="291.23 405.04"
 Z="185"
 Warning="An atom in this label has an invalid valence."
 Element="1"
 NumHydrogens="0"
 NeedsClean="yes"
 AS="N"
><t
 p="281.83 415.29"
 BoundingBox="281.83 391.74 300.63 421.64"
 LabelJustification="Left"
 LabelLineHeight="auto"
 LineHeight="auto"
 LabelAlignment="Left"
><s font="3" size="26" color="0">H</s></t></n></fragment><fragment
 id="1280"
 BoundingBox="127.87 376.92 161.41 410.19"
 Z="188"
><n
 id="1281"
 p="160.78 377.55"
 Z="187"
 AS="N"
/><n
 id="1282"
 p="128.50 409.55"
 Z="189"
 AS="N"
/><b
 id="1283"
 Z="190"
 Warning="This isolated bond is probably not intended to have chemical significance."
 B="1281"
 E="1282"
 BS="N"
/></fragment><fragment
 id="1284"
 BoundingBox="134.03 324.50 164.37 354.38"
 Z="192"
><n
 id="1285"
 p="163.74 353.73"
 Z="191"
 AS="N"
/><n
 id="1286"
 p="134.66 325.14"
 Z="193"
 AS="N"
/><b
 id="1287"
 Z="194"
 Warning="This isolated bond is probably not intended to have chemical significance."
 B="1285"
 E="1286"
 BS="N"
/></fragment><fragment
 id="1288"
 BoundingBox="182.50 377.46 208.66 406.99"
 Z="196"
><n
 id="1289"
 p="207.98 406.40"
 Z="195"
 AS="N"
/><n
 id="1290"
 p="183.18 378.05"
 Z="197"
 AS="N"
/><b
 id="1291"
 Z="198"
 Warning="This isolated bond is probably not intended to have chemical significance."
 B="1289"
 E="1290"
 BS="N"
/></fragment><fragment
 id="1292"
 BoundingBox="91.83 304.84 141.71 338.89"
 Z="200"
><n
 id="1293"
 p="101.23 318.14"
 Z="199"
 Element="8"
 NumHydrogens="2"
 NeedsClean="yes"
 AS="N"
><t
 p="91.83 328.39"
 BoundingBox="91.83 304.84 141.71 338.89"
 LabelJustification="Left"
 LabelLineHeight="auto"
 LineHeight="auto"
 LabelAlignment="Left"
><s font="3" size="26" color="0">H</s><s font="3" size="26" color="0" face="32">2</s><s font="3" size="26" color="0">O</s></t></n></fragment><fragment
 id="1294"
 BoundingBox="87.33 408.34 137.21 442.39"
 Z="202"
><n
 id="1295"
 p="96.73 421.64"
 Z="201"
 Element="8"
 NumHydrogens="2"
 NeedsClean="yes"
 AS="N"
><t
 p="87.33 431.89"
 BoundingBox="87.33 408.34 137.21 442.39"
 LabelJustification="Left"
 LabelLineHeight="auto"
 LineHeight="auto"
 LabelAlignment="Left"
><s font="3" size="26" color="0">H</s><s font="3" size="26" color="0" face="32">2</s><s font="3" size="26" color="0">O</s></t></n></fragment><fragment
 id="1296"
 BoundingBox="178.83 409.24 228.71 443.29"
 Z="204"
><n
 id="1297"
 p="188.23 422.54"
 Z="203"
 Element="8"
 NumHydrogens="2"
 NeedsClean="yes"
 AS="N"
><t
 p="178.83 432.79"
 BoundingBox="178.83 409.24 228.71 443.29"
 LabelJustification="Left"
 LabelLineHeight="auto"
 LineHeight="auto"
 LabelAlignment="Left"
><s font="3" size="26" color="0">H</s><s font="3" size="26" color="0" face="32">2</s><s font="3" size="26" color="0">O</s></t></n></fragment><fragment
 id="1298"
 BoundingBox="268.64 204.46 287.63 259.29"
 Z="206"
><n
 id="1299"
 p="286.77 259.01"
 Z="205"
 AS="N"
/><n
 id="1300"
 p="269.50 204.73"
 Z="207"
 AS="N"
/><b
 id="1301"
 Z="208"
 Warning="This isolated bond is probably not intended to have chemical significance."
 B="1299"
 E="1300"
 BS="N"
/></fragment><fragment
 id="1302"
 BoundingBox="222.93 252.55 278.74 267.60"
 Z="210"
><n
 id="1303"
 p="278.53 266.72"
 Z="209"
 AS="N"
/><n
 id="1304"
 p="223.14 253.43"
 Z="211"
 AS="N"
/><b
 id="1305"
 Z="212"
 Warning="This isolated bond is probably not intended to have chemical significance."
 B="1303"
 E="1304"
 BS="N"
/></fragment><fragment
 id="1306"
 BoundingBox="230.73 176.44 280.61 210.49"
 Z="214"
><n
 id="1307"
 p="240.13 189.74"
 Z="213"
 Element="8"
 NumHydrogens="2"
 NeedsClean="yes"
 AS="N"
><t
 p="230.73 199.99"
 BoundingBox="230.73 176.44 280.61 210.49"
 LabelJustification="Left"
 LabelLineHeight="auto"
 LineHeight="auto"
 LabelAlignment="Left"
><s font="3" size="26" color="0">H</s><s font="3" size="26" color="0" face="32">2</s><s font="3" size="26" color="0">O</s></t></n></fragment><fragment
 id="1314"
 BoundingBox="177.03 233.74 226.91 267.79"
 Z="216"
><n
 id="1315"
 p="186.43 247.04"
 Z="215"
 Element="8"
 NumHydrogens="2"
 NeedsClean="yes"
 AS="N"
><t
 p="177.03 257.29"
 BoundingBox="177.03 233.74 226.91 267.79"
 LabelJustification="Left"
 LabelLineHeight="auto"
 LineHeight="auto"
 LabelAlignment="Left"
><s font="3" size="26" color="0">H</s><s font="3" size="26" color="0" face="32">2</s><s font="3" size="26" color="0">O</s></t></n></fragment></page></CDXML>
