# Supplementary material for: Closing Kok’s cycle of nature’s water oxidation catalysis
Source: Nat Commun. 2024 Jul 16;15:5982. doi: 10.1038/s41467-024-50210-6 (PMC11252165; doi:10.1038/s41467-024-50210-6)
Supplement: Supplementary file 5 — Source Data [file 41467_2024_50210_MOESM5_ESM.zip › 451188_3_related_ms_9188442_sf1svf/Fig. 6_4.cdxml]

<?xml version="1.0" encoding="UTF-8" ?>
<!DOCTYPE CDXML SYSTEM "http://www.cambridgesoft.com/xml/cdxml.dtd" >
<CDXML
 CreationProgram="ChemDraw 20.0.0.41"
 Name="Fig. 6_4.cdxml"
 BoundingBox="49.81 180.70 455.50 460.10"
 WindowPosition="-2147483648 -2147483648"
 WindowSize="0 0"
 FractionalWidths="yes"
 InterpretChemically="yes"
 ShowAtomQuery="yes"
 ShowAtomStereo="no"
 ShowAtomEnhancedStereo="yes"
 ShowAtomNumber="no"
 ShowResidueID="no"
 ShowBondQuery="yes"
 ShowBondRxn="yes"
 ShowBondStereo="no"
 ShowTerminalCarbonLabels="no"
 ShowNonTerminalCarbonLabels="no"
 HideImplicitHydrogens="no"
 LabelFont="3"
 LabelSize="26"
 LabelFace="1"
 CaptionFont="4"
 CaptionSize="26"
 CaptionFace="1"
 HashSpacing="4.86"
 MarginWidth="3.60"
 LineWidth="1.80"
 BoldWidth="7.20"
 BondLength="54"
 BondSpacing="12"
 ChainAngle="120"
 LabelJustification="Auto"
 CaptionJustification="Left"
 AminoAcidTermini="HOH"
 ShowSequenceTermini="yes"
 ShowSequenceBonds="yes"
 ShowSequenceUnlinkedBranches="no"
 ResidueWrapCount="40"
 ResidueBlockCount="10"
 ResidueZigZag="yes"
 NumberResidueBlocks="no"
 PrintMargins="36 36 36 36"
 MacPrintInfo="00030000012C012C000000000D3E093AFFC5FFC50D7909750367057B03E000020000012C012C000000000D3E093A000100000064000000010001010100020001270F000100010000000000000000000000000002001901900000000000600000000000000000000100000000000000000000000000000000"
 ChemPropName=""
 ChemPropFormula="Chemical Formula: "
 ChemPropExactMass="Exact Mass: "
 ChemPropMolWt="Molecular Weight: "
 ChemPropMOverZ="m/z: "
 ChemPropAnalysis="Elemental Analysis: "
 ChemPropBoilingPt="Boiling Point: "
 ChemPropMeltingPt="Melting Point: "
 ChemPropCritTemp="Critical Temp: "
 ChemPropCritPres="Critical Pres: "
 ChemPropCritVol="Critical Vol: "
 ChemPropGibbs="Gibbs Energy: "
 ChemPropLogP="Log P: "
 ChemPropMR="MR: "
 ChemPropHenry="Henry&apos;s Law: "
 ChemPropEForm="Heat of Form: "
 ChemProptPSA="tPSA: "
 ChemPropCLogP="CLogP: "
 ChemPropCMR="CMR: "
 ChemPropLogS="LogS: "
 ChemPropPKa="pKa: "
 ChemPropID=""
 ChemPropFragmentLabel=""
 color="0"
 bgcolor="1"
 RxnAutonumberStart="1"
 RxnAutonumberConditions="no"
 RxnAutonumberStyle="Roman"
 RxnAutonumberFormat="(#)"
><colortable>
<color r="1" g="1" b="1"/>
<color r="0" g="0" b="0"/>
<color r="1" g="0" b="0"/>
<color r="1" g="1" b="0"/>
<color r="0" g="1" b="0"/>
<color r="0" g="1" b="1"/>
<color r="0" g="0" b="1"/>
<color r="1" g="0" b="1"/>
<color r="0" g="0.5020" b="0"/>
<color r="0.5020" g="0" b="0.5020"/>
</colortable><fonttable>
<font id="3" charset="iso-8859-1" name="Arial"/>
<font id="4" charset="iso-8859-1" name="Times New Roman"/>
</fonttable><page
 id="1352"
 BoundingBox="0 0 523.20 769.92"
 HeaderPosition="36"
 FooterPosition="36"
 PrintTrimMarks="yes"
 HeightPages="1"
 WidthPages="1"
><fragment
 id="1006"
 BoundingBox="274.30 205.63 302.86 253.30"
 Z="112"
><n
 id="1005"
 p="302.08 206.08"
 Z="111"
 AS="N"
/><n
 id="1007"
 p="275.08 252.85"
 Z="113"
 AS="N"
/><b
 id="1008"
 Z="114"
 Warning="This isolated bond is probably not intended to have chemical significance."
 B="1005"
 E="1007"
 BS="N"
/></fragment><fragment
 id="1011"
 BoundingBox="254.38 250.31 287.64 280.21"
 Z="116"
><n
 id="1010"
 p="263.78 263.61"
 Z="115"
 color="10"
 Element="20"
 NumHydrogens="0"
 NeedsClean="yes"
 AS="N"
><t
 p="254.38 273.86"
 BoundingBox="254.38 250.31 287.64 280.21"
 color="10"
 LabelJustification="Left"
 LabelLineHeight="auto"
 LineHeight="auto"
 LabelAlignment="Left"
><s font="3" size="26" color="10">Ca</s></t></n></fragment><fragment
 id="1013"
 BoundingBox="320.08 195.68 392.82 197.48"
 Z="118"
><n
 id="1012"
 p="320.08 196.58"
 Z="117"
 AS="N"
/><n
 id="1014"
 p="392.82 196.58"
 Z="119"
 AS="N"
/><b
 id="1015"
 Z="120"
 Warning="This isolated bond is probably not intended to have chemical significance."
 B="1012"
 E="1014"
 BS="N"
/></fragment><fragment
 id="1016"
 BoundingBox="298.18 185.31 342.25 219.36"
 Z="122"
><n
 id="1017"
 p="308.28 198.61"
 Z="121"
 Warning="ChemDraw can&apos;t interpret this label."
 NodeType="Unspecified"
 NeedsClean="yes"
 AS="N"
><t
 p="298.18 208.86"
 BoundingBox="298.18 185.31 342.25 219.36"
 LabelJustification="Left"
 LabelLineHeight="auto"
 LineHeight="auto"
 LabelAlignment="Left"
><s font="3" size="26" color="0">O</s><s font="3" size="26" color="0" face="32">(2)</s></t></n></fragment><fragment
 id="1025"
 BoundingBox="378.30 206.63 406.86 254.30"
 Z="124"
><n
 id="1026"
 p="406.08 207.08"
 Z="123"
 AS="N"
/><n
 id="1027"
 p="379.08 253.85"
 Z="125"
 AS="N"
/><b
 id="1028"
 Z="126"
 Warning="This isolated bond is probably not intended to have chemical significance."
 B="1026"
 E="1027"
 BS="N"
/></fragment><fragment
 id="1029"
 BoundingBox="392.45 181.06 452.42 215.11"
 Z="128"
><n
 id="1030"
 p="403.28 194.36"
 Z="127"
 color="11"
 Warning="ChemDraw can&apos;t interpret this label."
 NodeType="Unspecified"
 NeedsClean="yes"
 AS="N"
><t
 p="392.45 204.61"
 BoundingBox="392.45 181.06 452.42 215.11"
 color="11"
 LabelJustification="Left"
 LabelLineHeight="auto"
 LineHeight="auto"
 LabelAlignment="Left"
><s font="3" size="26" color="11">Mn</s><s font="3" size="26" color="0" face="32">(2)</s></t></n></fragment><fragment
 id="1032"
 BoundingBox="359.68 246.56 403.75 280.61"
 Z="130"
><n
 id="1033"
 p="369.78 259.86"
 Z="129"
 Warning="ChemDraw can&apos;t interpret this label."
 NodeType="Unspecified"
 NeedsClean="yes"
 AS="N"
><t
 p="359.68 270.11"
 BoundingBox="359.68 246.56 403.75 280.61"
 LabelJustification="Left"
 LabelLineHeight="auto"
 LineHeight="auto"
 LabelAlignment="Left"
><s font="3" size="26" color="0">O</s><s font="3" size="26" color="0" face="32">(1)</s></t></n></fragment><fragment
 id="1036"
 BoundingBox="267.02 277.75 268.82 355.78"
 Z="132"
><n
 id="1035"
 p="267.92 277.75"
 Z="131"
 AS="N"
/><n
 id="1037"
 p="267.92 355.78"
 Z="133"
 AS="N"
/><b
 id="1038"
 Z="166"
 Warning="This isolated bond is probably not intended to have chemical significance."
 B="1035"
 E="1037"
 BS="N"
 CrossingBonds="1109 1261"
/></fragment><fragment
 id="1045"
 BoundingBox="258.93 357.14 303.01 391.19"
 Z="135"
><n
 id="1046"
 p="269.03 370.44"
 Z="134"
 color="4"
 Warning="ChemDraw can&apos;t interpret this label."
 NodeType="Unspecified"
 NeedsClean="yes"
 AS="N"
><t
 p="258.93 380.69"
 BoundingBox="258.93 357.14 303.01 391.19"
 color="4"
 LabelJustification="Left"
 LabelLineHeight="auto"
 LineHeight="auto"
 LabelAlignment="Left"
><s font="3" size="26" color="4">O</s><s font="3" size="26" color="0" face="32">(5)</s></t></n></fragment><fragment
 id="1051"
 BoundingBox="358.95 352.81 418.92 386.86"
 Z="137"
><n
 id="1052"
 p="369.78 366.11"
 Z="136"
 color="11"
 Warning="ChemDraw can&apos;t interpret this label."
 NodeType="Unspecified"
 NeedsClean="yes"
 AS="N"
><t
 p="358.95 376.36"
 BoundingBox="358.95 352.81 418.92 386.86"
 color="11"
 LabelJustification="Left"
 LabelLineHeight="auto"
 LineHeight="auto"
 LabelAlignment="Left"
><s font="3" size="26" color="11">Mn</s><s font="3" size="26" color="0" face="32">(1)</s></t></n></fragment><fragment
 id="1054"
 BoundingBox="418.93 210.08 420.73 288.11"
 Z="139"
><n
 id="1055"
 p="419.83 210.08"
 Z="138"
 AS="N"
/><n
 id="1056"
 p="419.83 288.11"
 Z="140"
 AS="N"
/><b
 id="1057"
 Z="141"
 Warning="This isolated bond is probably not intended to have chemical significance."
 B="1055"
 E="1056"
 BS="N"
/></fragment><fragment
 id="1058"
 BoundingBox="385.35 306.13 415.61 356.75"
 Z="143"
><n
 id="1059"
 p="414.83 306.58"
 Z="142"
 AS="N"
/><n
 id="1060"
 p="386.13 356.30"
 Z="144"
 AS="N"
/><b
 id="1061"
 Z="145"
 Warning="This isolated bond is probably not intended to have chemical significance."
 B="1059"
 E="1060"
 BS="N"
/></fragment><fragment
 id="1062"
 BoundingBox="411.43 283.56 455.50 317.61"
 Z="147"
><n
 id="1063"
 p="421.53 296.86"
 Z="146"
 Warning="ChemDraw can&apos;t interpret this label."
 NodeType="Unspecified"
 NeedsClean="yes"
 AS="N"
><t
 p="411.43 307.11"
 BoundingBox="411.43 283.56 455.50 317.61"
 LabelJustification="Left"
 LabelLineHeight="auto"
 LineHeight="auto"
 LabelAlignment="Left"
><s font="3" size="26" color="0">O</s><s font="3" size="26" color="0" face="32">(3)</s></t></n></fragment><fragment
 id="1073"
 BoundingBox="293.45 290.06 353.42 324.11"
 Z="149"
><n
 id="1074"
 p="304.28 303.36"
 Z="148"
 color="11"
 Warning="ChemDraw can&apos;t interpret this label."
 NodeType="Unspecified"
 NeedsClean="yes"
 AS="N"
><t
 p="293.45 313.61"
 BoundingBox="293.45 290.06 353.42 324.11"
 color="11"
 LabelJustification="Left"
 LabelLineHeight="auto"
 LineHeight="auto"
 LabelAlignment="Left"
><s font="3" size="26" color="11">Mn</s><s font="3" size="26" color="0" face="32">(3)</s></t></n></fragment><fragment
 id="1102"
 BoundingBox="181.87 364.56 260.04 366.36"
 Z="151"
><n
 id="1103"
 p="181.87 365.46"
 Z="150"
 AS="N"
/><n
 id="1104"
 p="260.04 365.46"
 Z="152"
 AS="N"
/><b
 id="1105"
 Z="153"
 Warning="This isolated bond is probably not intended to have chemical significance."
 B="1103"
 E="1104"
 BS="N"
/></fragment><fragment
 id="1106"
 BoundingBox="218.83 299.43 291.57 301.23"
 Z="155"
><n
 id="1107"
 p="218.83 300.33"
 Z="154"
 AS="N"
/><n
 id="1108"
 p="291.57 300.33"
 Z="156"
 AS="N"
/><b
 id="1109"
 Z="157"
 Warning="This isolated bond is probably not intended to have chemical significance."
 B="1107"
 E="1108"
 BS="N"
 CrossingBonds="1038"
/></fragment><fragment
 id="1110"
 BoundingBox="197.43 288.06 241.50 322.11"
 Z="159"
><n
 id="1111"
 p="207.53 301.36"
 Z="158"
 Warning="ChemDraw can&apos;t interpret this label."
 NodeType="Unspecified"
 NeedsClean="yes"
 AS="N"
><t
 p="197.43 311.61"
 BoundingBox="197.43 288.06 241.50 322.11"
 LabelJustification="Left"
 LabelLineHeight="auto"
 LineHeight="auto"
 LabelAlignment="Left"
><s font="3" size="26" color="0">O</s><s font="3" size="26" color="0" face="32">(4)</s></t></n></fragment><fragment
 id="1112"
 BoundingBox="172.05 309.88 200.61 357.55"
 Z="161"
><n
 id="1113"
 p="199.83 310.33"
 Z="160"
 AS="N"
/><n
 id="1114"
 p="172.83 357.10"
 Z="162"
 AS="N"
/><b
 id="1115"
 Z="163"
 Warning="This isolated bond is probably not intended to have chemical significance."
 B="1113"
 E="1114"
 BS="N"
/></fragment><fragment
 id="1116"
 BoundingBox="149.29 353.89 209.26 387.94"
 Z="165"
><n
 id="1117"
 p="160.12 367.19"
 Z="164"
 color="11"
 Warning="ChemDraw can&apos;t interpret this label."
 NodeType="Unspecified"
 NeedsClean="yes"
 AS="N"
><t
 p="149.29 377.44"
 BoundingBox="149.29 353.89 209.26 387.94"
 color="11"
 LabelJustification="Left"
 LabelLineHeight="auto"
 LineHeight="auto"
 LabelAlignment="Left"
><s font="3" size="26" color="11">Mn</s><s font="3" size="26" color="0" face="32">(4)</s></t></n></fragment><fragment
 id="1258"
 BoundingBox="273.38 311.46 301.94 359.13"
 Z="168"
><n
 id="1259"
 p="301.16 311.91"
 Z="167"
 AS="N"
/><n
 id="1260"
 p="274.16 358.68"
 Z="169"
 AS="N"
/><b
 id="1261"
 Z="170"
 Warning="This isolated bond is probably not intended to have chemical significance."
 B="1259"
 E="1260"
 BS="N"
 CrossingBonds="1038"
/></fragment><fragment
 id="1262"
 BoundingBox="322.35 295.93 409.84 297.73"
 Z="172"
><n
 id="1263"
 p="322.35 296.83"
 Z="171"
 AS="N"
/><n
 id="1264"
 p="409.84 296.83"
 Z="173"
 AS="N"
/><b
 id="1265"
 Z="174"
 Warning="This isolated bond is probably not intended to have chemical significance."
 B="1263"
 E="1264"
 BS="N"
 CrossingBonds="1273"
/></fragment><fragment
 id="1266"
 BoundingBox="307.10 211.25 308.90 289.28"
 Z="176"
><n
 id="1267"
 p="308 211.25"
 Z="175"
 AS="N"
/><n
 id="1268"
 p="308 289.28"
 Z="177"
 AS="N"
/><b
 id="1269"
 Z="178"
 Warning="This isolated bond is probably not intended to have chemical significance."
 B="1267"
 E="1268"
 BS="N"
 CrossingBonds="1277"
/></fragment><fragment
 id="1270"
 BoundingBox="369.35 273.08 371.15 354.55"
 Z="180"
><n
 id="1271"
 p="370.25 273.08"
 Z="179"
 AS="N"
/><n
 id="1272"
 p="370.25 354.55"
 Z="181"
 AS="N"
/><b
 id="1273"
 Z="182"
 Warning="This isolated bond is probably not intended to have chemical significance."
 B="1271"
 E="1272"
 BS="N"
 CrossingBonds="1265"
/></fragment><fragment
 id="1274"
 BoundingBox="288.58 260.68 361.32 262.48"
 Z="184"
><n
 id="1275"
 p="288.58 261.58"
 Z="183"
 AS="N"
/><n
 id="1276"
 p="361.32 261.58"
 Z="185"
 AS="N"
/><b
 id="1277"
 Z="186"
 Warning="This isolated bond is probably not intended to have chemical significance."
 B="1275"
 E="1276"
 BS="N"
 CrossingBonds="1269"
/></fragment><fragment
 id="1279"
 BoundingBox="327.97 376.78 371.01 412.24"
 Z="188"
><n
 id="1278"
 p="328.54 411.54"
 Z="187"
 AS="N"
/><n
 id="1280"
 p="370.44 377.48"
 Z="189"
 AS="N"
/><b
 id="1281"
 Z="190"
 Warning="This isolated bond is probably not intended to have chemical significance."
 B="1278"
 E="1280"
 BS="N"
/></fragment><fragment
 id="1282"
 BoundingBox="293.63 409.06 332.65 438.96"
 Z="192"
><n
 id="1283"
 p="303.03 422.36"
 Z="191"
 Warning="An atom in this label has an invalid valence."
 Element="8"
 NumHydrogens="1"
 NeedsClean="yes"
 AS="N"
><t
 p="293.63 432.61"
 BoundingBox="293.63 409.06 332.65 438.96"
 LabelJustification="Left"
 LabelLineHeight="auto"
 LineHeight="auto"
 LabelAlignment="Left"
><s font="3" size="26" color="0">HO</s></t></n></fragment><fragment
 id="1284"
 BoundingBox="235.13 202.78 263.69 250.45"
 Z="194"
><n
 id="1285"
 p="262.91 250"
 Z="193"
 AS="N"
/><n
 id="1286"
 p="235.91 203.23"
 Z="195"
 AS="N"
/><b
 id="1287"
 Z="196"
 Warning="This isolated bond is probably not intended to have chemical significance."
 B="1285"
 E="1286"
 BS="N"
/></fragment><fragment
 id="1294"
 BoundingBox="192.81 180.70 242.68 214.75"
 Z="198"
><n
 id="1293"
 p="202.21 194"
 Z="197"
 Element="8"
 NumHydrogens="2"
 NeedsClean="yes"
 AS="N"
><t
 p="192.81 204.25"
 BoundingBox="192.81 180.70 242.68 214.75"
 LabelJustification="Left"
 LabelLineHeight="auto"
 LineHeight="auto"
 LabelAlignment="Left"
><s font="3" size="26" color="0">H</s><s font="3" size="26" color="0" face="32">2</s><s font="3" size="26" color="0">O</s></t></n></fragment><fragment
 id="1295"
 BoundingBox="155.31 228.70 205.18 262.75"
 Z="200"
><n
 id="1296"
 p="164.71 242"
 Z="199"
 Element="8"
 NumHydrogens="2"
 NeedsClean="yes"
 AS="N"
><t
 p="155.31 252.25"
 BoundingBox="155.31 228.70 205.18 262.75"
 LabelJustification="Left"
 LabelLineHeight="auto"
 LineHeight="auto"
 LabelAlignment="Left"
><s font="3" size="26" color="0">H</s><s font="3" size="26" color="0" face="32">2</s><s font="3" size="26" color="0">O</s></t></n></fragment><fragment
 id="1332"
 BoundingBox="201.02 245.65 253.64 261.37"
 Z="202"
><n
 id="1331"
 p="253.41 260.50"
 Z="201"
 AS="N"
/><n
 id="1333"
 p="201.25 246.52"
 Z="203"
 AS="N"
/><b
 id="1334"
 Z="204"
 Warning="This isolated bond is probably not intended to have chemical significance."
 B="1331"
 E="1333"
 BS="N"
/></fragment><fragment
 id="1335"
 BoundingBox="130.57 413.91 130.62 413.96"
 Z="205"
><n
 id="1309"
 p="130.62 413.96"
 Z="206"
 Warning="This unlabeled atom is connected to no bonds, and may appear to be invisible."
 AS="N"
/></fragment><fragment
 id="1311"
 BoundingBox="49.81 353.70 99.68 387.75"
 Z="208"
><n
 id="1312"
 p="59.21 367"
 Z="207"
 Element="8"
 NumHydrogens="2"
 NeedsClean="yes"
 AS="N"
><t
 p="49.81 377.25"
 BoundingBox="49.81 353.70 99.68 387.75"
 LabelJustification="Left"
 LabelLineHeight="auto"
 LineHeight="auto"
 LabelAlignment="Left"
><s font="3" size="26" color="0">H</s><s font="3" size="26" color="0" face="32">2</s><s font="3" size="26" color="0">O</s></t></n></fragment><fragment
 id="1313"
 BoundingBox="107.81 430.20 146.83 460.10"
 Z="210"
><n
 id="1314"
 p="117.21 443.50"
 Z="209"
 Warning="An atom in this label has an invalid valence."
 Element="8"
 NumHydrogens="1"
 NeedsClean="yes"
 AS="N"
><t
 p="107.81 453.75"
 BoundingBox="107.81 430.20 146.83 460.10"
 LabelJustification="Left"
 LabelLineHeight="auto"
 LineHeight="auto"
 LabelAlignment="Left"
><s font="3" size="26" color="0">HO</s></t></n></fragment><fragment
 id="1316"
 BoundingBox="130.45 430.35 130.50 430.40"
 Z="212"
><n
 id="1315"
 p="130.50 430.40"
 Z="211"
 Warning="This unlabeled atom is connected to no bonds, and may appear to be invisible."
 AS="N"
/></fragment><fragment
 id="1337"
 BoundingBox="136.37 379.98 160.43 429.86"
 Z="214"
><n
 id="1336"
 p="137.18 429.48"
 Z="213"
 AS="N"
/><n
 id="1338"
 p="159.61 380.36"
 Z="215"
 AS="N"
/><b
 id="1339"
 Z="216"
 Warning="This isolated bond is probably not intended to have chemical significance."
 B="1336"
 E="1338"
 BS="N"
/></fragment><fragment
 id="1348"
 BoundingBox="94.91 366.10 148.91 367.90"
 Z="218"
><n
 id="1347"
 p="94.91 367"
 Z="217"
 AS="N"
/><n
 id="1349"
 p="148.91 367"
 Z="219"
 AS="N"
/><b
 id="1350"
 Z="220"
 Warning="This isolated bond is probably not intended to have chemical significance."
 B="1347"
 E="1349"
 BS="N"
/></fragment></page></CDXML>
