# Supplementary material for: Closing Kok’s cycle of nature’s water oxidation catalysis
Source: Nat Commun. 2024 Jul 16;15:5982. doi: 10.1038/s41467-024-50210-6 (PMC11252165; doi:10.1038/s41467-024-50210-6)
Supplement: Supplementary file 5 — Source Data [file 41467_2024_50210_MOESM5_ESM.zip › 451188_3_related_ms_9188442_sf1svf/Fig. 6_6.cdxml]

<?xml version="1.0" encoding="UTF-8" ?>
<!DOCTYPE CDXML SYSTEM "http://www.cambridgesoft.com/xml/cdxml.dtd" >
<CDXML
 CreationProgram="ChemDraw 20.0.0.41"
 Name="Fig. 6_6.cdxml"
 BoundingBox="99.81 180.20 507 461.60"
 WindowPosition="-2147483648 -2147483648"
 WindowSize="0 0"
 FractionalWidths="yes"
 InterpretChemically="yes"
 ShowAtomQuery="yes"
 ShowAtomStereo="no"
 ShowAtomEnhancedStereo="yes"
 ShowAtomNumber="no"
 ShowResidueID="no"
 ShowBondQuery="yes"
 ShowBondRxn="yes"
 ShowBondStereo="no"
 ShowTerminalCarbonLabels="no"
 ShowNonTerminalCarbonLabels="no"
 HideImplicitHydrogens="no"
 LabelFont="3"
 LabelSize="26"
 LabelFace="1"
 CaptionFont="4"
 CaptionSize="26"
 CaptionFace="1"
 HashSpacing="4.86"
 MarginWidth="3.60"
 LineWidth="1.80"
 BoldWidth="7.20"
 BondLength="54"
 BondSpacing="12"
 ChainAngle="120"
 LabelJustification="Auto"
 CaptionJustification="Left"
 AminoAcidTermini="HOH"
 ShowSequenceTermini="yes"
 ShowSequenceBonds="yes"
 ShowSequenceUnlinkedBranches="no"
 ResidueWrapCount="40"
 ResidueBlockCount="10"
 ResidueZigZag="yes"
 NumberResidueBlocks="no"
 PrintMargins="36 36 36 36"
 MacPrintInfo="00030000012C012C000000000D3E093AFFC5FFC50D7909750367057B03E000020000012C012C000000000D3E093A000100000064000000010001010100020001270F000100010000000000000000000000000002001901900000000000600000000000000000000100000000000000000000000000000000"
 ChemPropName=""
 ChemPropFormula="Chemical Formula: "
 ChemPropExactMass="Exact Mass: "
 ChemPropMolWt="Molecular Weight: "
 ChemPropMOverZ="m/z: "
 ChemPropAnalysis="Elemental Analysis: "
 ChemPropBoilingPt="Boiling Point: "
 ChemPropMeltingPt="Melting Point: "
 ChemPropCritTemp="Critical Temp: "
 ChemPropCritPres="Critical Pres: "
 ChemPropCritVol="Critical Vol: "
 ChemPropGibbs="Gibbs Energy: "
 ChemPropLogP="Log P: "
 ChemPropMR="MR: "
 ChemPropHenry="Henry&apos;s Law: "
 ChemPropEForm="Heat of Form: "
 ChemProptPSA="tPSA: "
 ChemPropCLogP="CLogP: "
 ChemPropCMR="CMR: "
 ChemPropLogS="LogS: "
 ChemPropPKa="pKa: "
 ChemPropID=""
 ChemPropFragmentLabel=""
 color="0"
 bgcolor="1"
 RxnAutonumberStart="1"
 RxnAutonumberConditions="no"
 RxnAutonumberStyle="Roman"
 RxnAutonumberFormat="(#)"
><colortable>
<color r="1" g="1" b="1"/>
<color r="0" g="0" b="0"/>
<color r="1" g="0" b="0"/>
<color r="1" g="1" b="0"/>
<color r="0" g="1" b="0"/>
<color r="0" g="1" b="1"/>
<color r="0" g="0" b="1"/>
<color r="1" g="0" b="1"/>
<color r="0" g="0.5020" b="0"/>
<color r="0.5020" g="0" b="0.5020"/>
<color r="1" g="0.5020" b="0"/>
</colortable><fonttable>
<font id="3" charset="iso-8859-1" name="Arial"/>
<font id="4" charset="iso-8859-1" name="Times New Roman"/>
</fonttable><page
 id="1353"
 BoundingBox="0 0 523.20 769.92"
 HeaderPosition="36"
 FooterPosition="36"
 PrintTrimMarks="yes"
 HeightPages="1"
 WidthPages="1"
><fragment
 id="1006"
 BoundingBox="325.80 207.63 354.36 255.30"
 Z="112"
><n
 id="1005"
 p="353.58 208.08"
 Z="111"
 AS="N"
/><n
 id="1007"
 p="326.58 254.85"
 Z="113"
 AS="N"
/><b
 id="1008"
 Z="114"
 Warning="This isolated bond is probably not intended to have chemical significance."
 B="1005"
 E="1007"
 BS="N"
/></fragment><fragment
 id="1011"
 BoundingBox="310.38 251.81 343.64 281.71"
 Z="116"
><n
 id="1010"
 p="319.78 265.11"
 Z="115"
 color="10"
 Element="20"
 NumHydrogens="0"
 NeedsClean="yes"
 AS="N"
><t
 p="310.38 275.36"
 BoundingBox="310.38 251.81 343.64 281.71"
 color="10"
 LabelJustification="Left"
 LabelLineHeight="auto"
 LineHeight="auto"
 LabelAlignment="Left"
><s font="3" size="26" color="10">Ca</s></t></n></fragment><fragment
 id="1013"
 BoundingBox="371.58 197.68 444.32 199.48"
 Z="118"
><n
 id="1012"
 p="371.58 198.58"
 Z="117"
 AS="N"
/><n
 id="1014"
 p="444.32 198.58"
 Z="119"
 AS="N"
/><b
 id="1015"
 Z="120"
 Warning="This isolated bond is probably not intended to have chemical significance."
 B="1012"
 E="1014"
 BS="N"
/></fragment><fragment
 id="1016"
 BoundingBox="349.68 187.31 393.75 221.36"
 Z="122"
><n
 id="1017"
 p="359.78 200.61"
 Z="121"
 Warning="ChemDraw can&apos;t interpret this label."
 NodeType="Unspecified"
 NeedsClean="yes"
 AS="N"
><t
 p="349.68 210.86"
 BoundingBox="349.68 187.31 393.75 221.36"
 LabelJustification="Left"
 LabelLineHeight="auto"
 LineHeight="auto"
 LabelAlignment="Left"
><s font="3" size="26" color="0">O</s><s font="3" size="26" color="0" face="32">(2)</s></t></n></fragment><fragment
 id="1025"
 BoundingBox="429.80 208.63 458.36 256.30"
 Z="124"
><n
 id="1026"
 p="457.58 209.08"
 Z="123"
 AS="N"
/><n
 id="1027"
 p="430.58 255.85"
 Z="125"
 AS="N"
/><b
 id="1028"
 Z="126"
 Warning="This isolated bond is probably not intended to have chemical significance."
 B="1026"
 E="1027"
 BS="N"
/></fragment><fragment
 id="1029"
 BoundingBox="443.95 183.06 503.92 217.11"
 Z="128"
><n
 id="1030"
 p="454.78 196.36"
 Z="127"
 color="11"
 Warning="ChemDraw can&apos;t interpret this label."
 NodeType="Unspecified"
 NeedsClean="yes"
 AS="N"
><t
 p="443.95 206.61"
 BoundingBox="443.95 183.06 503.92 217.11"
 color="11"
 LabelJustification="Left"
 LabelLineHeight="auto"
 LineHeight="auto"
 LabelAlignment="Left"
><s font="3" size="26" color="11">Mn</s><s font="3" size="26" color="0" face="32">(2)</s></t></n></fragment><fragment
 id="1032"
 BoundingBox="411.18 248.56 455.25 282.61"
 Z="130"
><n
 id="1033"
 p="421.28 261.86"
 Z="129"
 Warning="ChemDraw can&apos;t interpret this label."
 NodeType="Unspecified"
 NeedsClean="yes"
 AS="N"
><t
 p="411.18 272.11"
 BoundingBox="411.18 248.56 455.25 282.61"
 LabelJustification="Left"
 LabelLineHeight="auto"
 LineHeight="auto"
 LabelAlignment="Left"
><s font="3" size="26" color="0">O</s><s font="3" size="26" color="0" face="32">(1)</s></t></n></fragment><fragment
 id="1036"
 BoundingBox="326.02 278.85 327.82 366"
 Z="132"
><n
 id="1035"
 p="326.92 278.85"
 Z="131"
 AS="N"
/><n
 id="1037"
 p="326.92 366"
 Z="133"
 AS="N"
/><b
 id="1038"
 Z="162"
 Warning="This isolated bond is probably not intended to have chemical significance."
 B="1035"
 E="1037"
 BS="N"
 CrossingBonds="1109"
/></fragment><fragment
 id="1045"
 BoundingBox="294.78 364.52 338.86 398.57"
 Z="135"
><n
 id="1046"
 p="298.03 377.84"
 Z="134"
 Warning="ChemDraw can&apos;t interpret this label."
 NodeType="Unspecified"
 NeedsClean="yes"
 AS="N"
><t
 p="294.78 388.07"
 BoundingBox="294.78 364.52 338.86 398.57"
 LabelJustification="Left"
 LabelLineHeight="auto"
 LineHeight="auto"
 LabelAlignment="Left"
><s font="3" size="26" color="0" face="32">(5)</s><s font="3" size="26" color="4">O</s></t></n></fragment><fragment
 id="1051"
 BoundingBox="410.45 354.81 470.42 388.86"
 Z="137"
><n
 id="1052"
 p="421.28 368.11"
 Z="136"
 color="11"
 Warning="ChemDraw can&apos;t interpret this label."
 NodeType="Unspecified"
 NeedsClean="yes"
 AS="N"
><t
 p="410.45 378.36"
 BoundingBox="410.45 354.81 470.42 388.86"
 color="11"
 LabelJustification="Left"
 LabelLineHeight="auto"
 LineHeight="auto"
 LabelAlignment="Left"
><s font="3" size="26" color="11">Mn</s><s font="3" size="26" color="0" face="32">(1)</s></t></n></fragment><fragment
 id="1054"
 BoundingBox="470.43 212.08 472.23 290.11"
 Z="139"
><n
 id="1055"
 p="471.33 212.08"
 Z="138"
 AS="N"
/><n
 id="1056"
 p="471.33 290.11"
 Z="140"
 AS="N"
/><b
 id="1057"
 Z="141"
 Warning="This isolated bond is probably not intended to have chemical significance."
 B="1055"
 E="1056"
 BS="N"
/></fragment><fragment
 id="1058"
 BoundingBox="436.85 308.13 467.11 358.75"
 Z="143"
><n
 id="1059"
 p="466.33 308.58"
 Z="142"
 AS="N"
/><n
 id="1060"
 p="437.63 358.30"
 Z="144"
 AS="N"
/><b
 id="1061"
 Z="145"
 Warning="This isolated bond is probably not intended to have chemical significance."
 B="1059"
 E="1060"
 BS="N"
/></fragment><fragment
 id="1062"
 BoundingBox="462.93 285.56 507 319.61"
 Z="147"
><n
 id="1063"
 p="473.03 298.86"
 Z="146"
 Warning="ChemDraw can&apos;t interpret this label."
 NodeType="Unspecified"
 NeedsClean="yes"
 AS="N"
><t
 p="462.93 309.11"
 BoundingBox="462.93 285.56 507 319.61"
 LabelJustification="Left"
 LabelLineHeight="auto"
 LineHeight="auto"
 LabelAlignment="Left"
><s font="3" size="26" color="0">O</s><s font="3" size="26" color="0" face="32">(3)</s></t></n></fragment><fragment
 id="1073"
 BoundingBox="344.95 292.06 404.92 326.11"
 Z="149"
><n
 id="1074"
 p="355.78 305.36"
 Z="148"
 color="11"
 Warning="ChemDraw can&apos;t interpret this label."
 NodeType="Unspecified"
 NeedsClean="yes"
 AS="N"
><t
 p="344.95 315.61"
 BoundingBox="344.95 292.06 404.92 326.11"
 color="11"
 LabelJustification="Left"
 LabelLineHeight="auto"
 LineHeight="auto"
 LabelAlignment="Left"
><s font="3" size="26" color="11">Mn</s><s font="3" size="26" color="0" face="32">(3)</s></t></n></fragment><fragment
 id="1106"
 BoundingBox="270.33 301.43 343.07 303.23"
 Z="151"
><n
 id="1107"
 p="270.33 302.33"
 Z="150"
 AS="N"
/><n
 id="1108"
 p="343.07 302.33"
 Z="152"
 AS="N"
/><b
 id="1109"
 Z="153"
 Warning="This isolated bond is probably not intended to have chemical significance."
 B="1107"
 E="1108"
 BS="N"
 CrossingBonds="1038"
/></fragment><fragment
 id="1110"
 BoundingBox="248.93 290.06 293 324.11"
 Z="155"
><n
 id="1111"
 p="259.03 303.36"
 Z="154"
 Warning="ChemDraw can&apos;t interpret this label."
 NodeType="Unspecified"
 NeedsClean="yes"
 AS="N"
><t
 p="248.93 313.61"
 BoundingBox="248.93 290.06 293 324.11"
 LabelJustification="Left"
 LabelLineHeight="auto"
 LineHeight="auto"
 LabelAlignment="Left"
><s font="3" size="26" color="0">O</s><s font="3" size="26" color="0" face="32">(4)</s></t></n></fragment><fragment
 id="1112"
 BoundingBox="223.55 311.88 252.11 359.55"
 Z="157"
><n
 id="1113"
 p="251.33 312.33"
 Z="156"
 AS="N"
/><n
 id="1114"
 p="224.33 359.10"
 Z="158"
 AS="N"
/><b
 id="1115"
 Z="159"
 Warning="This isolated bond is probably not intended to have chemical significance."
 B="1113"
 E="1114"
 BS="N"
/></fragment><fragment
 id="1116"
 BoundingBox="200.79 355.89 260.76 389.94"
 Z="161"
><n
 id="1117"
 p="211.62 369.19"
 Z="160"
 color="12"
 Warning="ChemDraw can&apos;t interpret this label."
 NodeType="Unspecified"
 NeedsClean="yes"
 AS="N"
><t
 p="200.79 379.44"
 BoundingBox="200.79 355.89 260.76 389.94"
 color="12"
 LabelJustification="Left"
 LabelLineHeight="auto"
 LineHeight="auto"
 LabelAlignment="Left"
><s font="3" size="26" color="12">Mn</s><s font="3" size="26" color="0" face="32">(4)</s></t></n></fragment><fragment
 id="1258"
 BoundingBox="337.11 318.15 358.61 369.04"
 Z="164"
><n
 id="1259"
 p="357.78 318.48"
 Z="163"
 AS="N"
/><n
 id="1260"
 p="337.95 368.71"
 Z="165"
 AS="N"
/><b
 id="1261"
 Z="166"
 Warning="This isolated bond is probably not intended to have chemical significance."
 B="1259"
 E="1260"
 BS="N"
/></fragment><fragment
 id="1262"
 BoundingBox="373.85 297.93 461.34 299.73"
 Z="168"
><n
 id="1263"
 p="373.85 298.83"
 Z="167"
 AS="N"
/><n
 id="1264"
 p="461.34 298.83"
 Z="169"
 AS="N"
/><b
 id="1265"
 Z="170"
 Warning="This isolated bond is probably not intended to have chemical significance."
 B="1263"
 E="1264"
 BS="N"
 CrossingBonds="1273"
/></fragment><fragment
 id="1266"
 BoundingBox="358.60 213.25 360.40 291.28"
 Z="172"
><n
 id="1267"
 p="359.50 213.25"
 Z="171"
 AS="N"
/><n
 id="1268"
 p="359.50 291.28"
 Z="173"
 AS="N"
/><b
 id="1269"
 Z="174"
 Warning="This isolated bond is probably not intended to have chemical significance."
 B="1267"
 E="1268"
 BS="N"
 CrossingBonds="1277"
/></fragment><fragment
 id="1270"
 BoundingBox="420.85 275.08 422.65 356.55"
 Z="176"
><n
 id="1271"
 p="421.75 275.08"
 Z="175"
 AS="N"
/><n
 id="1272"
 p="421.75 356.55"
 Z="177"
 AS="N"
/><b
 id="1273"
 Z="178"
 Warning="This isolated bond is probably not intended to have chemical significance."
 B="1271"
 E="1272"
 BS="N"
 CrossingBonds="1265"
/></fragment><fragment
 id="1274"
 BoundingBox="340.08 262.68 412.82 264.48"
 Z="180"
><n
 id="1275"
 p="340.08 263.58"
 Z="179"
 AS="N"
/><n
 id="1276"
 p="412.82 263.58"
 Z="181"
 AS="N"
/><b
 id="1277"
 Z="182"
 Warning="This isolated bond is probably not intended to have chemical significance."
 B="1275"
 E="1276"
 BS="N"
 CrossingBonds="1269"
/></fragment><fragment
 id="1279"
 BoundingBox="372.27 379.68 415.31 415.14"
 Z="184"
><n
 id="1278"
 p="372.84 414.44"
 Z="183"
 AS="N"
/><n
 id="1280"
 p="414.74 380.38"
 Z="185"
 AS="N"
/><b
 id="1281"
 Z="186"
 Warning="This isolated bond is probably not intended to have chemical significance."
 B="1278"
 E="1280"
 BS="N"
/></fragment><fragment
 id="1282"
 BoundingBox="353.33 402.96 373.55 432.86"
 Z="188"
><n
 id="1283"
 p="363.43 416.26"
 Z="187"
 Warning="An atom in this label has an invalid valence."
 Element="8"
 NumHydrogens="0"
 NeedsClean="yes"
 AS="N"
><t
 p="353.33 426.51"
 BoundingBox="353.33 402.96 373.55 432.86"
 LabelJustification="Left"
 LabelLineHeight="auto"
 LineHeight="auto"
 LabelAlignment="Left"
><s font="3" size="26" color="0">O</s></t></n></fragment><fragment
 id="1285"
 BoundingBox="287.63 202.28 316.19 249.95"
 Z="190"
><n
 id="1286"
 p="315.41 249.50"
 Z="189"
 AS="N"
/><n
 id="1287"
 p="288.41 202.73"
 Z="191"
 AS="N"
/><b
 id="1288"
 Z="192"
 Warning="This isolated bond is probably not intended to have chemical significance."
 B="1286"
 E="1287"
 BS="N"
/></fragment><fragment
 id="1294"
 BoundingBox="245.31 180.20 295.18 214.25"
 Z="194"
><n
 id="1293"
 p="254.71 193.50"
 Z="193"
 Element="8"
 NumHydrogens="2"
 NeedsClean="yes"
 AS="N"
><t
 p="245.31 203.75"
 BoundingBox="245.31 180.20 295.18 214.25"
 LabelJustification="Left"
 LabelLineHeight="auto"
 LineHeight="auto"
 LabelAlignment="Left"
><s font="3" size="26" color="0">H</s><s font="3" size="26" color="0" face="32">2</s><s font="3" size="26" color="0">O</s></t></n></fragment><fragment
 id="1295"
 BoundingBox="207.81 228.20 257.68 262.25"
 Z="196"
><n
 id="1296"
 p="217.21 241.50"
 Z="195"
 Element="8"
 NumHydrogens="2"
 NeedsClean="yes"
 AS="N"
><t
 p="207.81 251.75"
 BoundingBox="207.81 228.20 257.68 262.25"
 LabelJustification="Left"
 LabelLineHeight="auto"
 LineHeight="auto"
 LabelAlignment="Left"
><s font="3" size="26" color="0">H</s><s font="3" size="26" color="0" face="32">2</s><s font="3" size="26" color="0">O</s></t></n></fragment><fragment
 id="1332"
 BoundingBox="253.52 245.15 306.14 260.87"
 Z="198"
><n
 id="1331"
 p="305.91 260"
 Z="197"
 AS="N"
/><n
 id="1333"
 p="253.75 246.02"
 Z="199"
 AS="N"
/><b
 id="1334"
 Z="200"
 Warning="This isolated bond is probably not intended to have chemical significance."
 B="1331"
 E="1333"
 BS="N"
/></fragment><fragment
 id="1335"
 BoundingBox="191.07 424.41 191.12 424.46"
 Z="201"
><n
 id="1309"
 p="191.12 424.46"
 Z="204"
 Warning="This atom is very close to another atom or bond."
 AS="N"
/></fragment><fragment
 id="1302"
 BoundingBox="135.86 368.45 135.91 368.50"
 Z="202"
><n
 id="1303"
 p="135.91 368.50"
 Z="203"
 Warning="This unlabeled atom is connected to no bonds, and may appear to be invisible."
 AS="N"
/></fragment><fragment
 id="1311"
 BoundingBox="99.81 354.70 149.68 388.75"
 Z="206"
><n
 id="1312"
 p="109.21 368"
 Z="205"
 Element="8"
 NumHydrogens="2"
 NeedsClean="yes"
 AS="N"
><t
 p="99.81 378.25"
 BoundingBox="99.81 354.70 149.68 388.75"
 LabelJustification="Left"
 LabelLineHeight="auto"
 LineHeight="auto"
 LabelAlignment="Left"
><s font="3" size="26" color="0">H</s><s font="3" size="26" color="0" face="32">2</s><s font="3" size="26" color="0">O</s></t></n></fragment><fragment
 id="1313"
 BoundingBox="157.81 431.70 196.83 461.60"
 Z="208"
><n
 id="1314"
 p="167.21 445"
 Z="207"
 Warning="An atom in this label has an invalid valence."
 Element="8"
 NumHydrogens="1"
 NeedsClean="yes"
 AS="N"
><t
 p="157.81 455.25"
 BoundingBox="157.81 431.70 196.83 461.60"
 LabelJustification="Left"
 LabelLineHeight="auto"
 LineHeight="auto"
 LabelAlignment="Left"
><s font="3" size="26" color="0">HO</s></t></n></fragment><fragment
 id="1337"
 BoundingBox="147.41 369.10 201.41 370.90"
 Z="210"
><n
 id="1336"
 p="201.41 370"
 Z="209"
 AS="N"
/><n
 id="1338"
 p="147.41 370"
 Z="211"
 AS="N"
/><b
 id="1339"
 Z="212"
 Warning="This isolated bond is probably not intended to have chemical significance."
 B="1336"
 E="1338"
 BS="N"
/></fragment><fragment
 id="1341"
 BoundingBox="188.28 383.99 212.54 433.78"
 Z="214"
><n
 id="1340"
 p="211.72 384.37"
 Z="213"
 AS="N"
/><n
 id="1342"
 p="189.10 433.40"
 Z="215"
 AS="N"
/><b
 id="1343"
 Z="216"
 Warning="This isolated bond is probably not intended to have chemical significance."
 B="1340"
 E="1342"
 BS="N"
/></fragment><fragment
 id="1349"
 BoundingBox="333.87 386.15 358.06 411.62"
 Z="218"
><n
 id="1348"
 p="357.41 411"
 Z="217"
 AS="N"
/><n
 id="1350"
 p="334.52 386.76"
 Z="219"
 AS="N"
/><b
 id="1351"
 Z="220"
 Warning="This isolated bond is probably not intended to have chemical significance."
 B="1348"
 E="1350"
 BS="N"
/></fragment></page></CDXML>
