# Supplementary material for: Closing Kok’s cycle of nature’s water oxidation catalysis
Source: Nat Commun. 2024 Jul 16;15:5982. doi: 10.1038/s41467-024-50210-6 (PMC11252165; doi:10.1038/s41467-024-50210-6)
Supplement: Supplementary file 5 — Source Data [file 41467_2024_50210_MOESM5_ESM.zip › 451188_3_related_ms_9188442_sf1svf/Fig. 6_7.cdxml]

<?xml version="1.0" encoding="UTF-8" ?>
<!DOCTYPE CDXML SYSTEM "http://www.cambridgesoft.com/xml/cdxml.dtd" >
<CDXML
 CreationProgram="ChemDraw 20.0.0.41"
 Name="Fig. 6_7.cdxml"
 BoundingBox="62.81 240.56 499 486.10"
 WindowPosition="-2147483648 -2147483648"
 WindowSize="0 0"
 FractionalWidths="yes"
 InterpretChemically="yes"
 ShowAtomQuery="yes"
 ShowAtomStereo="no"
 ShowAtomEnhancedStereo="yes"
 ShowAtomNumber="no"
 ShowResidueID="no"
 ShowBondQuery="yes"
 ShowBondRxn="yes"
 ShowBondStereo="no"
 ShowTerminalCarbonLabels="no"
 ShowNonTerminalCarbonLabels="no"
 HideImplicitHydrogens="no"
 LabelFont="3"
 LabelSize="26"
 LabelFace="1"
 CaptionFont="4"
 CaptionSize="26"
 CaptionFace="1"
 HashSpacing="4.86"
 MarginWidth="3.60"
 LineWidth="1.80"
 BoldWidth="7.20"
 BondLength="54"
 BondSpacing="12"
 ChainAngle="120"
 LabelJustification="Auto"
 CaptionJustification="Left"
 AminoAcidTermini="HOH"
 ShowSequenceTermini="yes"
 ShowSequenceBonds="yes"
 ShowSequenceUnlinkedBranches="no"
 ResidueWrapCount="40"
 ResidueBlockCount="10"
 ResidueZigZag="yes"
 NumberResidueBlocks="no"
 PrintMargins="36 36 36 36"
 MacPrintInfo="00030000012C012C000000000D3E093AFFC5FFC50D7909750367057B03E000020000012C012C000000000D3E093A000100000064000000010001010100020001270F000100010000000000000000000000000002001901900000000000600000000000000000000100000000000000000000000000000000"
 ChemPropName=""
 ChemPropFormula="Chemical Formula: "
 ChemPropExactMass="Exact Mass: "
 ChemPropMolWt="Molecular Weight: "
 ChemPropMOverZ="m/z: "
 ChemPropAnalysis="Elemental Analysis: "
 ChemPropBoilingPt="Boiling Point: "
 ChemPropMeltingPt="Melting Point: "
 ChemPropCritTemp="Critical Temp: "
 ChemPropCritPres="Critical Pres: "
 ChemPropCritVol="Critical Vol: "
 ChemPropGibbs="Gibbs Energy: "
 ChemPropLogP="Log P: "
 ChemPropMR="MR: "
 ChemPropHenry="Henry&apos;s Law: "
 ChemPropEForm="Heat of Form: "
 ChemProptPSA="tPSA: "
 ChemPropCLogP="CLogP: "
 ChemPropCMR="CMR: "
 ChemPropLogS="LogS: "
 ChemPropPKa="pKa: "
 ChemPropID=""
 ChemPropFragmentLabel=""
 color="0"
 bgcolor="1"
 RxnAutonumberStart="1"
 RxnAutonumberConditions="no"
 RxnAutonumberStyle="Roman"
 RxnAutonumberFormat="(#)"
><colortable>
<color r="1" g="1" b="1"/>
<color r="0" g="0" b="0"/>
<color r="1" g="0" b="0"/>
<color r="1" g="1" b="0"/>
<color r="0" g="1" b="0"/>
<color r="0" g="1" b="1"/>
<color r="0" g="0" b="1"/>
<color r="1" g="0" b="1"/>
<color r="0" g="0.5020" b="0"/>
<color r="0.5020" g="0" b="0.5020"/>
<color r="1" g="0.5020" b="0"/>
</colortable><fonttable>
<font id="3" charset="iso-8859-1" name="Arial"/>
<font id="4" charset="iso-8859-1" name="Times New Roman"/>
</fonttable><page
 id="1344"
 BoundingBox="0 0 523.20 769.92"
 HeaderPosition="36"
 FooterPosition="36"
 PrintTrimMarks="yes"
 HeightPages="1"
 WidthPages="1"
><fragment
 id="1006"
 BoundingBox="317.80 265.13 346.36 312.80"
 Z="104"
><n
 id="1005"
 p="345.58 265.58"
 Z="103"
 AS="N"
/><n
 id="1007"
 p="318.58 312.35"
 Z="105"
 AS="N"
/><b
 id="1008"
 Z="106"
 Warning="This isolated bond is probably not intended to have chemical significance."
 B="1005"
 E="1007"
 BS="N"
 CrossingBonds="1269"
/></fragment><fragment
 id="1011"
 BoundingBox="302.38 309.31 335.64 339.21"
 Z="108"
><n
 id="1010"
 p="311.78 322.61"
 Z="107"
 color="10"
 Element="20"
 NumHydrogens="0"
 NeedsClean="yes"
 AS="N"
><t
 p="302.38 332.86"
 BoundingBox="302.38 309.31 335.64 339.21"
 color="10"
 LabelJustification="Left"
 LabelLineHeight="auto"
 LineHeight="auto"
 LabelAlignment="Left"
><s font="3" size="26" color="10">Ca</s></t></n></fragment><fragment
 id="1013"
 BoundingBox="363.58 255.18 436.32 256.98"
 Z="110"
><n
 id="1012"
 p="363.58 256.08"
 Z="109"
 AS="N"
/><n
 id="1014"
 p="436.32 256.08"
 Z="111"
 AS="N"
/><b
 id="1015"
 Z="112"
 Warning="This isolated bond is probably not intended to have chemical significance."
 B="1012"
 E="1014"
 BS="N"
/></fragment><fragment
 id="1016"
 BoundingBox="341.68 244.81 385.75 278.86"
 Z="114"
><n
 id="1017"
 p="351.78 258.11"
 Z="113"
 Warning="ChemDraw can&apos;t interpret this label."
 NodeType="Unspecified"
 NeedsClean="yes"
 AS="N"
><t
 p="341.68 268.36"
 BoundingBox="341.68 244.81 385.75 278.86"
 LabelJustification="Left"
 LabelLineHeight="auto"
 LineHeight="auto"
 LabelAlignment="Left"
><s font="3" size="26" color="0">O</s><s font="3" size="26" color="0" face="32">(2)</s></t></n></fragment><fragment
 id="1025"
 BoundingBox="421.80 266.13 450.36 313.80"
 Z="116"
><n
 id="1026"
 p="449.58 266.58"
 Z="115"
 AS="N"
/><n
 id="1027"
 p="422.58 313.35"
 Z="117"
 AS="N"
/><b
 id="1028"
 Z="118"
 Warning="This isolated bond is probably not intended to have chemical significance."
 B="1026"
 E="1027"
 BS="N"
/></fragment><fragment
 id="1029"
 BoundingBox="435.95 240.56 495.92 274.61"
 Z="120"
><n
 id="1030"
 p="446.78 253.86"
 Z="119"
 color="11"
 Warning="ChemDraw can&apos;t interpret this label."
 NodeType="Unspecified"
 NeedsClean="yes"
 AS="N"
><t
 p="435.95 264.11"
 BoundingBox="435.95 240.56 495.92 274.61"
 color="11"
 LabelJustification="Left"
 LabelLineHeight="auto"
 LineHeight="auto"
 LabelAlignment="Left"
><s font="3" size="26" color="11">Mn</s><s font="3" size="26" color="0" face="32">(2)</s></t></n></fragment><fragment
 id="1032"
 BoundingBox="403.18 306.06 447.25 340.11"
 Z="122"
><n
 id="1033"
 p="413.28 319.36"
 Z="121"
 Warning="ChemDraw can&apos;t interpret this label."
 NodeType="Unspecified"
 NeedsClean="yes"
 AS="N"
><t
 p="403.18 329.61"
 BoundingBox="403.18 306.06 447.25 340.11"
 LabelJustification="Left"
 LabelLineHeight="auto"
 LineHeight="auto"
 LabelAlignment="Left"
><s font="3" size="26" color="0">O</s><s font="3" size="26" color="0" face="32">(1)</s></t></n></fragment><fragment
 id="1036"
 BoundingBox="310.52 337.25 312.32 415.28"
 Z="124"
><n
 id="1035"
 p="311.42 337.25"
 Z="123"
 AS="N"
/><n
 id="1037"
 p="311.42 415.28"
 Z="125"
 AS="N"
/><b
 id="1038"
 Z="158"
 Warning="This isolated bond is probably not intended to have chemical significance."
 B="1035"
 E="1037"
 BS="N"
 CrossingBonds="1109 1261"
/></fragment><fragment
 id="1045"
 BoundingBox="302.43 416.64 346.51 450.69"
 Z="127"
><n
 id="1046"
 p="312.53 429.94"
 Z="126"
 color="4"
 Warning="ChemDraw can&apos;t interpret this label."
 NodeType="Unspecified"
 NeedsClean="yes"
 AS="N"
><t
 p="302.43 440.19"
 BoundingBox="302.43 416.64 346.51 450.69"
 color="4"
 LabelJustification="Left"
 LabelLineHeight="auto"
 LineHeight="auto"
 LabelAlignment="Left"
><s font="3" size="26" color="4">O</s><s font="3" size="26" color="0" face="32">(5)</s></t></n></fragment><fragment
 id="1051"
 BoundingBox="401.95 407.31 461.92 441.36"
 Z="129"
><n
 id="1052"
 p="412.78 420.61"
 Z="128"
 color="12"
 Warning="ChemDraw can&apos;t interpret this label."
 NodeType="Unspecified"
 NeedsClean="yes"
 AS="N"
><t
 p="401.95 430.86"
 BoundingBox="401.95 407.31 461.92 441.36"
 color="12"
 LabelJustification="Left"
 LabelLineHeight="auto"
 LineHeight="auto"
 LabelAlignment="Left"
><s font="3" size="26" color="12">Mn</s><s font="3" size="26" color="0" face="32">(1)</s></t></n></fragment><fragment
 id="1054"
 BoundingBox="462.43 269.58 464.23 347.61"
 Z="131"
><n
 id="1055"
 p="463.33 269.58"
 Z="130"
 AS="N"
/><n
 id="1056"
 p="463.33 347.61"
 Z="132"
 AS="N"
/><b
 id="1057"
 Z="133"
 Warning="This isolated bond is probably not intended to have chemical significance."
 B="1055"
 E="1056"
 BS="N"
/></fragment><fragment
 id="1058"
 BoundingBox="430.55 365.63 459.11 413.30"
 Z="135"
><n
 id="1059"
 p="458.33 366.08"
 Z="134"
 AS="N"
/><n
 id="1060"
 p="431.33 412.85"
 Z="136"
 AS="N"
/><b
 id="1061"
 Z="137"
 Warning="This isolated bond is probably not intended to have chemical significance."
 B="1059"
 E="1060"
 BS="N"
/></fragment><fragment
 id="1062"
 BoundingBox="454.93 343.06 499 377.11"
 Z="139"
><n
 id="1063"
 p="465.03 356.36"
 Z="138"
 Warning="ChemDraw can&apos;t interpret this label."
 NodeType="Unspecified"
 NeedsClean="yes"
 AS="N"
><t
 p="454.93 366.61"
 BoundingBox="454.93 343.06 499 377.11"
 LabelJustification="Left"
 LabelLineHeight="auto"
 LineHeight="auto"
 LabelAlignment="Left"
><s font="3" size="26" color="0">O</s><s font="3" size="26" color="0" face="32">(3)</s></t></n></fragment><fragment
 id="1073"
 BoundingBox="336.95 349.56 396.92 383.61"
 Z="141"
><n
 id="1074"
 p="347.78 362.86"
 Z="140"
 color="12"
 Warning="ChemDraw can&apos;t interpret this label."
 NodeType="Unspecified"
 NeedsClean="yes"
 AS="N"
><t
 p="336.95 373.11"
 BoundingBox="336.95 349.56 396.92 383.61"
 color="12"
 LabelJustification="Left"
 LabelLineHeight="auto"
 LineHeight="auto"
 LabelAlignment="Left"
><s font="3" size="26" color="12">Mn</s><s font="3" size="26" color="0" face="32">(3)</s></t></n></fragment><fragment
 id="1102"
 BoundingBox="321.74 423.76 402.52 425.56"
 Z="143"
><n
 id="1103"
 p="321.74 424.66"
 Z="142"
 AS="N"
/><n
 id="1104"
 p="402.52 424.66"
 Z="144"
 AS="N"
/><b
 id="1105"
 Z="145"
 Warning="This isolated bond is probably not intended to have chemical significance."
 B="1103"
 E="1104"
 BS="N"
/></fragment><fragment
 id="1106"
 BoundingBox="262.33 358.93 335.07 360.73"
 Z="147"
><n
 id="1107"
 p="262.33 359.83"
 Z="146"
 AS="N"
/><n
 id="1108"
 p="335.07 359.83"
 Z="148"
 AS="N"
/><b
 id="1109"
 Z="149"
 Warning="This isolated bond is probably not intended to have chemical significance."
 B="1107"
 E="1108"
 BS="N"
 CrossingBonds="1038"
/></fragment><fragment
 id="1110"
 BoundingBox="240.93 347.56 285 381.61"
 Z="151"
><n
 id="1111"
 p="251.03 360.86"
 Z="150"
 Warning="ChemDraw can&apos;t interpret this label."
 NodeType="Unspecified"
 NeedsClean="yes"
 AS="N"
><t
 p="240.93 371.11"
 BoundingBox="240.93 347.56 285 381.61"
 LabelJustification="Left"
 LabelLineHeight="auto"
 LineHeight="auto"
 LabelAlignment="Left"
><s font="3" size="26" color="0">O</s><s font="3" size="26" color="0" face="32">(4)</s></t></n></fragment><fragment
 id="1112"
 BoundingBox="184.99 364.20 240.25 412.91"
 Z="153"
><n
 id="1113"
 p="239.66 364.88"
 Z="152"
 AS="N"
/><n
 id="1114"
 p="185.59 412.23"
 Z="154"
 AS="N"
/><b
 id="1115"
 Z="155"
 Warning="This isolated bond is probably not intended to have chemical significance."
 B="1113"
 E="1114"
 BS="N"
/></fragment><fragment
 id="1116"
 BoundingBox="131.30 408.89 219.26 461.01"
 Z="157"
><n
 id="1117"
 p="170.12 422.19"
 Z="156"
 color="12"
 Warning="ChemDraw can&apos;t interpret this label."
 NodeType="Unspecified"
 NeedsClean="yes"
 AS="N"
><t
 p="159.29 432.44"
 BoundingBox="159.29 408.89 219.26 442.94"
 color="12"
 LabelJustification="Left"
 LabelLineHeight="auto"
 LineHeight="auto"
 LabelAlignment="Left"
><s font="3" size="26" color="12">Mn</s><s font="3" size="26" color="0" face="32">(4)</s></t></n><n
 id="1341"
 p="131.94 460.37"
 Z="203"
 AS="N"
/><b
 id="1342"
 Z="204"
 B="1117"
 E="1341"
 BS="N"
/></fragment><fragment
 id="1258"
 BoundingBox="316.88 370.96 345.44 418.63"
 Z="160"
><n
 id="1259"
 p="344.66 371.41"
 Z="159"
 AS="N"
/><n
 id="1260"
 p="317.66 418.18"
 Z="161"
 AS="N"
/><b
 id="1261"
 Z="162"
 Warning="This isolated bond is probably not intended to have chemical significance."
 B="1259"
 E="1260"
 BS="N"
 CrossingBonds="1038"
/></fragment><fragment
 id="1262"
 BoundingBox="365.85 355.43 453.34 357.23"
 Z="164"
><n
 id="1263"
 p="365.85 356.33"
 Z="163"
 AS="N"
/><n
 id="1264"
 p="453.34 356.33"
 Z="165"
 AS="N"
/><b
 id="1265"
 Z="166"
 Warning="This isolated bond is probably not intended to have chemical significance."
 B="1263"
 E="1264"
 BS="N"
 CrossingBonds="1273"
/></fragment><fragment
 id="1266"
 BoundingBox="349.60 271.25 351.40 349.28"
 Z="168"
><n
 id="1267"
 p="350.50 271.25"
 Z="167"
 AS="N"
/><n
 id="1268"
 p="350.50 349.28"
 Z="169"
 AS="N"
/><b
 id="1269"
 Z="170"
 Warning="This isolated bond is probably not intended to have chemical significance."
 B="1267"
 E="1268"
 BS="N"
 CrossingBonds="1008 1277"
/></fragment><fragment
 id="1270"
 BoundingBox="412.85 332.58 414.65 410.61"
 Z="172"
><n
 id="1271"
 p="413.75 332.58"
 Z="171"
 AS="N"
/><n
 id="1272"
 p="413.75 410.61"
 Z="173"
 AS="N"
/><b
 id="1273"
 Z="174"
 Warning="This isolated bond is probably not intended to have chemical significance."
 B="1271"
 E="1272"
 BS="N"
 CrossingBonds="1265"
/></fragment><fragment
 id="1274"
 BoundingBox="330.58 320.18 403.32 321.98"
 Z="176"
><n
 id="1275"
 p="330.58 321.08"
 Z="175"
 AS="N"
/><n
 id="1276"
 p="403.32 321.08"
 Z="177"
 AS="N"
/><b
 id="1277"
 Z="178"
 Warning="This isolated bond is probably not intended to have chemical significance."
 B="1275"
 E="1276"
 BS="N"
 CrossingBonds="1269"
/></fragment><fragment
 id="1278"
 BoundingBox="303.43 439.74 322.23 469.64"
 Z="180"
><n
 id="1279"
 p="312.83 453.04"
 Z="179"
 Warning="An atom in this label has an invalid valence."
 Element="1"
 NumHydrogens="0"
 NeedsClean="yes"
 AS="N"
><t
 p="303.43 463.29"
 BoundingBox="303.43 439.74 322.23 469.64"
 LabelJustification="Left"
 LabelLineHeight="auto"
 LineHeight="auto"
 LabelAlignment="Left"
><s font="3" size="26" color="0">H</s></t></n></fragment><fragment
 id="1281"
 BoundingBox="283.13 263.28 311.69 310.95"
 Z="182"
><n
 id="1280"
 p="310.91 310.50"
 Z="181"
 AS="N"
/><n
 id="1282"
 p="283.91 263.73"
 Z="183"
 AS="N"
/><b
 id="1283"
 Z="184"
 Warning="This isolated bond is probably not intended to have chemical significance."
 B="1280"
 E="1282"
 BS="N"
/></fragment><fragment
 id="1294"
 BoundingBox="240.81 241.20 290.68 275.25"
 Z="186"
><n
 id="1293"
 p="250.21 254.50"
 Z="185"
 Element="8"
 NumHydrogens="2"
 NeedsClean="yes"
 AS="N"
><t
 p="240.81 264.75"
 BoundingBox="240.81 241.20 290.68 275.25"
 LabelJustification="Left"
 LabelLineHeight="auto"
 LineHeight="auto"
 LabelAlignment="Left"
><s font="3" size="26" color="0">H</s><s font="3" size="26" color="0" face="32">2</s><s font="3" size="26" color="0">O</s></t></n></fragment><fragment
 id="1295"
 BoundingBox="203.31 289.20 253.18 323.25"
 Z="188"
><n
 id="1296"
 p="212.71 302.50"
 Z="187"
 Element="8"
 NumHydrogens="2"
 NeedsClean="yes"
 AS="N"
><t
 p="203.31 312.75"
 BoundingBox="203.31 289.20 253.18 323.25"
 LabelJustification="Left"
 LabelLineHeight="auto"
 LineHeight="auto"
 LabelAlignment="Left"
><s font="3" size="26" color="0">H</s><s font="3" size="26" color="0" face="32">2</s><s font="3" size="26" color="0">O</s></t></n></fragment><fragment
 id="1332"
 BoundingBox="249.02 306.15 301.64 321.87"
 Z="190"
><n
 id="1331"
 p="301.41 321"
 Z="189"
 AS="N"
/><n
 id="1333"
 p="249.25 307.02"
 Z="191"
 AS="N"
/><b
 id="1334"
 Z="192"
 Warning="This isolated bond is probably not intended to have chemical significance."
 B="1331"
 E="1333"
 BS="N"
/></fragment><fragment
 id="1335"
 BoundingBox="181.57 478.41 181.62 478.46"
 Z="193"
><n
 id="1309"
 p="181.62 478.46"
 Z="198"
 Warning="This unlabeled atom is connected to no bonds, and may appear to be invisible."
 AS="N"
/></fragment><fragment
 id="1302"
 BoundingBox="108.97 389.99 158.85 414.01"
 Z="195"
><n
 id="1301"
 p="158.48 413.19"
 Z="194"
 AS="N"
/><n
 id="1303"
 p="109.34 390.81"
 Z="196"
 AS="N"
/><b
 id="1304"
 Z="197"
 Warning="This isolated bond is probably not intended to have chemical significance."
 B="1301"
 E="1303"
 BS="N"
/></fragment><fragment
 id="1311"
 BoundingBox="62.81 372.70 112.68 406.75"
 Z="200"
><n
 id="1312"
 p="72.21 386"
 Z="199"
 Element="8"
 NumHydrogens="2"
 NeedsClean="yes"
 AS="N"
><t
 p="62.81 396.25"
 BoundingBox="62.81 372.70 112.68 406.75"
 LabelJustification="Left"
 LabelLineHeight="auto"
 LineHeight="auto"
 LabelAlignment="Left"
><s font="3" size="26" color="0">H</s><s font="3" size="26" color="0" face="32">2</s><s font="3" size="26" color="0">O</s></t></n></fragment><fragment
 id="1313"
 BoundingBox="97.31 456.20 136.33 486.10"
 Z="202"
><n
 id="1314"
 p="106.71 469.50"
 Z="201"
 Warning="An atom in this label has an invalid valence."
 Element="8"
 NumHydrogens="1"
 NeedsClean="yes"
 AS="N"
><t
 p="97.31 479.75"
 BoundingBox="97.31 456.20 136.33 486.10"
 LabelJustification="Left"
 LabelLineHeight="auto"
 LineHeight="auto"
 LabelAlignment="Left"
><s font="3" size="26" color="0">HO</s></t></n></fragment></page></CDXML>
