# Supplementary material for: Closing Kok’s cycle of nature’s water oxidation catalysis
Source: Nat Commun. 2024 Jul 16;15:5982. doi: 10.1038/s41467-024-50210-6 (PMC11252165; doi:10.1038/s41467-024-50210-6)
Supplement: Supplementary file 5 — Source Data [file 41467_2024_50210_MOESM5_ESM.zip › 451188_3_related_ms_9188442_sf1svf/Fig. 6_8.cdxml]

<?xml version="1.0" encoding="UTF-8" ?>
<!DOCTYPE CDXML SYSTEM "http://www.cambridgesoft.com/xml/cdxml.dtd" >
<CDXML
 CreationProgram="ChemDraw 20.0.0.41"
 Name="Fig. 6_8.cdxml"
 BoundingBox="76.31 180.56 513 449.10"
 WindowPosition="0 0"
 WindowSize="0 0"
 WindowIsZoomed="yes"
 FractionalWidths="yes"
 InterpretChemically="yes"
 ShowAtomQuery="yes"
 ShowAtomStereo="no"
 ShowAtomEnhancedStereo="yes"
 ShowAtomNumber="no"
 ShowResidueID="no"
 ShowBondQuery="yes"
 ShowBondRxn="yes"
 ShowBondStereo="no"
 ShowTerminalCarbonLabels="no"
 ShowNonTerminalCarbonLabels="no"
 HideImplicitHydrogens="no"
 LabelFont="3"
 LabelSize="26"
 LabelFace="1"
 CaptionFont="4"
 CaptionSize="26"
 CaptionFace="1"
 HashSpacing="4.86"
 MarginWidth="3.60"
 LineWidth="1.80"
 BoldWidth="7.20"
 BondLength="54"
 BondSpacing="12"
 ChainAngle="120"
 LabelJustification="Auto"
 CaptionJustification="Left"
 AminoAcidTermini="HOH"
 ShowSequenceTermini="yes"
 ShowSequenceBonds="yes"
 ShowSequenceUnlinkedBranches="no"
 ResidueWrapCount="40"
 ResidueBlockCount="10"
 ResidueZigZag="yes"
 NumberResidueBlocks="no"
 PrintMargins="36 36 36 36"
 MacPrintInfo="00030000012C012C000000000D3E093AFFC5FFC50D7909750367057B03E000020000012C012C000000000D3E093A000100000064000000010001010100020001270F000100010000000000000000000000000002001901900000000000600000000000000000000100000000000000000000000000000000"
 ChemPropName=""
 ChemPropFormula="Chemical Formula: "
 ChemPropExactMass="Exact Mass: "
 ChemPropMolWt="Molecular Weight: "
 ChemPropMOverZ="m/z: "
 ChemPropAnalysis="Elemental Analysis: "
 ChemPropBoilingPt="Boiling Point: "
 ChemPropMeltingPt="Melting Point: "
 ChemPropCritTemp="Critical Temp: "
 ChemPropCritPres="Critical Pres: "
 ChemPropCritVol="Critical Vol: "
 ChemPropGibbs="Gibbs Energy: "
 ChemPropLogP="Log P: "
 ChemPropMR="MR: "
 ChemPropHenry="Henry&apos;s Law: "
 ChemPropEForm="Heat of Form: "
 ChemProptPSA="tPSA: "
 ChemPropCLogP="CLogP: "
 ChemPropCMR="CMR: "
 ChemPropLogS="LogS: "
 ChemPropPKa="pKa: "
 ChemPropID=""
 ChemPropFragmentLabel=""
 color="0"
 bgcolor="1"
 RxnAutonumberStart="1"
 RxnAutonumberConditions="no"
 RxnAutonumberStyle="Roman"
 RxnAutonumberFormat="(#)"
><colortable>
<color r="1" g="1" b="1"/>
<color r="0" g="0" b="0"/>
<color r="1" g="0" b="0"/>
<color r="1" g="1" b="0"/>
<color r="0" g="1" b="0"/>
<color r="0" g="1" b="1"/>
<color r="0" g="0" b="1"/>
<color r="1" g="0" b="1"/>
<color r="0" g="0.5020" b="0"/>
<color r="0.5020" g="0" b="0.5020"/>
<color r="1" g="0.5020" b="0"/>
</colortable><fonttable>
<font id="3" charset="iso-8859-1" name="Arial"/>
<font id="4" charset="iso-8859-1" name="Times New Roman"/>
</fonttable><page
 id="1354"
 BoundingBox="0 0 523.20 769.92"
 HeaderPosition="36"
 FooterPosition="36"
 PrintTrimMarks="yes"
 HeightPages="1"
 WidthPages="1"
><fragment
 id="1006"
 BoundingBox="331.80 205.13 360.36 252.80"
 Z="106"
><n
 id="1005"
 p="359.58 205.58"
 Z="105"
 AS="N"
/><n
 id="1007"
 p="332.58 252.35"
 Z="107"
 AS="N"
/><b
 id="1008"
 Z="108"
 Warning="This isolated bond is probably not intended to have chemical significance."
 B="1005"
 E="1007"
 BS="N"
/></fragment><fragment
 id="1011"
 BoundingBox="312.38 250.81 345.64 280.71"
 Z="110"
><n
 id="1010"
 p="321.78 264.11"
 Z="109"
 color="10"
 Element="20"
 NumHydrogens="0"
 NeedsClean="yes"
 AS="N"
><t
 p="312.38 274.36"
 BoundingBox="312.38 250.81 345.64 280.71"
 color="10"
 LabelJustification="Left"
 LabelLineHeight="auto"
 LineHeight="auto"
 LabelAlignment="Left"
><s font="3" size="26" color="10">Ca</s></t></n></fragment><fragment
 id="1013"
 BoundingBox="377.58 195.18 450.32 196.98"
 Z="112"
><n
 id="1012"
 p="377.58 196.08"
 Z="111"
 AS="N"
/><n
 id="1014"
 p="450.32 196.08"
 Z="113"
 AS="N"
/><b
 id="1015"
 Z="114"
 Warning="This isolated bond is probably not intended to have chemical significance."
 B="1012"
 E="1014"
 BS="N"
/></fragment><fragment
 id="1016"
 BoundingBox="355.68 184.81 399.75 218.86"
 Z="116"
><n
 id="1017"
 p="365.78 198.11"
 Z="115"
 Warning="ChemDraw can&apos;t interpret this label."
 NodeType="Unspecified"
 NeedsClean="yes"
 AS="N"
><t
 p="355.68 208.36"
 BoundingBox="355.68 184.81 399.75 218.86"
 LabelJustification="Left"
 LabelLineHeight="auto"
 LineHeight="auto"
 LabelAlignment="Left"
><s font="3" size="26" color="0">O</s><s font="3" size="26" color="0" face="32">(2)</s></t></n></fragment><fragment
 id="1025"
 BoundingBox="435.80 206.13 464.36 253.80"
 Z="118"
><n
 id="1026"
 p="463.58 206.58"
 Z="117"
 AS="N"
/><n
 id="1027"
 p="436.58 253.35"
 Z="119"
 AS="N"
/><b
 id="1028"
 Z="120"
 Warning="This isolated bond is probably not intended to have chemical significance."
 B="1026"
 E="1027"
 BS="N"
/></fragment><fragment
 id="1029"
 BoundingBox="449.95 180.56 509.92 214.61"
 Z="122"
><n
 id="1030"
 p="460.78 193.86"
 Z="121"
 color="11"
 Warning="ChemDraw can&apos;t interpret this label."
 NodeType="Unspecified"
 NeedsClean="yes"
 AS="N"
><t
 p="449.95 204.11"
 BoundingBox="449.95 180.56 509.92 214.61"
 color="11"
 LabelJustification="Left"
 LabelLineHeight="auto"
 LineHeight="auto"
 LabelAlignment="Left"
><s font="3" size="26" color="11">Mn</s><s font="3" size="26" color="0" face="32">(2)</s></t></n></fragment><fragment
 id="1032"
 BoundingBox="417.18 246.06 461.25 280.11"
 Z="124"
><n
 id="1033"
 p="427.28 259.36"
 Z="123"
 Warning="ChemDraw can&apos;t interpret this label."
 NodeType="Unspecified"
 NeedsClean="yes"
 AS="N"
><t
 p="417.18 269.61"
 BoundingBox="417.18 246.06 461.25 280.11"
 LabelJustification="Left"
 LabelLineHeight="auto"
 LineHeight="auto"
 LabelAlignment="Left"
><s font="3" size="26" color="0">O</s><s font="3" size="26" color="0" face="32">(1)</s></t></n></fragment><fragment
 id="1036"
 BoundingBox="324.52 277.25 326.32 355.28"
 Z="126"
><n
 id="1035"
 p="325.42 277.25"
 Z="125"
 AS="N"
/><n
 id="1037"
 p="325.42 355.28"
 Z="127"
 AS="N"
/><b
 id="1038"
 Z="156"
 Warning="This isolated bond is probably not intended to have chemical significance."
 B="1035"
 E="1037"
 BS="N"
 CrossingBonds="1109"
/></fragment><fragment
 id="1045"
 BoundingBox="288.78 357.62 332.86 391.67"
 Z="129"
><n
 id="1046"
 p="292.03 370.94"
 Z="128"
 Warning="ChemDraw can&apos;t interpret this label."
 NodeType="Unspecified"
 NeedsClean="yes"
 AS="N"
><t
 p="288.78 381.17"
 BoundingBox="288.78 357.62 332.86 391.67"
 LabelJustification="Left"
 LabelLineHeight="auto"
 LineHeight="auto"
 LabelAlignment="Left"
><s font="3" size="26" color="0" face="32">(5)</s><s font="3" size="26" color="4">O</s></t></n></fragment><fragment
 id="1051"
 BoundingBox="415.95 357.81 475.92 391.86"
 Z="131"
><n
 id="1052"
 p="426.78 371.11"
 Z="130"
 color="12"
 Warning="ChemDraw can&apos;t interpret this label."
 NodeType="Unspecified"
 NeedsClean="yes"
 AS="N"
><t
 p="415.95 381.36"
 BoundingBox="415.95 357.81 475.92 391.86"
 color="12"
 LabelJustification="Left"
 LabelLineHeight="auto"
 LineHeight="auto"
 LabelAlignment="Left"
><s font="3" size="26" color="12">Mn</s><s font="3" size="26" color="0" face="32">(1)</s></t></n></fragment><fragment
 id="1054"
 BoundingBox="476.43 209.58 478.23 287.61"
 Z="133"
><n
 id="1055"
 p="477.33 209.58"
 Z="132"
 AS="N"
/><n
 id="1056"
 p="477.33 287.61"
 Z="134"
 AS="N"
/><b
 id="1057"
 Z="135"
 Warning="This isolated bond is probably not intended to have chemical significance."
 B="1055"
 E="1056"
 BS="N"
/></fragment><fragment
 id="1058"
 BoundingBox="442.72 305.13 473.81 357.19"
 Z="137"
><n
 id="1059"
 p="473.03 305.58"
 Z="136"
 AS="N"
/><n
 id="1060"
 p="443.50 356.74"
 Z="138"
 AS="N"
/><b
 id="1061"
 Z="139"
 Warning="This isolated bond is probably not intended to have chemical significance."
 B="1059"
 E="1060"
 BS="N"
/></fragment><fragment
 id="1062"
 BoundingBox="468.93 283.06 513 317.11"
 Z="141"
><n
 id="1063"
 p="479.03 296.36"
 Z="140"
 Warning="ChemDraw can&apos;t interpret this label."
 NodeType="Unspecified"
 NeedsClean="yes"
 AS="N"
><t
 p="468.93 306.61"
 BoundingBox="468.93 283.06 513 317.11"
 LabelJustification="Left"
 LabelLineHeight="auto"
 LineHeight="auto"
 LabelAlignment="Left"
><s font="3" size="26" color="0">O</s><s font="3" size="26" color="0" face="32">(3)</s></t></n></fragment><fragment
 id="1073"
 BoundingBox="350.95 289.56 410.92 323.61"
 Z="143"
><n
 id="1074"
 p="361.78 302.86"
 Z="142"
 color="11"
 Warning="ChemDraw can&apos;t interpret this label."
 NodeType="Unspecified"
 NeedsClean="yes"
 AS="N"
><t
 p="350.95 313.11"
 BoundingBox="350.95 289.56 410.92 323.61"
 color="11"
 LabelJustification="Left"
 LabelLineHeight="auto"
 LineHeight="auto"
 LabelAlignment="Left"
><s font="3" size="26" color="11">Mn</s><s font="3" size="26" color="0" face="32">(3)</s></t></n></fragment><fragment
 id="1106"
 BoundingBox="276.33 298.93 349.07 300.73"
 Z="145"
><n
 id="1107"
 p="276.33 299.83"
 Z="144"
 AS="N"
/><n
 id="1108"
 p="349.07 299.83"
 Z="146"
 AS="N"
/><b
 id="1109"
 Z="147"
 Warning="This isolated bond is probably not intended to have chemical significance."
 B="1107"
 E="1108"
 BS="N"
 CrossingBonds="1038"
/></fragment><fragment
 id="1110"
 BoundingBox="254.93 287.56 299 321.61"
 Z="149"
><n
 id="1111"
 p="265.03 300.86"
 Z="148"
 Warning="ChemDraw can&apos;t interpret this label."
 NodeType="Unspecified"
 NeedsClean="yes"
 AS="N"
><t
 p="254.93 311.11"
 BoundingBox="254.93 287.56 299 321.61"
 LabelJustification="Left"
 LabelLineHeight="auto"
 LineHeight="auto"
 LabelAlignment="Left"
><s font="3" size="26" color="0">O</s><s font="3" size="26" color="0" face="32">(4)</s></t></n></fragment><fragment
 id="1112"
 BoundingBox="203.39 307.59 254.56 358.39"
 Z="151"
><n
 id="1113"
 p="253.93 308.23"
 Z="150"
 AS="N"
/><n
 id="1114"
 p="204.02 357.75"
 Z="152"
 AS="N"
/><b
 id="1115"
 Z="153"
 Warning="This isolated bond is probably not intended to have chemical significance."
 B="1113"
 E="1114"
 BS="N"
/></fragment><fragment
 id="1116"
 BoundingBox="175.29 358.89 235.26 392.94"
 Z="155"
><n
 id="1117"
 p="186.12 372.19"
 Z="154"
 color="12"
 Warning="ChemDraw can&apos;t interpret this label."
 NodeType="Unspecified"
 NeedsClean="yes"
 AS="N"
><t
 p="175.29 382.44"
 BoundingBox="175.29 358.89 235.26 392.94"
 color="12"
 LabelJustification="Left"
 LabelLineHeight="auto"
 LineHeight="auto"
 LabelAlignment="Left"
><s font="3" size="26" color="12">Mn</s><s font="3" size="26" color="0" face="32">(4)</s></t></n></fragment><fragment
 id="1258"
 BoundingBox="330.88 310.96 359.44 358.63"
 Z="158"
><n
 id="1259"
 p="358.66 311.41"
 Z="157"
 AS="N"
/><n
 id="1260"
 p="331.66 358.18"
 Z="159"
 AS="N"
/><b
 id="1261"
 Z="160"
 Warning="This isolated bond is probably not intended to have chemical significance."
 B="1259"
 E="1260"
 BS="N"
/></fragment><fragment
 id="1262"
 BoundingBox="379.85 295.43 467.34 297.23"
 Z="162"
><n
 id="1263"
 p="379.85 296.33"
 Z="161"
 AS="N"
/><n
 id="1264"
 p="467.34 296.33"
 Z="163"
 AS="N"
/><b
 id="1265"
 Z="164"
 Warning="This isolated bond is probably not intended to have chemical significance."
 B="1263"
 E="1264"
 BS="N"
 CrossingBonds="1273"
/></fragment><fragment
 id="1266"
 BoundingBox="363.60 211.25 365.40 289.28"
 Z="166"
><n
 id="1267"
 p="364.50 211.25"
 Z="165"
 AS="N"
/><n
 id="1268"
 p="364.50 289.28"
 Z="167"
 AS="N"
/><b
 id="1269"
 Z="168"
 Warning="This isolated bond is probably not intended to have chemical significance."
 B="1267"
 E="1268"
 BS="N"
 CrossingBonds="1277"
/></fragment><fragment
 id="1270"
 BoundingBox="427.35 272.58 429.15 353.58"
 Z="170"
><n
 id="1271"
 p="428.25 272.58"
 Z="169"
 AS="N"
/><n
 id="1272"
 p="428.25 353.58"
 Z="171"
 AS="N"
/><b
 id="1273"
 Z="172"
 Warning="This isolated bond is probably not intended to have chemical significance."
 B="1271"
 E="1272"
 BS="N"
 CrossingBonds="1265"
/></fragment><fragment
 id="1274"
 BoundingBox="344.58 260.18 417.32 261.98"
 Z="174"
><n
 id="1275"
 p="344.58 261.08"
 Z="173"
 AS="N"
/><n
 id="1276"
 p="417.32 261.08"
 Z="175"
 AS="N"
/><b
 id="1277"
 Z="176"
 Warning="This isolated bond is probably not intended to have chemical significance."
 B="1275"
 E="1276"
 BS="N"
 CrossingBonds="1269"
/></fragment><fragment
 id="1281"
 BoundingBox="290.63 203.28 319.19 250.95"
 Z="178"
><n
 id="1280"
 p="318.41 250.50"
 Z="177"
 AS="N"
/><n
 id="1282"
 p="291.41 203.73"
 Z="179"
 AS="N"
/><b
 id="1283"
 Z="180"
 Warning="This isolated bond is probably not intended to have chemical significance."
 B="1280"
 E="1282"
 BS="N"
/></fragment><fragment
 id="1294"
 BoundingBox="248.31 181.20 298.18 215.25"
 Z="182"
><n
 id="1293"
 p="257.71 194.50"
 Z="181"
 Element="8"
 NumHydrogens="2"
 NeedsClean="yes"
 AS="N"
><t
 p="248.31 204.75"
 BoundingBox="248.31 181.20 298.18 215.25"
 LabelJustification="Left"
 LabelLineHeight="auto"
 LineHeight="auto"
 LabelAlignment="Left"
><s font="3" size="26" color="0">H</s><s font="3" size="26" color="0" face="32">2</s><s font="3" size="26" color="0">O</s></t></n></fragment><fragment
 id="1295"
 BoundingBox="210.81 229.20 260.68 263.25"
 Z="184"
><n
 id="1296"
 p="220.21 242.50"
 Z="183"
 Element="8"
 NumHydrogens="2"
 NeedsClean="yes"
 AS="N"
><t
 p="210.81 252.75"
 BoundingBox="210.81 229.20 260.68 263.25"
 LabelJustification="Left"
 LabelLineHeight="auto"
 LineHeight="auto"
 LabelAlignment="Left"
><s font="3" size="26" color="0">H</s><s font="3" size="26" color="0" face="32">2</s><s font="3" size="26" color="0">O</s></t></n></fragment><fragment
 id="1332"
 BoundingBox="256.52 246.15 309.14 261.87"
 Z="186"
><n
 id="1331"
 p="308.91 261"
 Z="185"
 AS="N"
/><n
 id="1333"
 p="256.75 247.02"
 Z="187"
 AS="N"
/><b
 id="1334"
 Z="188"
 Warning="This isolated bond is probably not intended to have chemical significance."
 B="1331"
 E="1333"
 BS="N"
/></fragment><fragment
 id="1278"
 BoundingBox="198.07 418.91 198.12 418.96"
 Z="189"
><n
 id="1309"
 p="198.12 418.96"
 Z="194"
 Warning="This unlabeled atom is connected to no bonds, and may appear to be invisible."
 AS="N"
/></fragment><fragment
 id="1302"
 BoundingBox="123.96 335.42 172.86 361.58"
 Z="191"
><n
 id="1301"
 p="172.46 360.78"
 Z="190"
 AS="N"
/><n
 id="1303"
 p="124.36 336.22"
 Z="192"
 AS="N"
/><b
 id="1304"
 Z="193"
 Warning="This isolated bond is probably not intended to have chemical significance."
 B="1301"
 E="1303"
 BS="N"
/></fragment><fragment
 id="1311"
 BoundingBox="76.31 315.70 126.18 349.75"
 Z="196"
><n
 id="1312"
 p="85.71 329"
 Z="195"
 Element="8"
 NumHydrogens="2"
 NeedsClean="yes"
 AS="N"
><t
 p="76.31 339.25"
 BoundingBox="76.31 315.70 126.18 349.75"
 LabelJustification="Left"
 LabelLineHeight="auto"
 LineHeight="auto"
 LabelAlignment="Left"
><s font="3" size="26" color="0">H</s><s font="3" size="26" color="0" face="32">2</s><s font="3" size="26" color="0">O</s></t></n></fragment><fragment
 id="1313"
 BoundingBox="105.81 419.20 144.83 449.10"
 Z="198"
><n
 id="1314"
 p="115.21 432.50"
 Z="197"
 Warning="An atom in this label has an invalid valence."
 Element="8"
 NumHydrogens="1"
 NeedsClean="yes"
 AS="N"
><t
 p="105.81 442.75"
 BoundingBox="105.81 419.20 144.83 449.10"
 LabelJustification="Left"
 LabelLineHeight="auto"
 LineHeight="auto"
 LabelAlignment="Left"
><s font="3" size="26" color="0">HO</s></t></n></fragment><fragment
 id="1316"
 BoundingBox="197.95 435.35 198 435.40"
 Z="200"
><n
 id="1315"
 p="198 435.40"
 Z="199"
 Warning="This unlabeled atom is connected to no bonds, and may appear to be invisible."
 AS="N"
/></fragment><fragment
 id="1340"
 BoundingBox="138.77 383.68 178.23 423.14"
 Z="202"
><n
 id="1339"
 p="139.41 422.50"
 Z="201"
 AS="N"
/><n
 id="1341"
 p="177.59 384.32"
 Z="203"
 AS="N"
/><b
 id="1342"
 Z="204"
 Warning="This isolated bond is probably not intended to have chemical significance."
 B="1339"
 E="1341"
 BS="N"
/></fragment><fragment
 id="1350"
 BoundingBox="333.10 366.60 412.94 368.40"
 Z="206"
><n
 id="1349"
 p="333.10 367.50"
 Z="205"
 AS="N"
/><n
 id="1351"
 p="412.94 367.50"
 Z="207"
 AS="N"
/><b
 id="1352"
 Z="208"
 Warning="This isolated bond is probably not intended to have chemical significance."
 B="1349"
 E="1351"
 Display="Dash"
 BS="N"
/></fragment></page></CDXML>
