# Supplementary material for: Closing Kok’s cycle of nature’s water oxidation catalysis
Source: Nat Commun. 2024 Jul 16;15:5982. doi: 10.1038/s41467-024-50210-6 (PMC11252165; doi:10.1038/s41467-024-50210-6)
Supplement: Supplementary file 5 — Source Data [file 41467_2024_50210_MOESM5_ESM.zip › 451188_3_related_ms_9188442_sf1svf/Fig. 6_9.cdxml]

<?xml version="1.0" encoding="UTF-8" ?>
<!DOCTYPE CDXML SYSTEM "http://www.cambridgesoft.com/xml/cdxml.dtd" >
<CDXML
 CreationProgram="ChemDraw 20.0.0.41"
 Name="Fig. 6_9.cdxml"
 BoundingBox="46.81 182.20 479 442.10"
 WindowPosition="0 0"
 WindowSize="0 0"
 WindowIsZoomed="yes"
 FractionalWidths="yes"
 InterpretChemically="yes"
 ShowAtomQuery="yes"
 ShowAtomStereo="no"
 ShowAtomEnhancedStereo="yes"
 ShowAtomNumber="no"
 ShowResidueID="no"
 ShowBondQuery="yes"
 ShowBondRxn="yes"
 ShowBondStereo="no"
 ShowTerminalCarbonLabels="no"
 ShowNonTerminalCarbonLabels="no"
 HideImplicitHydrogens="no"
 LabelFont="3"
 LabelSize="26"
 LabelFace="1"
 CaptionFont="4"
 CaptionSize="26"
 CaptionFace="1"
 HashSpacing="4.86"
 MarginWidth="3.60"
 LineWidth="1.80"
 BoldWidth="7.20"
 BondLength="54"
 BondSpacing="12"
 ChainAngle="120"
 LabelJustification="Auto"
 CaptionJustification="Left"
 AminoAcidTermini="HOH"
 ShowSequenceTermini="yes"
 ShowSequenceBonds="yes"
 ShowSequenceUnlinkedBranches="no"
 ResidueWrapCount="40"
 ResidueBlockCount="10"
 ResidueZigZag="yes"
 NumberResidueBlocks="no"
 PrintMargins="36 36 36 36"
 MacPrintInfo="00030000012C012C000000000D3E093AFFC5FFC50D7909750367057B03E000020000012C012C000000000D3E093A000100000064000000010001010100020001270F000100010000000000000000000000000002001901900000000000600000000000000000000100000000000000000000000000000000"
 ChemPropName=""
 ChemPropFormula="Chemical Formula: "
 ChemPropExactMass="Exact Mass: "
 ChemPropMolWt="Molecular Weight: "
 ChemPropMOverZ="m/z: "
 ChemPropAnalysis="Elemental Analysis: "
 ChemPropBoilingPt="Boiling Point: "
 ChemPropMeltingPt="Melting Point: "
 ChemPropCritTemp="Critical Temp: "
 ChemPropCritPres="Critical Pres: "
 ChemPropCritVol="Critical Vol: "
 ChemPropGibbs="Gibbs Energy: "
 ChemPropLogP="Log P: "
 ChemPropMR="MR: "
 ChemPropHenry="Henry&apos;s Law: "
 ChemPropEForm="Heat of Form: "
 ChemProptPSA="tPSA: "
 ChemPropCLogP="CLogP: "
 ChemPropCMR="CMR: "
 ChemPropLogS="LogS: "
 ChemPropPKa="pKa: "
 ChemPropID=""
 ChemPropFragmentLabel=""
 color="0"
 bgcolor="1"
 RxnAutonumberStart="1"
 RxnAutonumberConditions="no"
 RxnAutonumberStyle="Roman"
 RxnAutonumberFormat="(#)"
><colortable>
<color r="1" g="1" b="1"/>
<color r="0" g="0" b="0"/>
<color r="1" g="0" b="0"/>
<color r="1" g="1" b="0"/>
<color r="0" g="1" b="0"/>
<color r="0" g="1" b="1"/>
<color r="0" g="0" b="1"/>
<color r="1" g="0" b="1"/>
<color r="0" g="0.5020" b="0"/>
<color r="0.5020" g="0" b="0.5020"/>
<color r="1" g="0.5020" b="0"/>
</colortable><fonttable>
<font id="3" charset="iso-8859-1" name="Arial"/>
<font id="4" charset="iso-8859-1" name="Times New Roman"/>
</fonttable><page
 id="1340"
 BoundingBox="0 0 523.20 769.92"
 HeaderPosition="36"
 FooterPosition="36"
 PrintTrimMarks="yes"
 HeightPages="1"
 WidthPages="1"
><fragment
 id="1006"
 BoundingBox="297.80 208.13 326.36 255.80"
 Z="106"
><n
 id="1005"
 p="325.58 208.58"
 Z="105"
 AS="N"
/><n
 id="1007"
 p="298.58 255.35"
 Z="107"
 AS="N"
/><b
 id="1008"
 Z="108"
 Warning="This isolated bond is probably not intended to have chemical significance."
 B="1005"
 E="1007"
 BS="N"
/></fragment><fragment
 id="1011"
 BoundingBox="282.38 252.31 315.64 282.21"
 Z="110"
><n
 id="1010"
 p="291.78 265.61"
 Z="109"
 color="10"
 Element="20"
 NumHydrogens="0"
 NeedsClean="yes"
 AS="N"
><t
 p="282.38 275.86"
 BoundingBox="282.38 252.31 315.64 282.21"
 color="10"
 LabelJustification="Left"
 LabelLineHeight="auto"
 LineHeight="auto"
 LabelAlignment="Left"
><s font="3" size="26" color="10">Ca</s></t></n></fragment><fragment
 id="1013"
 BoundingBox="343.58 198.18 416.32 199.98"
 Z="112"
><n
 id="1012"
 p="343.58 199.08"
 Z="111"
 AS="N"
/><n
 id="1014"
 p="416.32 199.08"
 Z="113"
 AS="N"
/><b
 id="1015"
 Z="114"
 Warning="This isolated bond is probably not intended to have chemical significance."
 B="1012"
 E="1014"
 BS="N"
/></fragment><fragment
 id="1016"
 BoundingBox="321.68 187.81 365.75 221.86"
 Z="116"
><n
 id="1017"
 p="331.78 201.11"
 Z="115"
 Warning="ChemDraw can&apos;t interpret this label."
 NodeType="Unspecified"
 NeedsClean="yes"
 AS="N"
><t
 p="321.68 211.36"
 BoundingBox="321.68 187.81 365.75 221.86"
 LabelJustification="Left"
 LabelLineHeight="auto"
 LineHeight="auto"
 LabelAlignment="Left"
><s font="3" size="26" color="0">O</s><s font="3" size="26" color="0" face="32">(2)</s></t></n></fragment><fragment
 id="1025"
 BoundingBox="401.80 209.13 430.36 256.80"
 Z="118"
><n
 id="1026"
 p="429.58 209.58"
 Z="117"
 AS="N"
/><n
 id="1027"
 p="402.58 256.35"
 Z="119"
 AS="N"
/><b
 id="1028"
 Z="120"
 Warning="This isolated bond is probably not intended to have chemical significance."
 B="1026"
 E="1027"
 BS="N"
/></fragment><fragment
 id="1029"
 BoundingBox="415.95 183.56 475.92 217.61"
 Z="122"
><n
 id="1030"
 p="426.78 196.86"
 Z="121"
 color="11"
 Warning="ChemDraw can&apos;t interpret this label."
 NodeType="Unspecified"
 NeedsClean="yes"
 AS="N"
><t
 p="415.95 207.11"
 BoundingBox="415.95 183.56 475.92 217.61"
 color="11"
 LabelJustification="Left"
 LabelLineHeight="auto"
 LineHeight="auto"
 LabelAlignment="Left"
><s font="3" size="26" color="11">Mn</s><s font="3" size="26" color="0" face="32">(2)</s></t></n></fragment><fragment
 id="1032"
 BoundingBox="383.18 249.06 427.25 283.11"
 Z="124"
><n
 id="1033"
 p="393.28 262.36"
 Z="123"
 Warning="ChemDraw can&apos;t interpret this label."
 NodeType="Unspecified"
 NeedsClean="yes"
 AS="N"
><t
 p="383.18 272.61"
 BoundingBox="383.18 249.06 427.25 283.11"
 LabelJustification="Left"
 LabelLineHeight="auto"
 LineHeight="auto"
 LabelAlignment="Left"
><s font="3" size="26" color="0">O</s><s font="3" size="26" color="0" face="32">(1)</s></t></n></fragment><fragment
 id="1036"
 BoundingBox="290.52 280.25 292.32 358.28"
 Z="126"
><n
 id="1035"
 p="291.42 280.25"
 Z="125"
 AS="N"
/><n
 id="1037"
 p="291.42 358.28"
 Z="127"
 AS="N"
/><b
 id="1038"
 Z="160"
 Warning="This isolated bond is probably not intended to have chemical significance."
 B="1035"
 E="1037"
 BS="N"
 CrossingBonds="1109"
/></fragment><fragment
 id="1045"
 BoundingBox="282.43 359.64 326.51 393.69"
 Z="129"
><n
 id="1046"
 p="292.53 372.94"
 Z="128"
 color="4"
 Warning="ChemDraw can&apos;t interpret this label."
 NodeType="Unspecified"
 NeedsClean="yes"
 AS="N"
><t
 p="282.43 383.19"
 BoundingBox="282.43 359.64 326.51 393.69"
 color="4"
 LabelJustification="Left"
 LabelLineHeight="auto"
 LineHeight="auto"
 LabelAlignment="Left"
><s font="3" size="26" color="4">O</s><s font="3" size="26" color="0" face="32">(5)</s></t></n></fragment><fragment
 id="1051"
 BoundingBox="381.95 350.31 441.92 384.36"
 Z="131"
><n
 id="1052"
 p="392.78 363.61"
 Z="130"
 color="11"
 Warning="ChemDraw can&apos;t interpret this label."
 NodeType="Unspecified"
 NeedsClean="yes"
 AS="N"
><t
 p="381.95 373.86"
 BoundingBox="381.95 350.31 441.92 384.36"
 color="11"
 LabelJustification="Left"
 LabelLineHeight="auto"
 LineHeight="auto"
 LabelAlignment="Left"
><s font="3" size="26" color="11">Mn</s><s font="3" size="26" color="0" face="32">(1)</s></t></n></fragment><fragment
 id="1054"
 BoundingBox="442.43 212.58 444.23 290.61"
 Z="133"
><n
 id="1055"
 p="443.33 212.58"
 Z="132"
 AS="N"
/><n
 id="1056"
 p="443.33 290.61"
 Z="134"
 AS="N"
/><b
 id="1057"
 Z="135"
 Warning="This isolated bond is probably not intended to have chemical significance."
 B="1055"
 E="1056"
 BS="N"
/></fragment><fragment
 id="1058"
 BoundingBox="410.55 308.63 439.11 356.30"
 Z="137"
><n
 id="1059"
 p="438.33 309.08"
 Z="136"
 AS="N"
/><n
 id="1060"
 p="411.33 355.85"
 Z="138"
 AS="N"
/><b
 id="1061"
 Z="139"
 Warning="This isolated bond is probably not intended to have chemical significance."
 B="1059"
 E="1060"
 BS="N"
/></fragment><fragment
 id="1062"
 BoundingBox="434.93 286.06 479 320.11"
 Z="141"
><n
 id="1063"
 p="445.03 299.36"
 Z="140"
 Warning="ChemDraw can&apos;t interpret this label."
 NodeType="Unspecified"
 NeedsClean="yes"
 AS="N"
><t
 p="434.93 309.61"
 BoundingBox="434.93 286.06 479 320.11"
 LabelJustification="Left"
 LabelLineHeight="auto"
 LineHeight="auto"
 LabelAlignment="Left"
><s font="3" size="26" color="0">O</s><s font="3" size="26" color="0" face="32">(3)</s></t></n></fragment><fragment
 id="1073"
 BoundingBox="316.95 292.56 376.92 326.61"
 Z="143"
><n
 id="1074"
 p="327.78 305.86"
 Z="142"
 color="11"
 Warning="ChemDraw can&apos;t interpret this label."
 NodeType="Unspecified"
 NeedsClean="yes"
 AS="N"
><t
 p="316.95 316.11"
 BoundingBox="316.95 292.56 376.92 326.61"
 color="11"
 LabelJustification="Left"
 LabelLineHeight="auto"
 LineHeight="auto"
 LabelAlignment="Left"
><s font="3" size="26" color="11">Mn</s><s font="3" size="26" color="0" face="32">(3)</s></t></n></fragment><fragment
 id="1102"
 BoundingBox="301.74 366.76 382.52 368.56"
 Z="145"
><n
 id="1103"
 p="301.74 367.66"
 Z="144"
 AS="N"
/><n
 id="1104"
 p="382.52 367.66"
 Z="146"
 AS="N"
/><b
 id="1105"
 Z="147"
 Warning="This isolated bond is probably not intended to have chemical significance."
 B="1103"
 E="1104"
 BS="N"
/></fragment><fragment
 id="1106"
 BoundingBox="242.33 301.93 315.07 303.73"
 Z="149"
><n
 id="1107"
 p="242.33 302.83"
 Z="148"
 AS="N"
/><n
 id="1108"
 p="315.07 302.83"
 Z="150"
 AS="N"
/><b
 id="1109"
 Z="151"
 Warning="This isolated bond is probably not intended to have chemical significance."
 B="1107"
 E="1108"
 BS="N"
 CrossingBonds="1038"
/></fragment><fragment
 id="1110"
 BoundingBox="220.93 290.56 265 324.61"
 Z="153"
><n
 id="1111"
 p="231.03 303.86"
 Z="152"
 Warning="ChemDraw can&apos;t interpret this label."
 NodeType="Unspecified"
 NeedsClean="yes"
 AS="N"
><t
 p="220.93 314.11"
 BoundingBox="220.93 290.56 265 324.61"
 LabelJustification="Left"
 LabelLineHeight="auto"
 LineHeight="auto"
 LabelAlignment="Left"
><s font="3" size="26" color="0">O</s><s font="3" size="26" color="0" face="32">(4)</s></t></n></fragment><fragment
 id="1112"
 BoundingBox="164.99 307.20 220.25 355.91"
 Z="155"
><n
 id="1113"
 p="219.66 307.88"
 Z="154"
 AS="N"
/><n
 id="1114"
 p="165.59 355.23"
 Z="156"
 AS="N"
/><b
 id="1115"
 Z="157"
 Warning="This isolated bond is probably not intended to have chemical significance."
 B="1113"
 E="1114"
 BS="N"
/></fragment><fragment
 id="1116"
 BoundingBox="139.29 351.89 199.26 385.94"
 Z="159"
><n
 id="1117"
 p="150.12 365.19"
 Z="158"
 color="12"
 Warning="ChemDraw can&apos;t interpret this label."
 NodeType="Unspecified"
 NeedsClean="yes"
 AS="N"
><t
 p="139.29 375.44"
 BoundingBox="139.29 351.89 199.26 385.94"
 color="12"
 LabelJustification="Left"
 LabelLineHeight="auto"
 LineHeight="auto"
 LabelAlignment="Left"
><s font="3" size="26" color="12">Mn</s><s font="3" size="26" color="0" face="32">(4)</s></t></n></fragment><fragment
 id="1258"
 BoundingBox="296.88 313.96 325.44 361.63"
 Z="162"
><n
 id="1259"
 p="324.66 314.41"
 Z="161"
 AS="N"
/><n
 id="1260"
 p="297.66 361.18"
 Z="163"
 AS="N"
/><b
 id="1261"
 Z="164"
 Warning="This isolated bond is probably not intended to have chemical significance."
 B="1259"
 E="1260"
 BS="N"
/></fragment><fragment
 id="1262"
 BoundingBox="345.85 298.43 433.34 300.23"
 Z="166"
><n
 id="1263"
 p="345.85 299.33"
 Z="165"
 AS="N"
/><n
 id="1264"
 p="433.34 299.33"
 Z="167"
 AS="N"
/><b
 id="1265"
 Z="168"
 Warning="This isolated bond is probably not intended to have chemical significance."
 B="1263"
 E="1264"
 BS="N"
 CrossingBonds="1273"
/></fragment><fragment
 id="1266"
 BoundingBox="329.60 214.25 331.40 292.28"
 Z="170"
><n
 id="1267"
 p="330.50 214.25"
 Z="169"
 AS="N"
/><n
 id="1268"
 p="330.50 292.28"
 Z="171"
 AS="N"
/><b
 id="1269"
 Z="172"
 Warning="This isolated bond is probably not intended to have chemical significance."
 B="1267"
 E="1268"
 BS="N"
 CrossingBonds="1277"
/></fragment><fragment
 id="1270"
 BoundingBox="392.85 275.58 394.65 353.61"
 Z="174"
><n
 id="1271"
 p="393.75 275.58"
 Z="173"
 AS="N"
/><n
 id="1272"
 p="393.75 353.61"
 Z="175"
 AS="N"
/><b
 id="1273"
 Z="176"
 Warning="This isolated bond is probably not intended to have chemical significance."
 B="1271"
 E="1272"
 BS="N"
 CrossingBonds="1265"
/></fragment><fragment
 id="1274"
 BoundingBox="310.58 263.18 383.32 264.98"
 Z="178"
><n
 id="1275"
 p="310.58 264.08"
 Z="177"
 AS="N"
/><n
 id="1276"
 p="383.32 264.08"
 Z="179"
 AS="N"
/><b
 id="1277"
 Z="180"
 Warning="This isolated bond is probably not intended to have chemical significance."
 B="1275"
 E="1276"
 BS="N"
 CrossingBonds="1269"
/></fragment><fragment
 id="1281"
 BoundingBox="257.63 204.28 286.19 251.95"
 Z="182"
><n
 id="1280"
 p="285.41 251.50"
 Z="181"
 AS="N"
/><n
 id="1282"
 p="258.41 204.73"
 Z="183"
 AS="N"
/><b
 id="1283"
 Z="184"
 Warning="This isolated bond is probably not intended to have chemical significance."
 B="1280"
 E="1282"
 BS="N"
/></fragment><fragment
 id="1294"
 BoundingBox="215.31 182.20 265.18 216.25"
 Z="186"
><n
 id="1293"
 p="224.71 195.50"
 Z="185"
 Element="8"
 NumHydrogens="2"
 NeedsClean="yes"
 AS="N"
><t
 p="215.31 205.75"
 BoundingBox="215.31 182.20 265.18 216.25"
 LabelJustification="Left"
 LabelLineHeight="auto"
 LineHeight="auto"
 LabelAlignment="Left"
><s font="3" size="26" color="0">H</s><s font="3" size="26" color="0" face="32">2</s><s font="3" size="26" color="0">O</s></t></n></fragment><fragment
 id="1295"
 BoundingBox="177.81 230.20 227.68 264.25"
 Z="188"
><n
 id="1296"
 p="187.21 243.50"
 Z="187"
 Element="8"
 NumHydrogens="2"
 NeedsClean="yes"
 AS="N"
><t
 p="177.81 253.75"
 BoundingBox="177.81 230.20 227.68 264.25"
 LabelJustification="Left"
 LabelLineHeight="auto"
 LineHeight="auto"
 LabelAlignment="Left"
><s font="3" size="26" color="0">H</s><s font="3" size="26" color="0" face="32">2</s><s font="3" size="26" color="0">O</s></t></n></fragment><fragment
 id="1332"
 BoundingBox="223.52 247.15 276.14 262.87"
 Z="190"
><n
 id="1331"
 p="275.91 262"
 Z="189"
 AS="N"
/><n
 id="1333"
 p="223.75 248.02"
 Z="191"
 AS="N"
/><b
 id="1334"
 Z="192"
 Warning="This isolated bond is probably not intended to have chemical significance."
 B="1331"
 E="1333"
 BS="N"
/></fragment><fragment
 id="1278"
 BoundingBox="118.07 416.91 118.12 416.96"
 Z="193"
><n
 id="1309"
 p="118.12 416.96"
 Z="198"
 Warning="This unlabeled atom is connected to no bonds, and may appear to be invisible."
 AS="N"
/></fragment><fragment
 id="1302"
 BoundingBox="90.72 324.13 137.10 354.87"
 Z="195"
><n
 id="1301"
 p="136.61 354.11"
 Z="194"
 AS="N"
/><n
 id="1303"
 p="91.21 324.89"
 Z="196"
 AS="N"
/><b
 id="1304"
 Z="197"
 Warning="This isolated bond is probably not intended to have chemical significance."
 B="1301"
 E="1303"
 BS="N"
/></fragment><fragment
 id="1311"
 BoundingBox="46.81 306.20 96.68 340.25"
 Z="200"
><n
 id="1312"
 p="56.21 319.50"
 Z="199"
 Element="8"
 NumHydrogens="2"
 NeedsClean="yes"
 AS="N"
><t
 p="46.81 329.75"
 BoundingBox="46.81 306.20 96.68 340.25"
 LabelJustification="Left"
 LabelLineHeight="auto"
 LineHeight="auto"
 LabelAlignment="Left"
><s font="3" size="26" color="0">H</s><s font="3" size="26" color="0" face="32">2</s><s font="3" size="26" color="0">O</s></t></n></fragment><fragment
 id="1313"
 BoundingBox="70.31 412.20 109.33 442.10"
 Z="202"
><n
 id="1314"
 p="79.71 425.50"
 Z="201"
 Warning="An atom in this label has an invalid valence."
 Element="8"
 NumHydrogens="1"
 NeedsClean="yes"
 AS="N"
><t
 p="70.31 435.75"
 BoundingBox="70.31 412.20 109.33 442.10"
 LabelJustification="Left"
 LabelLineHeight="auto"
 LineHeight="auto"
 LabelAlignment="Left"
><s font="3" size="26" color="0">HO</s></t></n></fragment><fragment
 id="1316"
 BoundingBox="117.95 433.35 118 433.40"
 Z="204"
><n
 id="1315"
 p="118 433.40"
 Z="203"
 Warning="This unlabeled atom is connected to no bonds, and may appear to be invisible."
 AS="N"
/></fragment><fragment
 id="1336"
 BoundingBox="105.09 375.36 144.55 414.82"
 Z="206"
><n
 id="1335"
 p="143.91 376"
 Z="205"
 AS="N"
/><n
 id="1337"
 p="105.73 414.18"
 Z="207"
 AS="N"
/><b
 id="1338"
 Z="208"
 Warning="This isolated bond is probably not intended to have chemical significance."
 B="1335"
 E="1337"
 BS="N"
/></fragment></page></CDXML>
